# Supplementary material for: Omics Studies Revealed the Factors Involved in the Formation of Colony Boundary in Myxococcus xanthus
Source: Cells. 2019 Jun 3;8(6):530. doi: 10.3390/cells8060530 (PMC6627406; doi:10.3390/cells8060530)
Supplement: Supplementary file 1 [file cells-08-00530-s001.zip]

Archive with 9 entries (7 files):
- Supplementary Tables S1-S7.pdf
- Supplementary Dataset S1-S3/
- Supplementary Dataset S1-S3/Dataset S1-Supplementary dataset LCMS.xlsx
- Supplementary Dataset S1-S3/Dataset S2-Supplementary dataset-GO slim.xlsx
- Supplementary Dataset S1-S3/Dataset S3- List of TPR, PKS-NRPS and KEGG pathways.xlsx
- Supplementary Figure S1(A-C)/
- Supplementary Figure S1(A-C)/Figure S1-A.TIF
- Supplementary Figure S1(A-C)/Figure S1-B.TIF
- Supplementary Figure S1(A-C)/Figure S1-C.TIF
