# Supplementary material for: Omics Studies Revealed the Factors Involved in the Formation of Colony Boundary in Myxococcus xanthus
Source: Cells. 2019 Jun 3;8(6):530. doi: 10.3390/cells8060530 (PMC6627406; doi:10.3390/cells8060530)
Supplement: Supplementary file 1 [file cells-08-00530-s001.zip › Supplementary Dataset S1-S3/Dataset S1-Supplementary dataset LCMS.xlsx]

## Sheet: DK1622-ΔMXAN_0049-R1
Accession	Description	Score	Coverage	# Proteins	# Unique Peptides	# Peptides	# PSMs	# AAs	MW [kDa]	calc. pI
Q1D2S1	60 kDa chaperonin 2 OS=Myxococcus xanthus (strain DK 1622) GN=groL2 PE=3 SV=1 - [CH602_MYXXD]	771.564	81.97	1	43	52	309	549	57.8575	5.30029
Q1D5H4	Regulator of nucleoside diphosphate kinase OS=Myxococcus xanthus (strain DK 1622) GN=rnk PE=4 SV=1 - [Q1D5H4_MYXXD]	29.1945	81.88	1	9	9	15	138	15.1058	5.021
Q1D3Y5	60 kDa chaperonin 1 OS=Myxococcus xanthus (strain DK 1622) GN=groL1 PE=3 SV=1 - [CH601_MYXXD]	443.72	78.06	1	37	46	204	547	58.1097	5.5542
Q1D6F1	Cold-shock protein CspD OS=Myxococcus xanthus (strain DK 1622) GN=cspD PE=4 SV=1 - [Q1D6F1_MYXXD]	25.7675	77.61	1	2	6	13	67	7.31255	6.52197
Q1DEI3	Cold-shock protein CspC OS=Myxococcus xanthus (strain DK 1622) GN=cspC PE=4 SV=1 - [Q1DEI3_MYXXD]	20.4883	77.61	1	4	5	10	67	7.24858	6.52197
Q1D5Z8	Uncharacterized protein OS=Myxococcus xanthus (strain DK 1622) GN=MXAN_3743 PE=4 SV=1 - [Q1D5Z8_MYXXD]	69.4646	77.47	1	21	21	35	324	34.4477	7.85498
Q1CZK1	Cold-shock protein CspE OS=Myxococcus xanthus (strain DK 1622) GN=cspE PE=4 SV=1 - [Q1CZK1_MYXXD]	32.6177	76.47	1	2	6	16	68	7.31255	6.52197
Q1DC07	Alkyl hydroperoxide reductase C OS=Myxococcus xanthus (strain DK 1622) GN=ahpC PE=4 SV=1 - [Q1DC07_MYXXD]	131.974	76.09	1	22	22	65	184	20.7197	6.41748
Q1D1L2	Cold-shock protein CspB OS=Myxococcus xanthus (strain DK 1622) GN=cspB PE=4 SV=1 - [Q1D1L2_MYXXD]	10.9765	72.73	1	2	3	6	66	7.32257	5.78271
Q1D776	Elongation factor Tu 2 OS=Myxococcus xanthus (strain DK 1622) GN=tuf2 PE=3 SV=1 - [EFTU2_MYXXD]	233.491	71.97	2	32	32	114	396	43.3886	5.99854
Q1D2S2	10 kDa chaperonin OS=Myxococcus xanthus (strain DK 1622) GN=groS PE=3 SV=1 - [CH10_MYXXD]	26.8776	71.88	1	9	9	32	96	10.6439	7.25439
Q1D7G7	Putative endoribonuclease L-PSP OS=Myxococcus xanthus (strain DK 1622) GN=MXAN_3205 PE=4 SV=1 - [Q1D7G7_MYXXD]	22.4355	70.99	1	7	7	13	131	14.0552	8.17725
Q1D4M9	Dihydrolipoyl dehydrogenase OS=Myxococcus xanthus (strain DK 1622) GN=lpdA PE=4 SV=1 - [Q1D4M9_MYXXD]	181.444	70.97	1	24	24	79	465	49.6421	7.13721
Q1D6J2	Malate dehydrogenase OS=Myxococcus xanthus (strain DK 1622) GN=mdh PE=3 SV=1 - [Q1D6J2_MYXXD]	171.045	70.06	1	18	18	72	314	33.0225	7.48877
Q1D6I7	Nucleoside diphosphate kinase OS=Myxococcus xanthus (strain DK 1622) GN=ndk PE=3 SV=1 - [NDK_MYXXD]	46.7045	68.97	1	10	10	20	145	16.1245	7.57666
Q1D4C2	Glu/Leu/Phe/Val dehydrogenase family protein OS=Myxococcus xanthus (strain DK 1622) GN=MXAN_4327 PE=3 SV=1 - [Q1D4C2_MYXXD]	155.17	68.57	1	31	31	68	509	56.9346	8.1626
Q1D289	50S ribosomal protein L9 OS=Myxococcus xanthus (strain DK 1622) GN=rplI PE=3 SV=1 - [RL9_MYXXD]	31.9483	67.35	1	11	11	15	147	16.2911	9.49561
Q1CXA7	Peptidyl-prolyl cis-trans isomerase OS=Myxococcus xanthus (strain DK 1622) GN=MXAN_6849 PE=4 SV=1 - [Q1CXA7_MYXXD]	61.1858	66.36	1	7	7	37	107	11.2618	8.49951
Q1D9J3	Uncharacterized protein OS=Myxococcus xanthus (strain DK 1622) GN=MXAN_2457 PE=4 SV=1 - [Q1D9J3_MYXXD]	38.8759	66.22	1	7	7	15	74	7.67205	9.31982
Q1CWT4	ATP synthase subunit delta OS=Myxococcus xanthus (strain DK 1622) GN=atpH PE=3 SV=1 - [ATPD_MYXXD]	41.0075	65.38	1	7	7	13	182	19.9357	9.30518
Q1DAQ3	Putative cystathionine beta-synthase OS=Myxococcus xanthus (strain DK 1622) GN=MXAN_2041 PE=4 SV=1 - [Q1DAQ3_MYXXD]	106.125	65.27	1	21	21	41	455	49.3313	6.75635
Q1DF46	Putative sigma 54 modulation protein OS=Myxococcus xanthus (strain DK 1622) GN=MXAN_0457 PE=4 SV=1 - [Q1DF46_MYXXD]	24.3882	64.86	1	8	8	15	111	12.6322	7.1665
Q1D761	30S ribosomal protein S8 OS=Myxococcus xanthus (strain DK 1622) GN=rpsH PE=3 SV=1 - [RS8_MYXXD]	13.1258	63.77	1	7	7	12	138	15.3054	9.99365
Q1D1I2	Ribosome-recycling factor OS=Myxococcus xanthus (strain DK 1622) GN=frr PE=3 SV=1 - [RRF_MYXXD]	31.1057	63.24	1	12	12	17	185	20.9003	9.18799
Q1D293	50S ribosomal protein L25 OS=Myxococcus xanthus (strain DK 1622) GN=rplY PE=3 SV=1 - [Q1D293_MYXXD]	67.7156	63.18	1	14	14	31	220	23.3218	9.64209
Q1CXU1	Putative branched chain amino acid ABC transporter, periplasmic amino acid-binding protein OS=Myxococcus xanthus (strain DK 1622) GN=MXAN_6665 PE=4 SV=1 - [Q1CXU1_MYXXD]	73.0562	63.09	1	20	20	33	401	42.0826	7.13721
Q1DE07	Putative chemotaxis protein MotB OS=Myxococcus xanthus (strain DK 1622) GN=MXAN_0855 PE=4 SV=1 - [Q1DE07_MYXXD]	46.245	62.55	1	14	14	21	267	28.8402	7.1958
Q1D4F3	Patatin-like phospholipase family protein OS=Myxococcus xanthus (strain DK 1622) GN=MXAN_4295 PE=4 SV=1 - [Q1D4F3_MYXXD]	226.159	62.12	1	20	20	85	359	39.2978	8.1333
Q1D6J3	Isocitrate dehydrogenase [NADP] OS=Myxococcus xanthus (strain DK 1622) GN=icd PE=3 SV=1 - [Q1D6J3_MYXXD]	113.028	61.81	1	34	34	61	432	47.2664	7.12256
Q1D4M7	DofB protein OS=Myxococcus xanthus (strain DK 1622) GN=dofB PE=4 SV=1 - [Q1D4M7_MYXXD]	24.0786	61.74	1	7	7	12	149	16.5698	8.11865
Q1DF51	Putative myo-inositol-1-phosphate synthase OS=Myxococcus xanthus (strain DK 1622) GN=MXAN_0452 PE=4 SV=1 - [Q1DF51_MYXXD]	141.559	61.49	1	21	21	74	444	49.1869	7.60596
Q1D2C8	Aldehyde dehydrogenase family protein OS=Myxococcus xanthus (strain DK 1622) GN=MXAN_5040 PE=3 SV=1 - [Q1D2C8_MYXXD]	191.512	61.46	1	27	27	93	506	55.8342	6.55127
Q1CX36	ATP synthase subunit beta OS=Myxococcus xanthus (strain DK 1622) GN=atpD PE=3 SV=1 - [ATPB_MYXXD]	114.097	61.33	1	20	20	53	481	51.7339	5.13525
Q1D7G6	DSBA-like thioredoxin domain protein OS=Myxococcus xanthus (strain DK 1622) GN=MXAN_3206 PE=4 SV=1 - [Q1D7G6_MYXXD]	108.318	61.16	1	30	30	52	551	59.4567	8.54346
Q1D8J1	Glyceraldehyde-3-phosphate dehydrogenase OS=Myxococcus xanthus (strain DK 1622) GN=gapA PE=3 SV=1 - [Q1D8J1_MYXXD]	114.665	61.01	1	22	22	51	336	36.466	8.07471
Q1D8H6	Aha1 domain protein OS=Myxococcus xanthus (strain DK 1622) GN=MXAN_2836 PE=4 SV=1 - [Q1D8H6_MYXXD]	16.4444	60.76	1	8	8	9	158	17.7158	5.84619
Q1DDZ8	Glutathione S-transferase domain protein OS=Myxococcus xanthus (strain DK 1622) GN=MXAN_0864 PE=3 SV=1 - [Q1DDZ8_MYXXD]	27.4574	60.58	1	11	11	16	208	23.3132	9.37842
Q1CZ46	Uncharacterized protein OS=Myxococcus xanthus (strain DK 1622) GN=MXAN_6196 PE=4 SV=1 - [Q1CZ46_MYXXD]	50.197	60.35	1	16	16	22	285	30.7738	9.43701
Q1DDS8	Protease DO family protein OS=Myxococcus xanthus (strain DK 1622) GN=MXAN_0934 PE=4 SV=1 - [Q1DDS8_MYXXD]	125.202	59.8	1	23	23	49	500	50.4678	8.79248
Q1D009	YceI-like family protein OS=Myxococcus xanthus (strain DK 1622) GN=MXAN_5877 PE=3 SV=1 - [Q1D009_MYXXD]	149.057	58.82	1	15	15	56	204	21.7493	9.18799
Q1DCB6	TonB-dependent receptor OS=Myxococcus xanthus (strain DK 1622) GN=MXAN_1450 PE=4 SV=1 - [Q1DCB6_MYXXD]	419.71	58.66	1	53	53	188	1132	122.374	6.20166
Q1D0K1	Putative lipoprotein OS=Myxococcus xanthus (strain DK 1622) GN=MXAN_5684 PE=4 SV=1 - [Q1D0K1_MYXXD]	22.9864	57.92	1	7	7	11	202	22.5845	8.38232
Q1D8S0	Uncharacterized protein OS=Myxococcus xanthus (strain DK 1622) GN=MXAN_2736 PE=4 SV=1 - [Q1D8S0_MYXXD]	9.29566	57.69	1	4	4	4	78	9.14784	9.17334
Q1CZB6	Glutathione S-transferase OS=Myxococcus xanthus (strain DK 1622) GN=gst PE=3 SV=1 - [Q1CZB6_MYXXD]	29.0602	57.43	1	10	10	15	202	22.3098	7.54736
Q1D763	50S ribosomal protein L5 OS=Myxococcus xanthus (strain DK 1622) GN=rplE PE=3 SV=1 - [Q1D763_MYXXD]	36.9679	56.9	1	9	9	20	174	19.4525	9.99365
Q1D4P0	Tetratricopeptide repeat protein OS=Myxococcus xanthus (strain DK 1622) GN=MXAN_4208 PE=4 SV=1 - [Q1D4P0_MYXXD]	65.7915	56.7	1	15	15	32	261	28.7326	7.98682
Q1D4V2	Alanine dehydrogenase OS=Myxococcus xanthus (strain DK 1622) GN=ald PE=3 SV=1 - [Q1D4V2_MYXXD]	67.5337	56.68	1	18	18	39	374	39.3216	7.13721
Q1CY79	Putative lipoprotein OS=Myxococcus xanthus (strain DK 1622) GN=MXAN_6521 PE=4 SV=1 - [Q1CY79_MYXXD]	26.8341	56.57	1	8	8	15	198	21.7032	4.91943
Q1DCD9	Putative glutathione S-transferase OS=Myxococcus xanthus (strain DK 1622) GN=MXAN_1427 PE=3 SV=1 - [Q1DCD9_MYXXD]	75.6124	56.25	1	14	14	33	208	23.2188	6.354
Q1D3Q3	Uncharacterized protein OS=Myxococcus xanthus (strain DK 1622) GN=MXAN_4552 PE=4 SV=1 - [Q1D3Q3_MYXXD]	6.94659	55.64	1	3	3	3	133	13.2642	10.1401
Q1D2E4	Conserved domain protein OS=Myxococcus xanthus (strain DK 1622) GN=MXAN_5024 PE=4 SV=1 - [Q1D2E4_MYXXD]	98.5747	55.38	1	17	17	42	493	51.4221	4.77979
Q1DAX2	CoA binding domain protein OS=Myxococcus xanthus (strain DK 1622) GN=MXAN_1966 PE=4 SV=1 - [Q1DAX2_MYXXD]	15.4985	55.1	1	6	6	11	147	16.5867	6.80029
Q1DFK3	Uncharacterized protein OS=Myxococcus xanthus (strain DK 1622) GN=MXAN_0290 PE=4 SV=1 - [Q1DFK3_MYXXD]	39.0417	54.92	1	8	8	15	193	20.6986	8.6167
Q1D751	30S ribosomal protein S13 OS=Myxococcus xanthus (strain DK 1622) GN=rpsM PE=3 SV=1 - [RS13_MYXXD]	16.5394	54.33	1	6	6	12	127	14.2048	10.9458
Q1DC39	DNA topoisomerase domain protein OS=Myxococcus xanthus (strain DK 1622) GN=MXAN_1532 PE=4 SV=1 - [Q1DC39_MYXXD]	37.8089	54.29	1	9	9	17	105	11.3723	10.4185
Q1CWK0	Peptidyl-prolyl cis-trans isomerase OS=Myxococcus xanthus (strain DK 1622) GN=MXAN_7110 PE=4 SV=1 - [Q1CWK0_MYXXD]	84.4398	54.05	1	15	15	35	259	27.296	7.23975
Q1CVJ5	Uncharacterized protein OS=Myxococcus xanthus (strain DK 1622) GN=MXAN_7475 PE=4 SV=1 - [Q1CVJ5_MYXXD]	36.5405	54	1	11	11	18	150	15.9454	8.36768
Q1D8S6	NADH-quinone oxidoreductase subunit C OS=Myxococcus xanthus (strain DK 1622) GN=nuoC PE=3 SV=1 - [Q1D8S6_MYXXD]	24.7551	53.85	1	9	9	17	156	18.1285	7.6792
Q1D233	3-hydroxyacyl-CoA dehydrogenase OS=Myxococcus xanthus (strain DK 1622) GN=MXAN_5136 PE=4 SV=1 - [Q1D233_MYXXD]	101.911	53.79	1	33	33	53	792	86.3536	7.29834
Q1CWM0	Glutathione peroxidase OS=Myxococcus xanthus (strain DK 1622) GN=MXAN_7090 PE=3 SV=1 - [Q1CWM0_MYXXD]	15.4487	53.55	1	5	5	8	183	19.8463	6.02393
Q1D5X7	Peptidyl-prolyl cis-trans isomerase OS=Myxococcus xanthus (strain DK 1622) GN=MXAN_3764 PE=3 SV=1 - [Q1D5X7_MYXXD]	86.8508	53.54	1	5	7	45	198	21.3629	7.40088
Q1DDA8	Uncharacterized protein OS=Myxococcus xanthus (strain DK 1622) GN=MXAN_1105 PE=4 SV=1 - [Q1DDA8_MYXXD]	6.29189	53.13	1	2	2	5	96	10.5798	9.70068
Q1D7X4	Aminomethyltransferase OS=Myxococcus xanthus (strain DK 1622) GN=gcvT PE=3 SV=1 - [Q1D7X4_MYXXD]	42.3542	53.04	1	13	13	18	362	38.5838	6.66846
Q1CWS1	Putative lipoprotein OS=Myxococcus xanthus (strain DK 1622) GN=MXAN_7039 PE=4 SV=1 - [Q1CWS1_MYXXD]	158.162	52.61	1	34	34	68	1015	107.267	4.99561
Q1D9C8	Uncharacterized protein OS=Myxococcus xanthus (strain DK 1622) GN=MXAN_2526 PE=4 SV=1 - [Q1D9C8_MYXXD]	15.893	52.57	1	7	7	9	175	20.236	9.36377
Q1D2M0	Uncharacterized protein OS=Myxococcus xanthus (strain DK 1622) GN=MXAN_4947 PE=4 SV=1 - [Q1D2M0_MYXXD]	24.799	52.43	1	8	8	11	185	19.7516	9.24658
Q1D4F5	Uncharacterized protein OS=Myxococcus xanthus (strain DK 1622) GN=MXAN_4293 PE=4 SV=1 - [Q1D4F5_MYXXD]	14.8754	52.23	1	6	6	10	157	16.3793	6.80029
Q1D341	3-oxoacyl-(Acyl-carrier-protein) reductase OS=Myxococcus xanthus (strain DK 1622) GN=fabG PE=4 SV=1 - [Q1D341_MYXXD]	20.8139	52.21	1	9	9	10	249	25.6732	7.95752
Q1DF59	Pyridine nucleotide-disulphide oxidoreductase domain protein OS=Myxococcus xanthus (strain DK 1622) GN=MXAN_0444 PE=4 SV=1 - [Q1DF59_MYXXD]	55.3844	52.15	1	14	14	26	349	37.6015	6.7124
Q1DEX1	NAD dependent epimerase/dehydratase family OS=Myxococcus xanthus (strain DK 1622) GN=MXAN_0533 PE=4 SV=1 - [Q1DEX1_MYXXD]	42.8975	51.66	1	16	16	22	391	41.9095	6.81494
Q1D8Y7	Pyruvate dehydrogenase complex, E1 component, pyruvate dehydrogenase, beta subunit OS=Myxococcus xanthus (strain DK 1622) GN=pdhB PE=4 SV=1 - [Q1D8Y7_MYXXD]	63.4358	51.52	1	14	14	30	328	35.4643	5.18604
Q1DB04	Mutual gliding-motility protein MglA OS=Myxococcus xanthus (strain DK 1622) GN=mglA PE=1 SV=1 - [MGLA_MYXXD]	34.5199	51.28	1	8	8	14	195	22.0015	8.85107
Q1D9I3	5'-nucleotidase family protein OS=Myxococcus xanthus (strain DK 1622) GN=MXAN_2470 PE=4 SV=1 - [Q1D9I3_MYXXD]	69.9816	51.27	1	18	18	32	513	53.5377	7.09326
Q1D5Z6	Uncharacterized protein OS=Myxococcus xanthus (strain DK 1622) GN=MXAN_3745 PE=4 SV=1 - [Q1D5Z6_MYXXD]	29.7798	51.24	1	11	11	15	201	21.3712	8.74854
Q1CYP8	Uncharacterized protein OS=Myxococcus xanthus (strain DK 1622) GN=MXAN_6351 PE=4 SV=1 - [Q1CYP8_MYXXD]	11.2655	51.2	1	4	4	5	125	13.9041	5.93506
Q1D8M0	4-hydroxyphenylpyruvate dioxygenase OS=Myxococcus xanthus (strain DK 1622) GN=hppD PE=3 SV=1 - [Q1D8M0_MYXXD]	59.7114	51.13	1	15	15	27	354	39.7821	5.35107
Q1D3D4	MaoC domain protein OS=Myxococcus xanthus (strain DK 1622) GN=MXAN_4673 PE=4 SV=1 - [Q1D3D4_MYXXD]	23.1035	51.01	1	4	4	10	149	16.5414	5.23682
Q1DC00	Cysteine synthase OS=Myxococcus xanthus (strain DK 1622) GN=cysK PE=3 SV=1 - [Q1DC00_MYXXD]	62.3559	50.65	1	14	14	29	306	33.3224	7.59131
Q1D5E4	Acyl carrier protein OS=Myxococcus xanthus (strain DK 1622) GN=MXAN_3949 PE=4 SV=1 - [Q1D5E4_MYXXD]	9.55204	50.63	1	4	4	5	79	8.72472	4.70361
Q1D305	Uncharacterized protein OS=Myxococcus xanthus (strain DK 1622) GN=MXAN_4807 PE=4 SV=1 - [Q1D305_MYXXD]	20.8451	50.61	1	6	6	10	164	17.9845	5.71924
Q1D725	Uncharacterized protein OS=Myxococcus xanthus (strain DK 1622) GN=MXAN_3350 PE=4 SV=1 - [Q1D725_MYXXD]	3.86818	50.57	1	3	3	4	87	10.2844	7.25439
Q1CXQ2	Acetyltransferase, GNAT family OS=Myxococcus xanthus (strain DK 1622) GN=MXAN_6704 PE=4 SV=1 - [Q1CXQ2_MYXXD]	26.2129	50.56	1	12	12	16	178	19.4054	9.5835
Q1CWF3	Enoyl-CoA hydratase/isomerase family protein OS=Myxococcus xanthus (strain DK 1622) GN=MXAN_7157 PE=4 SV=1 - [Q1CWF3_MYXXD]	31.8118	50.4	1	10	10	17	250	26.915	6.56592
Q1D8Y8	Pyruvate dehydrogenase E1 component subunit alpha OS=Myxococcus xanthus (strain DK 1622) GN=pdhA PE=4 SV=1 - [Q1D8Y8_MYXXD]	46.3969	50.39	1	18	18	24	389	43.6326	5.79541
Q1D4F7	Uncharacterized protein OS=Myxococcus xanthus (strain DK 1622) GN=MXAN_4291 PE=4 SV=1 - [Q1D4F7_MYXXD]	10.4473	50	1	3	3	4	86	9.5619	4.4751
Q1D9J9	Uncharacterized protein OS=Myxococcus xanthus (strain DK 1622) GN=MXAN_2454 PE=4 SV=1 - [Q1D9J9_MYXXD]	40.1275	49.74	1	9	9	18	193	20.3104	8.82178
Q1D846	Efflux transporter, RND family, MFP subunit OS=Myxococcus xanthus (strain DK 1622) GN=MXAN_2968 PE=3 SV=1 - [Q1D846_MYXXD]	39.7674	49.6	1	14	14	19	373	38.6615	8.95361
Q1DAM2	30S ribosomal protein S15 OS=Myxococcus xanthus (strain DK 1622) GN=rpsO PE=3 SV=1 - [RS15_MYXXD]	9.2879	49.44	1	5	5	9	89	10.4567	10.3159
Q1DCB5	Putative lipoprotein MlpA OS=Myxococcus xanthus (strain DK 1622) GN=MXAN_1451 PE=4 SV=1 - [Q1DCB5_MYXXD]	32.2984	49.15	1	7	7	16	236	24.6027	4.55127
Q1CX75	Dienelactone hydrolase family protein OS=Myxococcus xanthus (strain DK 1622) GN=MXAN_6883 PE=4 SV=1 - [Q1CX75_MYXXD]	16.7821	49.11	1	7	7	9	224	24.1902	6.30322
Q1D6I8	Succinyl-CoA ligase [ADP-forming] subunit alpha OS=Myxococcus xanthus (strain DK 1622) GN=sucD PE=3 SV=1 - [Q1D6I8_MYXXD]	75.8196	48.83	1	12	12	33	299	30.602	8.23584
Q1CYR1	Putative isocitrate dehydrogenase, NAD-dependent OS=Myxococcus xanthus (strain DK 1622) GN=MXAN_6337 PE=3 SV=1 - [Q1CYR1_MYXXD]	73.0093	48.8	1	15	15	31	334	35.7728	6.81494
Q1D5U8	Ribosomal protein S1 OS=Myxococcus xanthus (strain DK 1622) GN=rpsA PE=4 SV=1 - [Q1D5U8_MYXXD]	66.5728	48.77	1	24	24	43	570	63.5074	5.46533
Q1D6L0	Citrate synthase OS=Myxococcus xanthus (strain DK 1622) GN=gltA PE=3 SV=1 - [Q1D6L0_MYXXD]	61.06	48.73	1	15	15	31	433	48.8659	7.13721
Q1D5W7	Uncharacterized protein OS=Myxococcus xanthus (strain DK 1622) GN=MXAN_3774 PE=4 SV=1 - [Q1D5W7_MYXXD]	133.138	48.46	1	32	32	63	714	78.8013	8.76318
Q1CZH7	Phospho-2-dehydro-3-deoxyheptonate aldolase OS=Myxococcus xanthus (strain DK 1622) GN=aroF PE=4 SV=1 - [Q1CZH7_MYXXD]	27.9568	48.39	1	13	13	18	341	36.5782	8.03076
Q1D6I9	Succinyl-CoA ligase [ADP-forming] subunit beta OS=Myxococcus xanthus (strain DK 1622) GN=sucC PE=3 SV=1 - [SUCC_MYXXD]	48.7297	48.19	1	16	16	23	386	41.1618	6.45557
Q1D851	SCP-2 sterol transfer family protein OS=Myxococcus xanthus (strain DK 1622) GN=MXAN_2963 PE=4 SV=1 - [Q1D851_MYXXD]	24.5702	47.66	1	6	6	15	107	11.6611	8.33838
Q1D748	DNA-directed RNA polymerase subunit alpha OS=Myxococcus xanthus (strain DK 1622) GN=rpoA PE=3 SV=1 - [RPOA_MYXXD]	38.8744	47.65	1	16	16	19	340	37.5425	5.5415
Q1DDN6	Putative lipoprotein OS=Myxococcus xanthus (strain DK 1622) GN=MXAN_0976 PE=4 SV=1 - [Q1DDN6_MYXXD]	50.1483	47.59	1	10	10	24	311	33.0353	5.49072
Q1DBU7	Peptidase, M16 (Pitrilysin) family OS=Myxococcus xanthus (strain DK 1622) GN=MXAN_1624 PE=3 SV=1 - [Q1DBU7_MYXXD]	62.8478	47.57	1	15	15	33	473	51.0628	8.49951
Q1D4V7	Frizzy aggregation protein FrzCD OS=Myxococcus xanthus (strain DK 1622) GN=frzCD PE=1 SV=1 - [Q1D4V7_MYXXD]	59.7912	47.48	1	13	13	20	417	43.5577	5.23682
Q1D8T6	Uncharacterized protein OS=Myxococcus xanthus (strain DK 1622) GN=MXAN_2720 PE=4 SV=1 - [Q1D8T6_MYXXD]	26.9584	47.47	1	5	5	11	99	10.4596	8.63135
Q1D291	30S ribosomal protein S6 OS=Myxococcus xanthus (strain DK 1622) GN=rpsF PE=3 SV=1 - [Q1D291_MYXXD]	12.7861	47.47	1	5	5	8	158	17.6871	5.04639
Q1DCK3	Aconitate hydratase OS=Myxococcus xanthus (strain DK 1622) GN=acnA PE=3 SV=1 - [Q1DCK3_MYXXD]	153.578	47.41	1	34	34	70	909	98.1536	6.75635
Q1D774	50S ribosomal protein L4 OS=Myxococcus xanthus (strain DK 1622) GN=rplD PE=3 SV=1 - [RL4_MYXXD]	43.7405	47.34	1	10	10	21	207	22.7954	10.272
Q1DC96	50S ribosomal protein L27 OS=Myxococcus xanthus (strain DK 1622) GN=rpmA PE=3 SV=1 - [RL27_MYXXD]	11.086	47.25	1	3	3	7	91	9.71612	10.1255
Q1DEJ6	Putative lipoprotein OS=Myxococcus xanthus (strain DK 1622) GN=MXAN_0659 PE=4 SV=1 - [Q1DEJ6_MYXXD]	63.8662	47.17	1	17	17	27	600	64.2664	8.26514
Q1CZW4	Probable transaldolase OS=Myxococcus xanthus (strain DK 1622) GN=tal PE=3 SV=1 - [TAL_MYXXD]	27.6096	47.09	1	8	8	14	223	24.0665	6.53662
Q1D8Z5	Uncharacterized protein OS=Myxococcus xanthus (strain DK 1622) GN=MXAN_2659 PE=4 SV=1 - [Q1D8Z5_MYXXD]	47.5138	46.77	1	16	16	26	511	55.5962	5.68115
Q1CWT2	ATP synthase subunit alpha OS=Myxococcus xanthus (strain DK 1622) GN=atpA PE=3 SV=2 - [ATPA_MYXXD]	87.2351	46.6	1	29	29	48	515	56.0695	6.97607
Q1D3Y8	Uncharacterized protein OS=Myxococcus xanthus (strain DK 1622) GN=MXAN_4464 PE=4 SV=1 - [Q1D3Y8_MYXXD]	5.9875	46.55	1	3	3	3	116	12.7475	4.94482
Q1D364	Putative lipoprotein OS=Myxococcus xanthus (strain DK 1622) GN=MXAN_4747 PE=4 SV=1 - [Q1D364_MYXXD]	53.6714	46.53	1	11	11	22	447	48.9003	5.36377
Q1D936	Adenylosuccinate synthetase OS=Myxococcus xanthus (strain DK 1622) GN=purA PE=3 SV=1 - [PURA_MYXXD]	53.493	46.1	1	14	14	26	436	46.9506	6.99072
Q1D8I9	Triosephosphate isomerase OS=Myxococcus xanthus (strain DK 1622) GN=tpiA PE=3 SV=1 - [TPIS_MYXXD]	46.3374	46.09	1	8	8	19	256	26.787	6.55127
Q1CWY2	Uncharacterized protein OS=Myxococcus xanthus (strain DK 1622) GN=MXAN_6976 PE=4 SV=1 - [Q1CWY2_MYXXD]	21.6151	45.76	1	10	10	12	271	29.109	8.52881
Q1D3B5	Preprotein translocase, YajC subunit OS=Myxococcus xanthus (strain DK 1622) GN=yajC PE=4 SV=1 - [Q1D3B5_MYXXD]	7.1934	45.76	1	5	5	5	118	12.3428	9.56885
Q1DAQ9	Cys/Met metabolism PLP-dependent enzyme OS=Myxococcus xanthus (strain DK 1622) GN=MXAN_2035 PE=3 SV=1 - [Q1DAQ9_MYXXD]	56.1464	45.67	1	11	11	25	381	41.541	6.771
Q1D5W5	Uncharacterized protein OS=Myxococcus xanthus (strain DK 1622) GN=MXAN_3776 PE=4 SV=1 - [Q1D5W5_MYXXD]	14.7713	45.58	1	10	10	11	215	23.817	5.17334
Q1D2K1	Putative lipoprotein OS=Myxococcus xanthus (strain DK 1622) GN=MXAN_4966 PE=4 SV=1 - [Q1D2K1_MYXXD]	59.1631	45.43	1	18	18	35	361	39.0962	5.87158
Q1D9P9	Peptidyl-prolyl cis-trans isomerase OS=Myxococcus xanthus (strain DK 1622) GN=slyD PE=4 SV=1 - [Q1D9P9_MYXXD]	8.154	44.72	1	4	4	6	161	17.0986	6.29053
Q1CYB9	Oxidoreductase, aldo/keto reductase family OS=Myxococcus xanthus (strain DK 1622) GN=MXAN_6482 PE=4 SV=1 - [Q1CYB9_MYXXD]	45.5491	44.58	1	15	15	23	332	36.317	6.7124
Q1D7P1	Peptidase, S9A (Prolyl oligopeptidase) family OS=Myxococcus xanthus (strain DK 1622) GN=MXAN_3129 PE=4 SV=1 - [Q1D7P1_MYXXD]	76.8938	44.49	1	25	25	39	735	79.5278	9.05615
Q1DAS0	Glutaredoxin OS=Myxococcus xanthus (strain DK 1622) GN=MXAN_2024 PE=3 SV=1 - [Q1DAS0_MYXXD]	16.4728	44.34	1	4	4	7	106	11.6641	5.87158
Q1D7U4	50S ribosomal protein L7/L12 OS=Myxococcus xanthus (strain DK 1622) GN=rplL PE=3 SV=1 - [RL7_MYXXD]	57.8038	44.26	1	5	5	24	122	12.4958	5.2749
Q1D6I1	50S ribosomal protein L19 OS=Myxococcus xanthus (strain DK 1622) GN=rplS PE=3 SV=1 - [RL19_MYXXD]	25.931	44.09	1	6	6	13	127	14.505	10.5503
Q1D7U8	Transcription termination/antitermination protein NusG OS=Myxococcus xanthus (strain DK 1622) GN=nusG PE=3 SV=1 - [Q1D7U8_MYXXD]	11.5231	43.89	1	5	5	6	180	20.3936	7.40088
Q1CZB5	Glyoxalase family protein OS=Myxococcus xanthus (strain DK 1622) GN=MXAN_6123 PE=4 SV=1 - [Q1CZB5_MYXXD]	5.01992	43.7	1	4	4	5	119	13.0519	5.45264
Q1CY83	S-adenosylmethionine synthase OS=Myxococcus xanthus (strain DK 1622) GN=metK PE=3 SV=1 - [METK_MYXXD]	42.3303	43.69	1	19	19	26	396	43.0992	8.74854
Q1DAQ6	Uncharacterized protein OS=Myxococcus xanthus (strain DK 1622) GN=MXAN_2037 PE=4 SV=1 - [Q1DAQ6_MYXXD]	51.798	43.67	1	8	8	18	332	34.9796	6.55127
Q1D7U3	DNA-directed RNA polymerase subunit beta OS=Myxococcus xanthus (strain DK 1622) GN=rpoB PE=3 SV=1 - [RPOB_MYXXD]	157.765	43.61	1	44	44	75	1408	157.434	5.75732
Q1CZZ5	1-pyrroline-5-carboxylate dehydrogenase OS=Myxococcus xanthus (strain DK 1622) GN=pruA PE=3 SV=1 - [Q1CZZ5_MYXXD]	86.7912	43.56	1	20	20	45	551	60.1649	7.25439
Q1DFT0	Oxidoreductase, short chain dehydrogenase/reductase family OS=Myxococcus xanthus (strain DK 1622) GN=MXAN_0211 PE=4 SV=1 - [Q1DFT0_MYXXD]	25.46	43.55	1	8	8	11	248	26.2467	8.66064
Q1D5V0	Acetyl-CoA acetyltransferase OS=Myxococcus xanthus (strain DK 1622) GN=MXAN_3791 PE=3 SV=1 - [Q1D5V0_MYXXD]	59.4783	43.51	1	17	17	32	393	40.6884	7.34229
Q1D0V2	Uncharacterized protein OS=Myxococcus xanthus (strain DK 1622) GN=MXAN_5582 PE=4 SV=1 - [Q1D0V2_MYXXD]	32.0828	43.27	1	11	11	14	349	37.6923	6.29053
Q1D401	Enolase OS=Myxococcus xanthus (strain DK 1622) GN=eno PE=3 SV=1 - [ENO_MYXXD]	46.7702	43.06	1	13	13	22	432	46.1157	5.96045
Q1DFY2	Hydrolase, alpha/beta fold family OS=Myxococcus xanthus (strain DK 1622) GN=MXAN_0158 PE=4 SV=1 - [Q1DFY2_MYXXD]	17.2296	42.91	1	5	5	9	261	27.2853	6.30322
Q1DAS8	Prolyl endopeptidase Pep OS=Myxococcus xanthus (strain DK 1622) GN=pep PE=4 SV=1 - [Q1DAS8_MYXXD]	65.684	42.82	1	22	22	35	689	76.7998	7.03467
Q1CZK2	Dihydrolipoyllysine-residue succinyltransferase component of 2-oxoglutarate dehydrogenase complex OS=Myxococcus xanthus (strain DK 1622) GN=sucB PE=3 SV=1 - [Q1CZK2_MYXXD]	29.059	42.71	1	11	11	19	398	42.3174	7.53271
Q1CZV8	4-hydroxy-tetrahydrodipicolinate synthase OS=Myxococcus xanthus (strain DK 1622) GN=dapA PE=3 SV=1 - [Q1CZV8_MYXXD]	32.1284	42.71	1	11	11	15	295	31.4655	7.41553
Q1CZW6	Electron transfer flavoprotein, beta subunit OS=Myxococcus xanthus (strain DK 1622) GN=etfB PE=4 SV=1 - [Q1CZW6_MYXXD]	31.8801	42.64	1	9	9	16	265	28.7145	7.04932
Q1D5U2	3-hydroxybutyryl-CoA dehydratase OS=Myxococcus xanthus (strain DK 1622) GN=crt PE=3 SV=1 - [Q1D5U2_MYXXD]	21.52	42.64	1	8	8	11	258	27.1515	5.79541
Q1D3P0	2-oxoisovalerate dehydrogenase complex, E1 component, beta subunit OS=Myxococcus xanthus (strain DK 1622) GN=MXAN_4565 PE=4 SV=1 - [Q1D3P0_MYXXD]	47.0348	42.61	1	11	11	23	352	38.2466	5.32568
Q1D2R6	Putative lipoprotein OS=Myxococcus xanthus (strain DK 1622) GN=MXAN_4900 PE=4 SV=1 - [Q1D2R6_MYXXD]	46.796	42.57	1	13	13	25	397	42.4936	5.65576
Q1CZF9	Putative molybdopterin oxidoreductase, iron-sulfur binding subunit OS=Myxococcus xanthus (strain DK 1622) GN=MXAN_6079 PE=4 SV=1 - [Q1CZF9_MYXXD]	167.337	42.48	1	36	36	69	1064	116.183	6.63916
Q1D697	Iron-chelator utilization protein OS=Myxococcus xanthus (strain DK 1622) GN=MXAN_3639 PE=4 SV=1 - [Q1D697_MYXXD]	29.5761	42.44	1	7	7	15	271	29.9703	6.81494
Q1CVV7	Transketolase OS=Myxococcus xanthus (strain DK 1622) GN=tkt PE=3 SV=1 - [Q1CVV7_MYXXD]	93.9588	42.36	1	24	24	41	687	75.5645	7.03467
Q1D2S0	Glutaredoxin, GrxC family OS=Myxococcus xanthus (strain DK 1622) GN=MXAN_4896 PE=4 SV=1 - [Q1D2S0_MYXXD]	16.0563	42.35	1	3	3	8	85	9.46078	5.47803
Q1D749	30S ribosomal protein S4 A OS=Myxococcus xanthus (strain DK 1622) GN=rpsD1 PE=3 SV=1 - [RS4A_MYXXD]	34.7713	42.31	1	11	11	18	208	23.9206	10.0522
Q1D7U0	Uncharacterized protein OS=Myxococcus xanthus (strain DK 1622) GN=MXAN_3080 PE=4 SV=1 - [Q1D7U0_MYXXD]	5.71348	42.24	1	4	4	5	116	13.4911	9.17334
Q1D6E3	Threonine--tRNA ligase OS=Myxococcus xanthus (strain DK 1622) GN=thrS PE=3 SV=1 - [SYT_MYXXD]	56.4788	42.21	1	21	21	33	642	72.492	6.7124
Q1D365	TonB-dependent receptor OS=Myxococcus xanthus (strain DK 1622) GN=MXAN_4746 PE=3 SV=1 - [Q1D365_MYXXD]	90.179	42.15	1	34	34	45	956	103.391	6.31592
Q1D7U2	DNA-directed RNA polymerase subunit beta' OS=Myxococcus xanthus (strain DK 1622) GN=rpoC PE=3 SV=1 - [RPOC_MYXXD]	129.177	42.12	1	50	50	78	1403	156.216	7.63525
Q1D5W4	Inosine-5'-monophosphate dehydrogenase OS=Myxococcus xanthus (strain DK 1622) GN=guaB PE=3 SV=1 - [Q1D5W4_MYXXD]	65.7154	42.06	1	12	12	29	485	51.9813	7.10791
Q1D6I5	30S ribosomal protein S16 OS=Myxococcus xanthus (strain DK 1622) GN=rpsP PE=3 SV=1 - [RS16_MYXXD]	11.5036	41.86	1	3	3	11	86	9.44504	9.48096
Q1D152	LysM domain protein OS=Myxococcus xanthus (strain DK 1622) GN=MXAN_5478 PE=4 SV=1 - [Q1D152_MYXXD]	4.36157	41.86	1	2	2	2	86	9.82814	9.17334
Q1DFJ0	Oxidoreductase, aldo/keto reductase family OS=Myxococcus xanthus (strain DK 1622) GN=MXAN_0303 PE=4 SV=1 - [Q1DFJ0_MYXXD]	62.2084	41.67	1	13	13	26	336	36.886	7.41553
Q1D4N1	Alpha keto acid dehydrogenase complex, E2 component, dihydrolipoamide acetyltransferase OS=Myxococcus xanthus (strain DK 1622) GN=MXAN_4217 PE=3 SV=1 - [Q1D4N1_MYXXD]	45.2581	41.59	1	11	11	19	416	43.6762	7.72314
Q1DAY1	Thioredoxin reductase OS=Myxococcus xanthus (strain DK 1622) GN=trxB PE=3 SV=1 - [Q1DAY1_MYXXD]	41.1001	41.25	1	9	9	20	320	34.6034	6.53662
Q1D1W8	GatB/Yqey domain protein OS=Myxococcus xanthus (strain DK 1622) GN=MXAN_5202 PE=4 SV=1 - [Q1D1W8_MYXXD]	18.6028	41.14	1	4	4	7	175	18.5379	7.25439
Q1D3Z8	Putative cyclase/dehydrase OS=Myxococcus xanthus (strain DK 1622) GN=MXAN_4454 PE=4 SV=1 - [Q1D3Z8_MYXXD]	15.11	41.13	1	5	5	8	141	15.9983	8.82178
Q1DDZ7	Oxidoreductase, short chain dehydrogenase/reductase family OS=Myxococcus xanthus (strain DK 1622) GN=MXAN_0865 PE=3 SV=1 - [Q1DDZ7_MYXXD]	19.5912	41.07	1	8	8	9	280	29.9988	9.67139
Q1CYZ6	Cyclic nucleotide-binding domain protein OS=Myxococcus xanthus (strain DK 1622) GN=MXAN_6248 PE=4 SV=1 - [Q1CYZ6_MYXXD]	55.2951	40.94	1	15	15	25	469	51.5626	6.48096
Q1CXI5	Glycerol kinase OS=Myxococcus xanthus (strain DK 1622) GN=glpK PE=3 SV=1 - [GLPK_MYXXD]	45.6891	40.93	1	16	16	24	496	53.7057	9.0708
Q1CX51	Glucose-6-phosphate isomerase OS=Myxococcus xanthus (strain DK 1622) GN=pgi PE=3 SV=1 - [G6PI_MYXXD]	42.948	40.83	1	16	16	20	529	58.2862	7.1665
Q1CXA8	Thioredoxin OS=Myxococcus xanthus (strain DK 1622) GN=trx PE=3 SV=1 - [Q1CXA8_MYXXD]	10.9378	40.8	1	3	3	5	125	13.8481	4.85596
Q1D9P5	Elongation factor G 1 OS=Myxococcus xanthus (strain DK 1622) GN=fusA1 PE=3 SV=1 - [EFG1_MYXXD]	117.333	40.77	1	31	31	62	704	77.9885	5.85889
Q1CXV1	Proline--tRNA ligase OS=Myxococcus xanthus (strain DK 1622) GN=proS PE=3 SV=1 - [SYP_MYXXD]	36.2786	40.58	1	13	13	16	483	54.8718	7.18115
Q1CWR7	Oxidoreductase, aldo/keto reductase family OS=Myxococcus xanthus (strain DK 1622) GN=MXAN_7043 PE=4 SV=1 - [Q1CWR7_MYXXD]	17.353	40.52	1	10	10	10	348	38.1937	7.6499
Q1D9M3	ABC transporter, ATP-binding protein OS=Myxococcus xanthus (strain DK 1622) GN=MXAN_2430 PE=4 SV=1 - [Q1D9M3_MYXXD]	26.0642	40.49	1	7	7	12	247	26.6762	9.53955
Q1D214	Uncharacterized protein OS=Myxococcus xanthus (strain DK 1622) GN=MXAN_5156 PE=4 SV=1 - [Q1D214_MYXXD]	15.6013	40.36	1	8	8	9	280	30.2489	4.85596
Q1DC08	Alkyl hydroperoxide reductase AhpD OS=Myxococcus xanthus (strain DK 1622) GN=ahpD PE=3 SV=1 - [Q1DC08_MYXXD]	23.7891	40.23	1	6	6	12	174	18.9306	6.68311
Q1DG46	Amidohydrolase family protein OS=Myxococcus xanthus (strain DK 1622) GN=MXAN_0094 PE=4 SV=1 - [Q1DG46_MYXXD]	37.7923	40.22	1	9	9	15	358	40.0375	6.66846
Q1D6X1	Transcription elongation factor GreA OS=Myxococcus xanthus (strain DK 1622) GN=greA PE=3 SV=1 - [Q1D6X1_MYXXD]	15.568	40.12	1	6	6	8	172	18.935	5.68115
Q1D0S5	UDP-N-acetylmuramyl-tripeptide synthetase OS=Myxococcus xanthus (strain DK 1622) GN=murE PE=3 SV=1 - [Q1D0S5_MYXXD]	56.2796	40.04	1	15	15	29	507	53.6787	7.54736
Q1DC09	Dps family protein OS=Myxococcus xanthus (strain DK 1622) GN=MXAN_1562 PE=3 SV=1 - [Q1DC09_MYXXD]	10.6136	39.87	1	6	6	9	158	17.6331	6.41748
Q1CYB7	Transport energizing protein, ExbD/TolR family OS=Myxococcus xanthus (strain DK 1622) GN=MXAN_6484 PE=3 SV=1 - [Q1CYB7_MYXXD]	3.77316	39.58	2	4	4	5	144	15.4242	4.67822
Q1D4N7	Uncharacterized protein OS=Myxococcus xanthus (strain DK 1622) GN=MXAN_4211 PE=4 SV=1 - [Q1D4N7_MYXXD]	52.6943	39.43	1	17	17	26	459	48.0289	10.0083
Q1CXY3	Putative lipoprotein OS=Myxococcus xanthus (strain DK 1622) GN=MXAN_6622 PE=4 SV=1 - [Q1CXY3_MYXXD]	5.27002	39.26	1	4	4	4	163	17.1344	9.14404
Q1CY84	Adenosylhomocysteinase OS=Myxococcus xanthus (strain DK 1622) GN=ahcY PE=3 SV=1 - [SAHH_MYXXD]	67.4758	39.08	1	16	16	31	476	52.2857	6.53662
Q1D4F4	Arsenical pump-driving ATPase OS=Myxococcus xanthus (strain DK 1622) GN=MXAN_4294 PE=4 SV=1 - [Q1D4F4_MYXXD]	26.6942	39.02	1	12	12	14	387	41.5408	6.63916
Q1D5A0	Lon protease OS=Myxococcus xanthus (strain DK 1622) GN=lon PE=2 SV=1 - [Q1D5A0_MYXXD]	79.3337	38.94	1	24	24	36	827	90.3821	6.16357
Q1D6Z0	Putative aspartate aminotransferase OS=Myxococcus xanthus (strain DK 1622) GN=MXAN_3386 PE=3 SV=1 - [Q1D6Z0_MYXXD]	33.1938	38.89	1	8	8	19	396	42.8653	7.21045
P24220	Orotidine 5'-phosphate decarboxylase OS=Myxococcus xanthus (strain DK 1622) GN=pyrF PE=3 SV=1 - [PYRF_MYXXD]	25.2689	38.89	1	6	6	10	288	30.4497	6.81494
Q1D343	3-oxoacyl-[acyl-carrier-protein] synthase 2 OS=Myxococcus xanthus (strain DK 1622) GN=fabF PE=3 SV=1 - [Q1D343_MYXXD]	35.197	38.85	1	10	10	17	417	43.8862	6.26514
Q1CXI3	4a-hydroxytetrahydrobiopterin dehydratase OS=Myxococcus xanthus (strain DK 1622) GN=MXAN_6773 PE=3 SV=1 - [Q1CXI3_MYXXD]	5.44396	38.83	1	2	2	2	103	11.3729	6.68311
Q1D9R4	Glutathione peroxidase OS=Myxococcus xanthus (strain DK 1622) GN=MXAN_2389 PE=3 SV=1 - [Q1D9R4_MYXXD]	19.0827	38.78	1	4	4	8	196	21.1429	8.83643
Q1CZT4	Putative acetyltransferase OS=Myxococcus xanthus (strain DK 1622) GN=MXAN_5952 PE=4 SV=1 - [Q1CZT4_MYXXD]	9.27682	38.71	1	6	6	7	155	17.2568	4.90674
Q1DAM4	Ribosome-binding factor A OS=Myxococcus xanthus (strain DK 1622) GN=rbfA PE=3 SV=1 - [RBFA_MYXXD]	11.917	38.66	1	4	4	5	119	13.447	8.52881
Q1DEJ3	Uncharacterized protein OS=Myxococcus xanthus (strain DK 1622) GN=MXAN_0662 PE=4 SV=1 - [Q1DEJ3_MYXXD]	17.0672	38.51	1	4	4	6	174	18.6436	8.71924
Q1D827	Branched-chain amino acid aminotransferase OS=Myxococcus xanthus (strain DK 1622) GN=ilvE PE=3 SV=1 - [Q1D827_MYXXD]	28.1852	38.41	1	11	11	16	315	35.1952	8.01611
Q1D0G6	Deoxyribose-phosphate aldolase OS=Myxococcus xanthus (strain DK 1622) GN=deoC PE=3 SV=1 - [Q1D0G6_MYXXD]	14.4031	38.33	1	4	4	5	227	23.3272	7.50342
Q1D8S3	NADH-quinone oxidoreductase subunit B OS=Myxococcus xanthus (strain DK 1622) GN=nuoB PE=3 SV=1 - [NUOB_MYXXD]	4.31578	37.97	1	5	5	5	187	20.8575	7.79639
Q1D766	30S ribosomal protein S17 OS=Myxococcus xanthus (strain DK 1622) GN=rpsQ PE=3 SV=1 - [RS17_MYXXD]	15.3661	37.96	1	7	7	8	108	12.4677	10.1841
Q1DAM1	Polyribonucleotide nucleotidyltransferase OS=Myxococcus xanthus (strain DK 1622) GN=pnp PE=3 SV=1 - [PNP_MYXXD]	73.898	37.81	1	23	23	35	722	77.7477	6.59521
Q1CZD2	Matrix-associated zinc metalloprotease FibA OS=Myxococcus xanthus (strain DK 1622) GN=fibA PE=4 SV=1 - [Q1CZD2_MYXXD]	99.7805	37.77	1	22	22	49	744	79.7578	5.42725
Q1DF90	Uncharacterized protein OS=Myxococcus xanthus (strain DK 1622) GN=MXAN_0412 PE=4 SV=1 - [Q1DF90_MYXXD]	28.0567	37.74	1	9	9	12	265	27.8612	5.21143
Q1DAU4	30S ribosomal protein S9 OS=Myxococcus xanthus (strain DK 1622) GN=rpsI PE=3 SV=1 - [Q1DAU4_MYXXD]	25.7234	37.59	1	5	5	16	133	14.866	10.9458
Q1D6M2	UDP-glucose 4-epimerase OS=Myxococcus xanthus (strain DK 1622) GN=galE PE=4 SV=1 - [Q1D6M2_MYXXD]	32.1428	37.58	1	8	8	13	314	33.8763	7.53271
Q1CYN2	Putative lipoprotein OS=Myxococcus xanthus (strain DK 1622) GN=MXAN_6367 PE=4 SV=1 - [Q1CYN2_MYXXD]	13.7293	37.57	1	4	4	6	181	19.932	4.55127
Q1DAT4	Ribonuclease PH OS=Myxococcus xanthus (strain DK 1622) GN=rph PE=3 SV=1 - [RNPH_MYXXD]	25.5061	37.55	1	8	8	14	237	25.2493	8.44092
Q1DEW1	Peptidase, M20 (Glutamate carboxypeptidase) family OS=Myxococcus xanthus (strain DK 1622) GN=MXAN_0543 PE=4 SV=1 - [Q1DEW1_MYXXD]	55.3646	37.45	1	11	11	23	526	57.092	5.97314
Q1D003	Beta-ketothiolase OS=Myxococcus xanthus (strain DK 1622) GN=bktB PE=3 SV=1 - [Q1D003_MYXXD]	36.0788	37.44	1	13	13	20	398	42.0438	7.45947
Q1D6J1	Succinate dehydrogenase, flavoprotein subunit OS=Myxococcus xanthus (strain DK 1622) GN=sdhA PE=4 SV=1 - [Q1D6J1_MYXXD]	65.6276	37.22	1	16	16	28	626	69.1997	7.59131
Q1DDY8	Glutathione S-transferase domain protein OS=Myxococcus xanthus (strain DK 1622) GN=MXAN_0874 PE=4 SV=1 - [Q1DDY8_MYXXD]	37.2677	37.21	1	8	8	17	215	23.7331	8.00146
Q1D9B8	Putative long-chain-fatty-acid--CoA ligase OS=Myxococcus xanthus (strain DK 1622) GN=MXAN_2536 PE=4 SV=1 - [Q1D9B8_MYXXD]	69.0036	36.92	1	20	20	29	604	66.6603	8.01611
Q1DDZ2	Uncharacterized protein OS=Myxococcus xanthus (strain DK 1622) GN=MXAN_0870 PE=4 SV=1 - [Q1DDZ2_MYXXD]	61.6611	36.85	1	17	17	29	692	75.7691	8.86572
Q1D303	Uncharacterized protein OS=Myxococcus xanthus (strain DK 1622) GN=MXAN_4809 PE=4 SV=1 - [Q1D303_MYXXD]	71.5672	36.81	1	7	7	25	163	18.0341	7.38623
Q1D5X4	Uncharacterized protein OS=Myxococcus xanthus (strain DK 1622) GN=MXAN_3767 PE=4 SV=1 - [Q1D5X4_MYXXD]	13.8792	36.7	1	6	6	6	267	27.7914	5.5542
Q1D927	Transcriptional regulator, CarD family OS=Myxococcus xanthus (strain DK 1622) GN=MXAN_2627 PE=1 SV=1 - [Q1D927_MYXXD]	11.7513	36.59	1	5	5	7	164	18.7067	5.49072
Q1CZQ9	Uncharacterized protein OS=Myxococcus xanthus (strain DK 1622) GN=MXAN_5979 PE=4 SV=1 - [Q1CZQ9_MYXXD]	18.4839	36.5	1	6	6	10	274	29.5795	5.23682
Q1CWM1	Putative lipoprotein OS=Myxococcus xanthus (strain DK 1622) GN=MXAN_7089 PE=4 SV=1 - [Q1CWM1_MYXXD]	4.05743	36.41	1	4	4	4	206	22.0148	5.32568
Q1D769	30S ribosomal protein S3 OS=Myxococcus xanthus (strain DK 1622) GN=rpsC PE=3 SV=1 - [RS3_MYXXD]	23.976	36.36	1	9	9	11	220	24.7852	10.0522
Q1DDE2	Single-stranded DNA-binding protein OS=Myxococcus xanthus (strain DK 1622) GN=ssb PE=3 SV=1 - [Q1DDE2_MYXXD]	13.4932	36.36	1	5	5	7	165	17.6185	6.02393
Q1DCV2	Phosphoenolpyruvate carboxykinase [GTP] OS=Myxococcus xanthus (strain DK 1622) GN=pckG PE=3 SV=1 - [Q1DCV2_MYXXD]	49.6731	36.35	1	17	17	28	597	66.0608	6.72705
Q1D4A7	Urocanate hydratase OS=Myxococcus xanthus (strain DK 1622) GN=hutU PE=3 SV=1 - [Q1D4A7_MYXXD]	44.6273	36.3	1	16	16	24	551	60.2255	6.49365
Q1D772	50S ribosomal protein L2 OS=Myxococcus xanthus (strain DK 1622) GN=rplB PE=3 SV=1 - [RL2_MYXXD]	22.6932	36.3	1	6	6	10	281	30.6114	10.7261
Q1D7S0	Glycine--tRNA ligase alpha subunit OS=Myxococcus xanthus (strain DK 1622) GN=glyQ PE=3 SV=1 - [Q1D7S0_MYXXD]	29.9147	36.06	1	11	11	16	330	38.074	5.73193
Q1CX34	ATP synthase gamma chain OS=Myxococcus xanthus (strain DK 1622) GN=atpG PE=3 SV=1 - [ATPG_MYXXD]	27.4847	36.05	1	9	9	15	294	32.4812	9.87646
Q1D757	50S ribosomal protein L30 OS=Myxococcus xanthus (strain DK 1622) GN=rpmD PE=3 SV=1 - [RL30_MYXXD]	5.84204	35.96	1	3	3	3	89	9.71347	10.521
Q1CZW7	Electron transfer flavoprotein, alpha subunit OS=Myxococcus xanthus (strain DK 1622) GN=etfA PE=4 SV=1 - [Q1CZW7_MYXXD]	18.5388	35.83	1	7	7	11	321	33.3777	8.03076
Q1DA70	Pirin family protein OS=Myxococcus xanthus (strain DK 1622) GN=MXAN_2232 PE=3 SV=1 - [Q1DA70_MYXXD]	15.2516	35.78	1	7	7	13	341	37.5638	6.46826
Q1D7X3	Glycine cleavage system H protein OS=Myxococcus xanthus (strain DK 1622) GN=gcvH PE=3 SV=1 - [GCSH_MYXXD]	12.3946	35.66	1	2	2	4	129	13.7699	4.60205
Q1D759	50S ribosomal protein L18 OS=Myxococcus xanthus (strain DK 1622) GN=rplR PE=3 SV=2 - [RL18_MYXXD]	11.2981	35.59	1	4	4	5	118	12.9791	10.1255
Q1D8J0	Phosphoglycerate kinase OS=Myxococcus xanthus (strain DK 1622) GN=pgk PE=3 SV=1 - [Q1D8J0_MYXXD]	26.2881	35.44	1	11	11	15	395	42.6795	7.03467
Q1D4R8	Uncharacterized protein OS=Myxococcus xanthus (strain DK 1622) GN=MXAN_4180 PE=4 SV=1 - [Q1D4R8_MYXXD]	38.7727	35.43	1	16	16	23	494	53.2258	6.26514
Q1D3H0	Uncharacterized protein OS=Myxococcus xanthus (strain DK 1622) GN=MXAN_4637 PE=4 SV=1 - [Q1D3H0_MYXXD]	8.35362	35.4	1	4	4	4	113	11.5881	4.79248
Q1DDC0	DNA-binding response regulator OS=Myxococcus xanthus (strain DK 1622) GN=MXAN_1093 PE=4 SV=1 - [Q1DDC0_MYXXD]	17.6666	35.32	1	5	5	11	201	22.3507	8.04541
Q1D206	OmpA family protein OS=Myxococcus xanthus (strain DK 1622) GN=MXAN_5164 PE=3 SV=1 - [Q1D206_MYXXD]	21.924	35.09	1	6	6	9	171	18.2078	9.72998
Q1D8T0	NADH-quinone oxidoreductase subunit I OS=Myxococcus xanthus (strain DK 1622) GN=nuoI PE=3 SV=1 - [NUOI_MYXXD]	34.3504	35.04	1	6	6	13	254	28.4792	7.09326
Q1CVY7	Oxidoreductase, zinc-binding dehydrogenase family OS=Myxococcus xanthus (strain DK 1622) GN=MXAN_7323 PE=3 SV=1 - [Q1CVY7_MYXXD]	56.4348	34.96	1	11	11	32	349	37.9993	6.84424
Q1D9F6	Uncharacterized protein OS=Myxococcus xanthus (strain DK 1622) GN=MXAN_2498 PE=4 SV=1 - [Q1D9F6_MYXXD]	50.9104	34.9	1	20	20	25	725	79.5247	8.92432
Q1D5Z3	Aminotransferase, class II OS=Myxococcus xanthus (strain DK 1622) GN=MXAN_3748 PE=3 SV=1 - [Q1D5Z3_MYXXD]	30.4628	34.77	1	12	12	15	512	56.4011	7.98682
Q1D6H4	Uncharacterized protein OS=Myxococcus xanthus (strain DK 1622) GN=MXAN_3556 PE=1 SV=1 - [Q1D6H4_MYXXD]	54.1773	34.69	1	10	10	20	294	32.4876	5.65576
Q1DD37	Peptidyl-prolyl cis-trans isomerase OS=Myxococcus xanthus (strain DK 1622) GN=MXAN_1176 PE=3 SV=1 - [Q1DD37_MYXXD]	44.305	34.68	1	6	7	18	248	26.2482	6.59521
Q1CWA7	Putative 28 kDa outer membrane protein OS=Myxococcus xanthus (strain DK 1622) GN=MXAN_7203 PE=4 SV=1 - [Q1CWA7_MYXXD]	17.894	34.68	1	7	7	8	248	26.5161	9.5542
Q1CZI7	Chaperone protein HtpG OS=Myxococcus xanthus (strain DK 1622) GN=htpG PE=3 SV=1 - [HTPG_MYXXD]	65.8333	34.56	1	16	16	27	654	73.2269	5.96045
Q1CWY1	Putative lipoprotein OS=Myxococcus xanthus (strain DK 1622) GN=MXAN_6978 PE=4 SV=1 - [Q1CWY1_MYXXD]	22.0818	34.51	1	4	4	7	255	26.6596	6.25244
Q1DET2	Uncharacterized protein OS=Myxococcus xanthus (strain DK 1622) GN=MXAN_0572 PE=4 SV=1 - [Q1DET2_MYXXD]	23.8409	34.42	1	8	8	13	276	29.1638	4.729
Q1D1B5	DGPF domain protein OS=Myxococcus xanthus (strain DK 1622) GN=MXAN_5411 PE=4 SV=1 - [Q1D1B5_MYXXD]	4.13849	34.4	1	2	2	3	125	13.1205	5.0083
Q1DAQ8	Uncharacterized protein OS=Myxococcus xanthus (strain DK 1622) GN=MXAN_2036 PE=4 SV=1 - [Q1DAQ8_MYXXD]	27.5076	34.29	1	4	4	10	140	15.5167	5.30029
Q1D3A8	Putative L-lysine 2,3-aminomutase OS=Myxococcus xanthus (strain DK 1622) GN=MXAN_4699 PE=4 SV=1 - [Q1D3A8_MYXXD]	56.9073	34.21	1	10	10	23	456	52.5717	7.40088
Q1D910	Peptidylprolyl isomerase OS=Myxococcus xanthus (strain DK 1622) GN=MXAN_2644 PE=4 SV=1 - [Q1D910_MYXXD]	32.2087	34.16	1	16	16	19	524	57.6237	5.80811
Q1D440	Uncharacterized protein OS=Myxococcus xanthus (strain DK 1622) GN=MXAN_4412 PE=4 SV=1 - [Q1D440_MYXXD]	26.7513	34.1	1	13	13	16	437	48.1769	6.99072
Q1D070	Uncharacterized protein OS=Myxococcus xanthus (strain DK 1622) GN=MXAN_5816 PE=4 SV=1 - [Q1D070_MYXXD]	11.724	33.97	1	4	4	6	156	17.2124	10.7407
Q1CVZ9	Putative acyl-CoA dehydrogenase OS=Myxococcus xanthus (strain DK 1622) GN=MXAN_7311 PE=3 SV=1 - [Q1CVZ9_MYXXD]	27.3461	33.87	1	12	12	14	558	60.7095	7.02002
Q1CX38	ATP synthase epsilon chain OS=Myxococcus xanthus (strain DK 1622) GN=atpC PE=3 SV=1 - [ATPE_MYXXD]	6.13802	33.82	1	5	5	5	136	14.5866	5.63037
Q1D783	Conserved domain protein OS=Myxococcus xanthus (strain DK 1622) GN=MXAN_3291 PE=4 SV=1 - [Q1D783_MYXXD]	13.5444	33.74	1	7	7	11	243	26.7422	6.16357
Q1D080	Putative glutamate-cysteine ligase OS=Myxococcus xanthus (strain DK 1622) GN=MXAN_5806 PE=4 SV=1 - [Q1D080_MYXXD]	30.1978	33.71	1	10	10	15	445	49.0393	6.39209
Q1CY62	Extracellular protease domain protein OS=Myxococcus xanthus (strain DK 1622) GN=MXAN_6539 PE=4 SV=1 - [Q1CY62_MYXXD]	14.4616	33.69	1	5	5	7	187	19.785	5.63037
Q1CWL7	S-formylglutathione hydrolase OS=Myxococcus xanthus (strain DK 1622) GN=fghA PE=3 SV=1 - [Q1CWL7_MYXXD]	16.7116	33.57	1	5	5	7	283	30.9265	6.96143
Q1CWQ0	Peptide methionine sulfoxide reductase MsrA OS=Myxococcus xanthus (strain DK 1622) GN=msrA PE=3 SV=1 - [Q1CWQ0_MYXXD]	33.9556	33.49	1	7	7	15	218	23.8318	6.20166
Q1D4L3	Phosphomethylpyrimidine synthase OS=Myxococcus xanthus (strain DK 1622) GN=thiC PE=3 SV=1 - [THIC_MYXXD]	29.3454	33.33	1	16	16	21	624	68.7409	6.354
Q1DCB9	Biopolymer transport protein, ExbD/TolR family OS=Myxococcus xanthus (strain DK 1622) GN=MXAN_1447 PE=3 SV=1 - [Q1DCB9_MYXXD]	16.6186	33.33	1	6	6	9	138	14.9513	8.76318
Q1CZK0	Peptidase, S9B (Dipeptidyl peptidase IV) subfamily OS=Myxococcus xanthus (strain DK 1622) GN=MXAN_6038 PE=4 SV=1 - [Q1CZK0_MYXXD]	48.7936	33.11	1	17	17	21	734	81.291	8.70459
Q1D9T8	Uncharacterized protein OS=Myxococcus xanthus (strain DK 1622) GN=MXAN_2365 PE=4 SV=1 - [Q1D9T8_MYXXD]	37.7097	33.1	1	9	9	17	565	60.685	5.36377
Q1D747	50S ribosomal protein L17 OS=Myxococcus xanthus (strain DK 1622) GN=rplQ PE=3 SV=1 - [RL17_MYXXD]	15.2041	33.09	1	3	3	5	139	15.5745	10.4771
Q1DAB2	Putative lipoprotein OS=Myxococcus xanthus (strain DK 1622) GN=MXAN_2188 PE=4 SV=1 - [Q1DAB2_MYXXD]	33.7579	33.07	1	11	11	16	502	53.9703	5.22412
Q1D9Z7	Purine nucleoside phosphorylase DeoD-type OS=Myxococcus xanthus (strain DK 1622) GN=deoD PE=3 SV=1 - [DEOD_MYXXD]	29.0993	33.05	1	5	5	10	239	25.6871	6.53662
Q1DAT0	ATP-dependent Clp protease proteolytic subunit 1 OS=Myxococcus xanthus (strain DK 1622) GN=clpP1 PE=3 SV=1 - [CLPP1_MYXXD]	19.4835	33.01	1	8	8	10	206	22.7718	6.3667
Q1D215	Aminotransferase, class V OS=Myxococcus xanthus (strain DK 1622) GN=MXAN_5155 PE=4 SV=1 - [Q1D215_MYXXD]	34.9389	32.98	1	13	13	17	470	53.4248	7.26904
Q1CZK5	Putative chemotaxis protein CheY OS=Myxococcus xanthus (strain DK 1622) GN=MXAN_6033 PE=4 SV=1 - [Q1CZK5_MYXXD]	2.00944	32.81	1	3	3	3	128	14.0686	8.55811
Q1D778	30S ribosomal protein S7 OS=Myxococcus xanthus (strain DK 1622) GN=rpsG PE=3 SV=1 - [RS7_MYXXD]	19.2753	32.69	1	7	7	11	156	17.9467	10.272
Q1D3Z3	Nicotinate-nucleotide pyrophosphorylase OS=Myxococcus xanthus (strain DK 1622) GN=nadC PE=3 SV=1 - [Q1D3Z3_MYXXD]	11.9789	32.65	1	7	7	9	294	31.5349	9.17334
Q1D5Y2	Carboxyl transferase domain protein OS=Myxococcus xanthus (strain DK 1622) GN=MXAN_3759 PE=4 SV=1 - [Q1D5Y2_MYXXD]	55.9206	32.55	1	17	17	29	513	55.9219	7.38623
Q1D2K4	Probable cytosol aminopeptidase OS=Myxococcus xanthus (strain DK 1622) GN=pepA PE=3 SV=1 - [Q1D2K4_MYXXD]	31.2999	32.39	1	13	13	18	531	56.1843	8.88037
Q1D7Q2	MbtH-like domain protein OS=Myxococcus xanthus (strain DK 1622) GN=MXAN_3118 PE=4 SV=1 - [Q1D7Q2_MYXXD]	22.7251	32.39	1	2	2	7	71	8.41218	5.21143
Q1D0G8	Putative phosphoglucomutase/phosphomannomutase OS=Myxococcus xanthus (strain DK 1622) GN=MXAN_5717 PE=3 SV=1 - [Q1D0G8_MYXXD]	43.747	32.35	1	12	12	23	575	61.1187	6.26514
Q1D9T6	Acetyltransferase, GNAT family OS=Myxococcus xanthus (strain DK 1622) GN=MXAN_2367 PE=4 SV=1 - [Q1D9T6_MYXXD]	12.6991	32.32	1	4	4	6	164	17.8821	6.55127
Q1CYU9	Pyruvate kinase OS=Myxococcus xanthus (strain DK 1622) GN=pyk PE=3 SV=1 - [Q1CYU9_MYXXD]	51.5918	32.29	1	13	13	22	477	51.4975	8.00146
Q1DFV9	Uncharacterized protein OS=Myxococcus xanthus (strain DK 1622) GN=MXAN_0181 PE=4 SV=1 - [Q1DFV9_MYXXD]	30.785	32.28	1	7	7	10	443	49.0494	9.20264
Q1D5T1	Hydrolase, CocE/NonD family OS=Myxococcus xanthus (strain DK 1622) GN=MXAN_3810 PE=4 SV=1 - [Q1D5T1_MYXXD]	34.0534	32.25	1	11	12	20	645	72.9555	8.32373
P95331	Fumarate hydratase class II OS=Myxococcus xanthus (strain DK 1622) GN=fumC PE=3 SV=2 - [FUMC_MYXXD]	30.416	32.19	1	8	8	12	466	49.882	7.45947
Q1DAM8	Transcription termination/antitermination protein NusA OS=Myxococcus xanthus (strain DK 1622) GN=nusA PE=3 SV=1 - [Q1DAM8_MYXXD]	45.4555	32.16	1	16	16	26	566	62.6747	5.2749
Q1D706	50S ribosomal protein L3 OS=Myxococcus xanthus (strain DK 1622) GN=rplC PE=3 SV=1 - [RL3_MYXXD]	25.2336	32.14	1	6	6	9	224	24.4869	10.0229
Q1D614	Phosphatidylserine decarboxylase proenzyme OS=Myxococcus xanthus (strain DK 1622) GN=psd PE=3 SV=1 - [PSD_MYXXD]	9.29725	32.14	1	6	6	7	280	30.7056	8.1333
Q1DDD9	Glu/Leu/Phe/Val dehydrogenase family protein OS=Myxococcus xanthus (strain DK 1622) GN=MXAN_1074 PE=3 SV=1 - [Q1DDD9_MYXXD]	30.5191	32.07	1	6	6	11	343	36.7318	7.35693
Q1D4R1	Uncharacterized protein OS=Myxococcus xanthus (strain DK 1622) GN=MXAN_4187 PE=4 SV=1 - [Q1D4R1_MYXXD]	28.5156	32.02	1	7	7	10	406	44.4762	5.38916
Q1D0K0	Uncharacterized protein OS=Myxococcus xanthus (strain DK 1622) GN=MXAN_5685 PE=4 SV=1 - [Q1D0K0_MYXXD]	21.7146	32	1	7	7	9	275	30.7459	8.45557
Q1DA09	Uncharacterized protein OS=Myxococcus xanthus (strain DK 1622) GN=MXAN_2293 PE=4 SV=1 - [Q1DA09_MYXXD]	17.285	31.97	1	6	6	10	269	30.2682	5.94775
Q1CXR3	Fibril biogenesis regulator DifD OS=Myxococcus xanthus (strain DK 1622) GN=difD PE=1 SV=1 - [Q1CXR3_MYXXD]	9.69985	31.97	1	3	3	4	122	13.1618	4.77979
Q1CZK3	2-oxoglutarate dehydrogenase, E1 component OS=Myxococcus xanthus (strain DK 1622) GN=sucA PE=4 SV=1 - [Q1CZK3_MYXXD]	92.377	31.88	1	23	23	38	963	106.991	6.80029
Q1D8K2	Methionine--tRNA ligase OS=Myxococcus xanthus (strain DK 1622) GN=metG PE=3 SV=1 - [SYM_MYXXD]	35.8652	31.86	1	15	15	19	703	77.2839	6.37939
Q1CVT4	Uncharacterized protein OS=Myxococcus xanthus (strain DK 1622) GN=MXAN_7382 PE=3 SV=1 - [Q1CVT4_MYXXD]	12.0054	31.77	1	6	6	7	192	20.8073	9.56885
Q1D363	3-hydroxyisobutyrate dehydrogenase family protein OS=Myxococcus xanthus (strain DK 1622) GN=MXAN_4748 PE=4 SV=1 - [Q1D363_MYXXD]	25.3057	31.76	1	7	7	12	296	30.7462	8.1333
Q1CVR5	Vegetative protein OS=Myxococcus xanthus (strain DK 1622) GN=vegA PE=4 SV=1 - [Q1CVR5_MYXXD]	20.2544	31.69	1	4	4	7	183	19.3443	10.3745
Q1D952	Uncharacterized protein OS=Myxococcus xanthus (strain DK 1622) GN=MXAN_2602 PE=4 SV=1 - [Q1D952_MYXXD]	6.68114	31.66	1	2	2	5	199	22.0315	6.91748
Q1CYA1	Phosphomannomutase/phosphoglucomutase OS=Myxococcus xanthus (strain DK 1622) GN=algC PE=4 SV=1 - [Q1CYA1_MYXXD]	41.3425	31.58	1	11	11	19	456	50.2789	6.11279
Q1D770	50S ribosomal protein L22 OS=Myxococcus xanthus (strain DK 1622) GN=rplV PE=3 SV=1 - [RL22_MYXXD]	24.0817	31.58	1	6	6	10	114	12.582	10.7407
Q1CZF7	Uncharacterized protein OS=Myxococcus xanthus (strain DK 1622) GN=MXAN_6081 PE=4 SV=1 - [Q1CZF7_MYXXD]	11.6854	31.49	1	3	3	4	181	19.4799	4.77979
Q1CY82	Uncharacterized protein OS=Myxococcus xanthus (strain DK 1622) GN=MXAN_6518 PE=4 SV=1 - [Q1CY82_MYXXD]	8.97619	31.41	1	6	6	7	191	21.7036	9.64209
Q1DDR0	6-phosphogluconolactonase OS=Myxococcus xanthus (strain DK 1622) GN=pgl PE=4 SV=1 - [Q1DDR0_MYXXD]	9.13535	31.39	1	6	6	6	223	24.3076	7.07861
Q1D775	30S ribosomal protein S10 OS=Myxococcus xanthus (strain DK 1622) GN=rpsJ PE=3 SV=1 - [RS10_MYXXD]	3.55732	31.37	1	2	2	2	102	11.4714	9.84717
Q1D0E3	Uncharacterized protein OS=Myxococcus xanthus (strain DK 1622) GN=MXAN_5743 PE=4 SV=1 - [Q1D0E3_MYXXD]	48.2131	31.25	1	11	11	21	608	64.7446	7.59131
Q1D3P1	2-oxoisovalerate dehydrogenase complex, E1 component, alpha subunit OS=Myxococcus xanthus (strain DK 1622) GN=MXAN_4564 PE=4 SV=1 - [Q1D3P1_MYXXD]	40.0852	31.25	1	9	9	17	336	37.0826	6.46826
Q1DDC8	NADH dehydrogenase I, F subunit OS=Myxococcus xanthus (strain DK 1622) GN=MXAN_1085 PE=4 SV=1 - [Q1DDC8_MYXXD]	20.3378	31.17	1	8	8	10	446	48.4694	6.96143
Q1CWB1	Putative lipoprotein OS=Myxococcus xanthus (strain DK 1622) GN=MXAN_7199 PE=4 SV=1 - [Q1CWB1_MYXXD]	50.0019	31.12	1	9	9	21	649	66.2162	4.42432
Q1D345	Serine hydroxymethyltransferase OS=Myxococcus xanthus (strain DK 1622) GN=glyA PE=3 SV=1 - [GLYA_MYXXD]	31.7496	31.1	1	10	10	16	418	44.6263	7.69385
Q1D5U4	Acyl-CoA dehydrogenase OS=Myxococcus xanthus (strain DK 1622) GN=MXAN_3797 PE=3 SV=1 - [Q1D5U4_MYXXD]	24.3234	31.05	1	10	10	13	380	41.6859	6.88818
Q1DF98	ATP synthase subunit b OS=Myxococcus xanthus (strain DK 1622) GN=atpF PE=3 SV=2 - [ATPF_MYXXD]	21.9363	30.98	1	6	6	10	184	20.602	9.20264
Q1D773	50S ribosomal protein L23 OS=Myxococcus xanthus (strain DK 1622) GN=rplW PE=3 SV=1 - [RL23_MYXXD]	5.34343	30.93	1	2	2	3	97	10.849	10.2427
Q1CXC7	Putative late embryogenesis abundant-like protein OS=Myxococcus xanthus (strain DK 1622) GN=MXAN_6829 PE=4 SV=1 - [Q1CXC7_MYXXD]	6.72524	30.86	1	5	5	5	256	26.8716	9.84717
Q1CYB4	Outer membrane efflux protein domain protein OS=Myxococcus xanthus (strain DK 1622) GN=MXAN_6487 PE=4 SV=1 - [Q1CYB4_MYXXD]	34.7851	30.84	1	11	11	18	467	50.2137	5.46533
Q1D6S3	Methyl-accepting chemotaxis protein (MCP) signaling domain OS=Myxococcus xanthus (strain DK 1622) GN=MXAN_3453 PE=4 SV=1 - [Q1D6S3_MYXXD]	50.4174	30.8	1	15	15	20	737	78.6296	6.60986
Q1D7X2	Glycine dehydrogenase (decarboxylating) OS=Myxococcus xanthus (strain DK 1622) GN=gcvP PE=3 SV=1 - [Q1D7X2_MYXXD]	98.0234	30.69	1	21	21	43	971	104.796	6.87354
Q1D6L9	Aspartate carbamoyltransferase OS=Myxococcus xanthus (strain DK 1622) GN=pyrB PE=3 SV=1 - [PYRB_MYXXD]	18.4425	30.64	1	8	8	11	297	31.9127	8.88037
Q1CXM5	Dihydrodipicolinate synthase family protein OS=Myxococcus xanthus (strain DK 1622) GN=MXAN_6731 PE=3 SV=1 - [Q1CXM5_MYXXD]	13.29	30.64	1	5	5	6	297	31.9222	8.04541
Q1DG92	Uncharacterized protein OS=Myxococcus xanthus (strain DK 1622) GN=MXAN_0048 PE=4 SV=1 - [Q1DG92_MYXXD]	3.50108	30.51	1	2	2	2	118	13.3476	4.41162
Q1D2U5	Tetratricopeptide repeat protein OS=Myxococcus xanthus (strain DK 1622) GN=MXAN_4870 PE=4 SV=1 - [Q1D2U5_MYXXD]	85.5521	30.46	1	32	32	45	1218	137.518	8.54346
Q1CZF2	Cytochrome c oxidase, subunit II OS=Myxococcus xanthus (strain DK 1622) GN=coxB PE=4 SV=1 - [Q1CZF2_MYXXD]	14.4652	30.46	1	6	6	9	348	39.3389	6.354
Q1D7U1	Uncharacterized protein OS=Myxococcus xanthus (strain DK 1622) GN=MXAN_3079 PE=4 SV=1 - [Q1D7U1_MYXXD]	4.14442	30.43	1	4	4	5	184	19.7314	9.33447
Q1D984	Acetyl-coenzyme A synthetase OS=Myxococcus xanthus (strain DK 1622) GN=acsA PE=3 SV=1 - [Q1D984_MYXXD]	51.3316	30.4	1	13	13	25	658	72.411	6.68311
Q1D5E0	Uncharacterized protein OS=Myxococcus xanthus (strain DK 1622) GN=MXAN_3953 PE=4 SV=1 - [Q1D5E0_MYXXD]	61.8408	30.34	1	19	19	30	857	94.8186	9.01221
Q1D7L0	Peptidase, M13 (Neprilysin) family OS=Myxococcus xanthus (strain DK 1622) GN=MXAN_3160 PE=4 SV=1 - [Q1D7L0_MYXXD]	37.4079	30.3	1	15	15	21	703	78.3599	7.04932
Q1CVW3	Uncharacterized protein OS=Myxococcus xanthus (strain DK 1622) GN=MXAN_7352 PE=4 SV=1 - [Q1CVW3_MYXXD]	10.4879	30.3	1	4	4	5	198	21.3147	8.1626
Q1DAD6	Uncharacterized protein OS=Myxococcus xanthus (strain DK 1622) GN=MXAN_2164 PE=4 SV=1 - [Q1DAD6_MYXXD]	6.68487	30.29	1	4	4	5	175	19.5817	6.16357
Q1D1K7	Putative lipoprotein OS=Myxococcus xanthus (strain DK 1622) GN=MXAN_5315 PE=4 SV=1 - [Q1D1K7_MYXXD]	31.3803	30.26	1	5	5	13	304	30.9488	6.78564
Q1D617	Kinase, pfkB family OS=Myxococcus xanthus (strain DK 1622) GN=MXAN_3720 PE=4 SV=1 - [Q1D617_MYXXD]	28.4176	30.19	1	8	8	14	308	33.9105	6.55127
Q1D6D9	Phenylalanine--tRNA ligase beta subunit OS=Myxococcus xanthus (strain DK 1622) GN=pheT PE=3 SV=1 - [Q1D6D9_MYXXD]	45.6674	30.18	1	17	17	24	815	87.5253	6.07471
Q1CYM5	Medium-chain fatty acid--CoA ligase OS=Myxococcus xanthus (strain DK 1622) GN=alkK PE=4 SV=1 - [Q1CYM5_MYXXD]	19.0204	30.16	1	10	10	12	547	59.8183	6.53662
Q1D847	RND transporter, hydrophobe/amphiphile efflux-1 (HAE1) family OS=Myxococcus xanthus (strain DK 1622) GN=MXAN_2967 PE=3 SV=1 - [Q1D847_MYXXD]	83.0692	30.11	1	21	21	36	1046	111.411	5.41455
Q1DDE7	PTS system, IIA component OS=Myxococcus xanthus (strain DK 1622) GN=MXAN_1066 PE=4 SV=1 - [Q1DDE7_MYXXD]	12.5911	30.07	1	2	3	5	153	16.4729	8.6167
Q1D866	Isochorismatase family protein OS=Myxococcus xanthus (strain DK 1622) GN=MXAN_2947 PE=4 SV=1 - [Q1D866_MYXXD]	7.93733	30.05	1	3	3	3	183	19.8316	6.78564
Q1D005	Uncharacterized protein OS=Myxococcus xanthus (strain DK 1622) GN=MXAN_5881 PE=4 SV=1 - [Q1D005_MYXXD]	0	30	1	2	2	2	70	7.96409	8.83643
Q1D499	Pyridoxine 5'-phosphate synthase OS=Myxococcus xanthus (strain DK 1622) GN=pdxJ PE=3 SV=1 - [Q1D499_MYXXD]	25.4457	29.96	1	5	5	11	247	27.5366	6.87354
Q1DBU8	Peptidase, M16 (Pitrilysin) family OS=Myxococcus xanthus (strain DK 1622) GN=MXAN_1623 PE=3 SV=1 - [Q1DBU8_MYXXD]	77.0771	29.92	1	8	8	31	478	53.1511	5.80811
Q1DFV8	AsmA family protein OS=Myxococcus xanthus (strain DK 1622) GN=MXAN_0182 PE=4 SV=1 - [Q1DFV8_MYXXD]	44.2607	29.78	1	18	18	23	900	94.3904	5.64307
Q1D754	Adenylate kinase OS=Myxococcus xanthus (strain DK 1622) GN=adk PE=3 SV=1 - [Q1D754_MYXXD]	16.3691	29.77	1	6	6	8	215	23.0872	8.20654
Q1D5V1	3-oxoacid CoA-transferase family, subunit A OS=Myxococcus xanthus (strain DK 1622) GN=MXAN_3790 PE=4 SV=1 - [Q1D5V1_MYXXD]	29.7638	29.74	1	7	7	12	232	25.5042	8.07471
Q1D7W4	Ferrodoxin, 4Fe-4S OS=Myxococcus xanthus (strain DK 1622) GN=MXAN_3051 PE=4 SV=1 - [Q1D7W4_MYXXD]	5.3557	29.73	1	4	4	4	111	12.2959	4.7417
Q1D7Q3	FruA protein OS=Myxococcus xanthus (strain DK 1622) GN=fruA PE=4 SV=1 - [Q1D7Q3_MYXXD]	13.9428	29.69	1	5	5	8	229	24.658	6.93213
Q1CZF4	Uncharacterized protein OS=Myxococcus xanthus (strain DK 1622) GN=MXAN_6084 PE=4 SV=1 - [Q1CZF4_MYXXD]	6.16192	29.68	1	3	3	3	155	16.5835	5.79541
Q1D8A6	Penicillin acylase family protein OS=Myxococcus xanthus (strain DK 1622) GN=MXAN_2906 PE=4 SV=1 - [Q1D8A6_MYXXD]	60.8382	29.65	1	16	16	24	823	88.8284	5.32568
Q1D234	Acetyl-CoA acetyltransferase family protein OS=Myxococcus xanthus (strain DK 1622) GN=MXAN_5135 PE=3 SV=1 - [Q1D234_MYXXD]	42.0881	29.57	1	9	9	15	399	41.6094	6.18896
Q1DDR1	6-phosphogluconate dehydrogenase, decarboxylating OS=Myxococcus xanthus (strain DK 1622) GN=gnd PE=3 SV=1 - [Q1DDR1_MYXXD]	31.149	29.32	1	10	10	15	474	51.5464	6.55127
Q1CYB8	MotA/TolQ/ExbB proton channel family protein OS=Myxococcus xanthus (strain DK 1622) GN=MXAN_6483 PE=3 SV=1 - [Q1CYB8_MYXXD]	29.8369	29.17	1	4	5	12	240	25.4795	9.34912
Q1D3F5	Putative Flp pilus assembly protein CpaB OS=Myxococcus xanthus (strain DK 1622) GN=MXAN_4652 PE=4 SV=1 - [Q1D3F5_MYXXD]	24.9753	29.15	1	6	6	11	271	29.443	6.62451
Q1D3A5	Uncharacterized protein OS=Myxococcus xanthus (strain DK 1622) GN=MXAN_4706 PE=4 SV=1 - [Q1D3A5_MYXXD]	13.2285	29.11	1	6	6	7	292	32.2849	5.63037
Q1D8L9	Homogentisate 1,2-dioxygenase OS=Myxococcus xanthus (strain DK 1622) GN=hmgA PE=3 SV=1 - [HGD_MYXXD]	30.7986	29.06	1	7	7	14	437	47.795	6.75635
Q1DDN5	Di-haem cytochrome-c peroxidase OS=Myxococcus xanthus (strain DK 1622) GN=MXAN_0977 PE=4 SV=1 - [Q1DDN5_MYXXD]	18.2922	29.02	1	6	6	10	379	41.6566	5.40186
Q1D8S7	NADH-quinone oxidoreductase subunit D OS=Myxococcus xanthus (strain DK 1622) GN=nuoD PE=3 SV=1 - [NUOD_MYXXD]	40.6067	28.92	1	8	9	18	415	46.3224	5.30029
Q1D4E5	Type I phosphodiesterase/nucleotide pyrophosphatase family protein OS=Myxococcus xanthus (strain DK 1622) GN=MXAN_4303 PE=4 SV=1 - [Q1D4E5_MYXXD]	26.0273	28.85	1	8	8	11	461	51.4893	6.25244
Q1D8U6	Putative lipoprotein OS=Myxococcus xanthus (strain DK 1622) GN=MXAN_2710 PE=4 SV=1 - [Q1D8U6_MYXXD]	42.6903	28.81	1	8	8	21	531	56.8452	5.021
Q1D1J2	Putative lipoprotein OS=Myxococcus xanthus (strain DK 1622) GN=MXAN_5331 PE=4 SV=1 - [Q1D1J2_MYXXD]	16.1155	28.8	1	3	3	7	184	19.1325	5.021
Q1DE36	Uncharacterized protein OS=Myxococcus xanthus (strain DK 1622) GN=MXAN_0824 PE=4 SV=1 - [Q1DE36_MYXXD]	4.85601	28.79	1	4	4	5	257	27.5932	6.30322
Q1DFR3	DNA-binding protein OS=Myxococcus xanthus (strain DK 1622) GN=MXAN_0228 PE=4 SV=1 - [Q1DFR3_MYXXD]	6.25378	28.69	1	3	3	3	122	13.2223	9.979
Q1D6H1	Ribosomal protein S1 family protein OS=Myxococcus xanthus (strain DK 1622) GN=MXAN_3559 PE=4 SV=1 - [Q1D6H1_MYXXD]	31.8722	28.65	1	14	14	18	548	59.0001	6.12549
Q1DEX3	Aminotransferase, class I OS=Myxococcus xanthus (strain DK 1622) GN=MXAN_0531 PE=4 SV=1 - [Q1DEX3_MYXXD]	29.974	28.57	1	8	8	12	434	47.0637	7.51807
Q1DA16	Peptidyl-dipeptidase Dcp OS=Myxococcus xanthus (strain DK 1622) GN=dcp PE=3 SV=1 - [Q1DA16_MYXXD]	43.0992	28.49	1	13	13	19	737	81.9406	7.28369
Q1D0H5	Pyrimidine-nucleoside phosphorylase OS=Myxococcus xanthus (strain DK 1622) GN=pdp PE=3 SV=1 - [Q1D0H5_MYXXD]	18.6042	28.34	1	9	9	11	434	46.3132	6.16357
Q1D7W5	Aspartate-semialdehyde dehydrogenase OS=Myxococcus xanthus (strain DK 1622) GN=asd PE=3 SV=1 - [Q1D7W5_MYXXD]	15.126	28.18	1	6	6	11	362	38.6905	7.53271
Q1DEU5	ABC transporter, ATP-binding protein OS=Myxococcus xanthus (strain DK 1622) GN=mac1 PE=4 SV=1 - [Q1DEU5_MYXXD]	32.0796	28.09	1	11	11	15	559	62.0473	5.80811
Q1DCE1	UTP--glucose-1-phosphate uridylyltransferase OS=Myxococcus xanthus (strain DK 1622) GN=galU PE=3 SV=1 - [Q1DCE1_MYXXD]	2.31074	28	1	6	6	6	300	32.5984	6.81494
Q1D0H8	Uncharacterized protein OS=Myxococcus xanthus (strain DK 1622) GN=MXAN_5707 PE=4 SV=1 - [Q1D0H8_MYXXD]	4.60954	27.94	1	3	3	3	136	14.6682	5.21143
Q1DC88	UPF0234 protein MXAN_1478 OS=Myxococcus xanthus (strain DK 1622) GN=MXAN_1478 PE=3 SV=1 - [Y1478_MYXXD]	8.64171	27.88	1	3	3	3	165	18.598	9.0415
Q1D280	Uncharacterized protein OS=Myxococcus xanthus (strain DK 1622) GN=MXAN_5089 PE=4 SV=1 - [Q1D280_MYXXD]	7.76547	27.88	1	3	3	3	104	11.3749	5.5415
Q1CYA2	NADPH-dependent FMN reductase OS=Myxococcus xanthus (strain DK 1622) GN=MXAN_6498 PE=4 SV=1 - [Q1CYA2_MYXXD]	8.71009	27.87	1	3	3	4	183	19.6395	9.30518
Q1CZV3	Peptidase, M48 (Ste24 endopeptidase) family OS=Myxococcus xanthus (strain DK 1622) GN=MXAN_5933 PE=3 SV=1 - [Q1CZV3_MYXXD]	13.1898	27.74	1	8	8	8	274	29.1824	9.15869
Q1CWK6	Peptidase, M3 (Thimet oligopeptidase) family OS=Myxococcus xanthus (strain DK 1622) GN=MXAN_7104 PE=3 SV=1 - [Q1CWK6_MYXXD]	37.915	27.64	1	11	11	18	644	72.8118	6.56592
Q1D427	Putative lipoprotein OS=Myxococcus xanthus (strain DK 1622) GN=MXAN_4425 PE=4 SV=1 - [Q1D427_MYXXD]	12.9878	27.61	1	3	3	4	163	16.9293	5.33838
Q1D899	DNA-binding protein AsgB OS=Myxococcus xanthus (strain DK 1622) GN=asgB PE=4 SV=1 - [Q1D899_MYXXD]	10.3413	27.61	1	3	3	4	163	18.7644	5.77002
Q1DDF6	N-succinylarginine dihydrolase OS=Myxococcus xanthus (strain DK 1622) GN=astB PE=3 SV=1 - [ASTB_MYXXD]	35.8133	27.5	1	7	7	17	440	48.0286	6.90283
Q1DAQ4	MaoC domain protein OS=Myxococcus xanthus (strain DK 1622) GN=MXAN_2040 PE=4 SV=1 - [Q1DAQ4_MYXXD]	7.08438	27.4	1	2	2	4	146	16.3143	6.53662
Q1D771	30S ribosomal protein S19 OS=Myxococcus xanthus (strain DK 1622) GN=rpsS PE=3 SV=1 - [RS19_MYXXD]	12.0544	27.37	1	4	4	6	95	10.5898	10.2866
Q1D4U1	Uncharacterized protein OS=Myxococcus xanthus (strain DK 1622) GN=MXAN_4157 PE=4 SV=1 - [Q1D4U1_MYXXD]	17.1395	27.36	1	7	7	11	329	37.0997	6.46826
Q1CXD4	Peptidase, M1 (Aminopeptidase N) family OS=Myxococcus xanthus (strain DK 1622) GN=MXAN_6822 PE=4 SV=1 - [Q1CXD4_MYXXD]	48.6005	27.29	1	17	17	21	850	93.7617	6.20166
Q1CVX7	Putative lipoprotein OS=Myxococcus xanthus (strain DK 1622) GN=MXAN_7333 PE=4 SV=1 - [Q1CVX7_MYXXD]	25.9928	27.27	1	5	5	10	286	30.6308	4.75439
Q1D625	Peptidase, M16 (Pitrilysin) family OS=Myxococcus xanthus (strain DK 1622) GN=MXAN_3712 PE=3 SV=1 - [Q1D625_MYXXD]	21.3262	27.23	1	8	8	12	437	49.1293	6.88818
Q1D4F9	Uncharacterized protein OS=Myxococcus xanthus (strain DK 1622) GN=MXAN_4289 PE=4 SV=1 - [Q1D4F9_MYXXD]	26.6514	27.22	1	8	8	13	496	54.4672	5.65576
Q1D7W1	Acetyltransferase, GNAT family OS=Myxococcus xanthus (strain DK 1622) GN=MXAN_3054 PE=4 SV=1 - [Q1D7W1_MYXXD]	15.4156	27.22	1	2	2	6	158	17.4328	6.12549
Q1CXU4	Branched chain amino acid ABC transporter, ATP-binding protein OS=Myxococcus xanthus (strain DK 1622) GN=livG PE=4 SV=1 - [Q1CXU4_MYXXD]	12.7887	27.21	1	5	5	8	294	32.2319	7.94287
Q1D852	Response regulator OS=Myxococcus xanthus (strain DK 1622) GN=MXAN_2962 PE=4 SV=1 - [Q1D852_MYXXD]	8.28646	27.2	1	2	2	3	125	13.7862	4.7417
Q1D8S8	Putative NADH dehydrogenase I, G subunit OS=Myxococcus xanthus (strain DK 1622) GN=MXAN_2728 PE=4 SV=1 - [Q1D8S8_MYXXD]	31.0333	27.17	1	11	11	17	541	59.2682	8.67529
Q1D986	Hydrolase, NUDIX family OS=Myxococcus xanthus (strain DK 1622) GN=MXAN_2568 PE=3 SV=1 - [Q1D986_MYXXD]	7.35914	27.14	1	2	2	4	140	15.799	5.10986
Q1DDA2	Propionyl-CoA carboxylase, alpha subunit OS=Myxococcus xanthus (strain DK 1622) GN=pccA PE=4 SV=1 - [Q1DDA2_MYXXD]	29.6668	27.13	1	9	9	15	505	55.2255	8.73389
Q1D7N6	Uncharacterized protein OS=Myxococcus xanthus (strain DK 1622) GN=MXAN_3134 PE=4 SV=1 - [Q1D7N6_MYXXD]	1.93881	27.08	1	2	2	2	144	15.0197	6.93213
Q1D5R3	Acyl-CoA thioesterase II OS=Myxococcus xanthus (strain DK 1622) GN=tesB PE=4 SV=1 - [Q1D5R3_MYXXD]	17.7122	26.99	1	4	4	5	289	31.8456	6.87354
Q1DCJ4	Uncharacterized protein OS=Myxococcus xanthus (strain DK 1622) GN=MXAN_1372 PE=4 SV=1 - [Q1DCJ4_MYXXD]	10.5456	26.95	1	5	5	5	256	27.5391	5.73193
Q1CYV1	Ribulose-phosphate 3-epimerase OS=Myxococcus xanthus (strain DK 1622) GN=rpe PE=3 SV=1 - [Q1CYV1_MYXXD]	10.1341	26.94	1	4	4	7	219	23.5875	6.40479
Q1D1H9	30S ribosomal protein S2 OS=Myxococcus xanthus (strain DK 1622) GN=rpsB PE=3 SV=1 - [RS2_MYXXD]	26.8393	26.92	1	12	12	18	312	34.4318	9.11475
Q1D1L6	Acetyltransferase, GNAT family OS=Myxococcus xanthus (strain DK 1622) GN=MXAN_5306 PE=4 SV=1 - [Q1D1L6_MYXXD]	0	26.92	1	3	3	3	182	20.0002	6.91748
Q1D208	Uncharacterized protein OS=Myxococcus xanthus (strain DK 1622) GN=MXAN_5162 PE=4 SV=1 - [Q1D208_MYXXD]	8.26899	26.86	1	4	4	5	283	28.8072	5.09717
Q1CWL6	S-(hydroxymethyl)glutathione dehydrogenase OS=Myxococcus xanthus (strain DK 1622) GN=MXAN_7094 PE=3 SV=1 - [Q1CWL6_MYXXD]	7.971	26.83	1	5	5	7	369	38.8777	6.82959
Q59589	Fimbrial protein OS=Myxococcus xanthus (strain DK 1622) GN=pilA PE=1 SV=1 - [PILA_MYXXD]	19.1458	26.82	1	5	5	7	220	23.3734	5.40186
Q1D658	Polyprenyl synthase family protein OS=Myxococcus xanthus (strain DK 1622) GN=MXAN_3678 PE=3 SV=1 - [Q1D658_MYXXD]	12.5221	26.81	1	6	6	6	332	35.3044	6.07471
Q1D6L7	Carbamoyl-phosphate synthase small chain OS=Myxococcus xanthus (strain DK 1622) GN=carA PE=3 SV=1 - [Q1D6L7_MYXXD]	20.7921	26.74	1	7	7	13	374	39.7984	6.87354
Q1D7I3	Uncharacterized protein OS=Myxococcus xanthus (strain DK 1622) GN=MXAN_3189 PE=3 SV=1 - [Q1D7I3_MYXXD]	2.31851	26.73	1	2	2	3	101	11.3688	5.93506
Q1D750	30S ribosomal protein S11 OS=Myxococcus xanthus (strain DK 1622) GN=rpsK PE=3 SV=1 - [RS11_MYXXD]	9.33888	26.71	1	4	4	5	146	15.1061	10.8433
Q1D9S1	M18 family aminopeptidase OS=Myxococcus xanthus (strain DK 1622) GN=MXAN_2382 PE=3 SV=1 - [Q1D9S1_MYXXD]	19.526	26.67	1	8	8	12	450	48.4006	6.82959
Q1D2C2	Uncharacterized protein OS=Myxococcus xanthus (strain DK 1622) GN=MXAN_5046 PE=4 SV=1 - [Q1D2C2_MYXXD]	12.6674	26.62	1	2	2	4	139	14.7803	6.15088
Q1D024	Superoxide dismutase [Cu-Zn] OS=Myxococcus xanthus (strain DK 1622) GN=sodC PE=3 SV=1 - [Q1D024_MYXXD]	39.2635	26.56	1	5	5	22	192	20.1073	6.94678
Q1D886	Ferredoxin, 2Fe-2S OS=Myxococcus xanthus (strain DK 1622) GN=MXAN_2926 PE=4 SV=1 - [Q1D886_MYXXD]	2.08036	26.55	1	2	2	2	113	12.2941	8.60205
Q1D1J6	GDP-mannose 4,6-dehydratase OS=Myxococcus xanthus (strain DK 1622) GN=gmd PE=3 SV=1 - [Q1D1J6_MYXXD]	23.2666	26.54	1	6	6	9	324	36.759	7.09326
Q1D9U0	Glutamine--tRNA ligase OS=Myxococcus xanthus (strain DK 1622) GN=glnS PE=3 SV=1 - [Q1D9U0_MYXXD]	18.4594	26.51	1	9	9	11	562	64.6474	6.60986
Q1D5E7	Putative acyl carier protein OS=Myxococcus xanthus (strain DK 1622) GN=MXAN_3946 PE=4 SV=1 - [Q1D5E7_MYXXD]	10.0031	26.51	1	2	2	4	83	9.05395	6.53662
Q1D4E8	Polyketide synthase type I OS=Myxococcus xanthus (strain DK 1622) GN=MXAN_4300 PE=4 SV=1 - [Q1D4E8_MYXXD]	73.8618	26.44	1	23	23	34	1422	150.073	6.43018
Q1D1F0	Uroporphyrinogen decarboxylase OS=Myxococcus xanthus (strain DK 1622) GN=hemE PE=3 SV=1 - [DCUP_MYXXD]	14.0521	26.44	1	7	7	8	348	37.925	6.81494
Q1D2V4	Uncharacterized protein OS=Myxococcus xanthus (strain DK 1622) GN=MXAN_4860 PE=4 SV=1 - [Q1D2V4_MYXXD]	34.3586	26.4	1	8	8	15	322	33.4391	4.729
Q1D489	Uncharacterized protein OS=Myxococcus xanthus (strain DK 1622) GN=MXAN_4361 PE=4 SV=1 - [Q1D489_MYXXD]	6.63761	26.27	1	4	4	5	118	13.4408	9.30518
Q1DBP3	Deoxyhypusine synthase family protein OS=Myxococcus xanthus (strain DK 1622) GN=MXAN_1678 PE=4 SV=1 - [Q1DBP3_MYXXD]	20.4988	26.18	1	6	6	10	340	37.9389	5.33838
Q1D0U2	DNA-binding response regulator OS=Myxococcus xanthus (strain DK 1622) GN=MXAN_5592 PE=4 SV=1 - [Q1D0U2_MYXXD]	13.3597	26.13	1	5	5	6	222	24.7168	6.23975
Q1CYQ0	Putative fumarylacetoacetate hydrolase OS=Myxococcus xanthus (strain DK 1622) GN=MXAN_6349 PE=4 SV=1 - [Q1CYQ0_MYXXD]	21.0888	26.07	1	6	6	9	326	35.3211	5.56689
Q1DCB8	Transporter, MotA/TolQ/ExbB proton channel family OS=Myxococcus xanthus (strain DK 1622) GN=MXAN_1448 PE=3 SV=1 - [Q1DCB8_MYXXD]	21.906	25.99	1	6	6	11	227	23.8275	9.5249
Q1D965	HesB/YadR/YfhF family protein OS=Myxococcus xanthus (strain DK 1622) GN=MXAN_2589 PE=3 SV=1 - [Q1D965_MYXXD]	3.42463	25.93	1	1	1	1	108	11.3535	5.0083
Q1D3C3	Aspartyl-tRNA synthetase OS=Myxococcus xanthus (strain DK 1622) GN=aspS PE=3 SV=1 - [Q1D3C3_MYXXD]	35.4989	25.91	1	14	14	18	606	67.3006	6.91748
Q1D6P0	Putative antibiotic biosynthesis protein OS=Myxococcus xanthus (strain DK 1622) GN=MXAN_3488 PE=4 SV=1 - [Q1D6P0_MYXXD]	28.5596	25.9	1	11	11	15	529	59.7895	6.7417
Q1DCA5	Uncharacterized protein OS=Myxococcus xanthus (strain DK 1622) GN=MXAN_1461 PE=4 SV=1 - [Q1DCA5_MYXXD]	13.4775	25.86	1	4	4	5	116	13.1325	6.52197
Q1D4Q4	Conserved domain protein OS=Myxococcus xanthus (strain DK 1622) GN=MXAN_4194 PE=4 SV=1 - [Q1D4Q4_MYXXD]	8.70683	25.84	1	3	3	4	178	19.5009	5.77002
Q1D244	Transcriptional regulator MrpC OS=Myxococcus xanthus (strain DK 1622) GN=mrpC PE=4 SV=1 - [Q1D244_MYXXD]	12.2547	25.81	1	6	6	9	248	27.2625	9.65674
Q1DG00	RNA-directed DNA polymerase domain protein OS=Myxococcus xanthus (strain DK 1622) GN=MXAN_0140 PE=4 SV=1 - [Q1DG00_MYXXD]	24.2752	25.77	1	7	7	11	485	52.9265	10.2134
Q1D7U6	50S ribosomal protein L1 OS=Myxococcus xanthus (strain DK 1622) GN=rplA PE=3 SV=1 - [RL1_MYXXD]	11.1723	25.74	1	6	6	8	237	25.1154	9.59814
Q1DB36	Putative serine/threonine protein kinase OS=Myxococcus xanthus (strain DK 1622) GN=MXAN_1892 PE=4 SV=1 - [Q1DB36_MYXXD]	16.4684	25.64	1	6	7	11	390	42.7361	5.30029
Q1DFQ6	DNA polymerase III subunit beta OS=Myxococcus xanthus (strain DK 1622) GN=dnaN PE=4 SV=1 - [Q1DFQ6_MYXXD]	31.2717	25.54	2	10	10	13	368	40.3304	6.15088
Q1D3D3	Uncharacterized protein OS=Myxococcus xanthus (strain DK 1622) GN=MXAN_4674 PE=4 SV=1 - [Q1D3D3_MYXXD]	22.5913	25.54	1	7	7	9	325	33.7618	4.84326
Q1D2X1	Putative serine/threonine protein kinase OS=Myxococcus xanthus (strain DK 1622) GN=MXAN_4841 PE=4 SV=1 - [Q1D2X1_MYXXD]	14.1351	25.5	1	4	6	8	404	43.5288	9.59814
Q1D624	Peptidase, M16 (Pitrilysin) family OS=Myxococcus xanthus (strain DK 1622) GN=MXAN_3713 PE=3 SV=1 - [Q1D624_MYXXD]	21.6251	25.47	1	8	8	13	479	51.1387	9.21729
Q1D6W6	3,4-dihydroxy-2-butanone 4-phosphate synthase/GTP cyclohydrolase II OS=Myxococcus xanthus (strain DK 1622) GN=ribBA PE=3 SV=1 - [Q1D6W6_MYXXD]	20.1792	25.47	1	9	9	13	373	41.0988	6.43018
Q1DCB1	Uncharacterized protein OS=Myxococcus xanthus (strain DK 1622) GN=MXAN_1455 PE=4 SV=1 - [Q1DCB1_MYXXD]	14.4688	25.45	1	4	4	6	220	23.3001	9.46631
Q1D294	Ribose-phosphate pyrophosphokinase OS=Myxococcus xanthus (strain DK 1622) GN=prs PE=3 SV=1 - [Q1D294_MYXXD]	18.2253	25.32	1	8	8	10	316	34.2559	8.17725
Q1CYE8	Uncharacterized protein OS=Myxococcus xanthus (strain DK 1622) GN=MXAN_6451 PE=4 SV=1 - [Q1CYE8_MYXXD]	8.17198	25.3	1	3	3	3	253	28.14	6.39209
Q1D4B3	DNA-binding protein OS=Myxococcus xanthus (strain DK 1622) GN=MXAN_4336 PE=4 SV=1 - [Q1D4B3_MYXXD]	3.02056	25.27	1	1	1	1	91	10.0793	5.50342
Q1D838	Tyrosine--tRNA ligase OS=Myxococcus xanthus (strain DK 1622) GN=tyrS PE=3 SV=1 - [Q1D838_MYXXD]	13.5988	25.24	1	7	7	8	420	46.6264	7.60596
Q1D6E1	50S ribosomal protein L20 OS=Myxococcus xanthus (strain DK 1622) GN=rplT PE=3 SV=1 - [RL20_MYXXD]	14.5028	25.22	1	3	3	5	115	13.0364	11.6636
Q1D7Z5	MaoC domain protein OS=Myxococcus xanthus (strain DK 1622) GN=MXAN_3019 PE=4 SV=1 - [Q1D7Z5_MYXXD]	15.9266	25.19	1	3	3	6	131	14.2712	6.55127
Q1D344	Ribose 5-phosphate isomerase B OS=Myxococcus xanthus (strain DK 1622) GN=rpiB PE=4 SV=1 - [Q1D344_MYXXD]	2.29352	25.17	1	3	3	3	147	15.529	7.47412
Q1D2U6	Adventurous gliding motility protein AglT OS=Myxococcus xanthus (strain DK 1622) GN=aglT PE=4 SV=1 - [Q1D2U6_MYXXD]	23.0547	25.1	1	6	6	9	478	51.5295	6.40479
Q1D964	Thioesterase domain protein OS=Myxococcus xanthus (strain DK 1622) GN=MXAN_2590 PE=4 SV=1 - [Q1D964_MYXXD]	7.06419	25	1	3	3	4	172	18.9068	7.56201
Q1D3F9	FHA domain protein OS=Myxococcus xanthus (strain DK 1622) GN=MXAN_4648 PE=4 SV=1 - [Q1D3F9_MYXXD]	21.2439	24.96	1	8	8	11	581	61.9803	9.40771
Q1D7U5	50S ribosomal protein L10 OS=Myxococcus xanthus (strain DK 1622) GN=rplJ PE=3 SV=1 - [RL10_MYXXD]	9.25615	24.86	1	5	5	8	173	18.6883	9.51025
Q1DDV0	Glutamine synthetase OS=Myxococcus xanthus (strain DK 1622) GN=glnA PE=3 SV=1 - [Q1DDV0_MYXXD]	27.4891	24.84	1	9	9	12	479	54.3445	6.84424
Q1CZN8	Iron compound ABC transporter, periplasmic iron compound-binding protein OS=Myxococcus xanthus (strain DK 1622) GN=MXAN_6000 PE=4 SV=1 - [Q1CZN8_MYXXD]	18.9603	24.84	1	5	5	7	318	33.3678	9.67139
Q1DAR8	Xaa-Pro aminopeptidase OS=Myxococcus xanthus (strain DK 1622) GN=pepP PE=4 SV=1 - [Q1DAR8_MYXXD]	17.3129	24.81	1	9	9	11	516	56.9815	8.104
Q1DEH7	Oxidoreductase, aldo/keto reductase family OS=Myxococcus xanthus (strain DK 1622) GN=MXAN_0678 PE=4 SV=1 - [Q1DEH7_MYXXD]	12.0702	24.77	1	4	4	5	323	35.8684	7.38623
Q1D0H4	Lipoprotein, BMP family OS=Myxococcus xanthus (strain DK 1622) GN=MXAN_5711 PE=4 SV=1 - [Q1D0H4_MYXXD]	18.4789	24.75	1	6	6	6	396	41.5567	7.47412
Q1D7K0	Oxidoreductase, zinc-binding dehydrogenase family OS=Myxococcus xanthus (strain DK 1622) GN=MXAN_3170 PE=4 SV=1 - [Q1D7K0_MYXXD]	13.3065	24.71	1	5	5	7	348	37.6765	7.40088
Q1DAS1	BolA/YrbA family protein OS=Myxococcus xanthus (strain DK 1622) GN=MXAN_2023 PE=3 SV=1 - [Q1DAS1_MYXXD]	3.97536	24.71	1	2	2	3	85	9.63597	6.78564
Q1D442	Cephalosporin hydroxylase family protein OS=Myxococcus xanthus (strain DK 1622) GN=MXAN_4410 PE=4 SV=1 - [Q1D442_MYXXD]	10.3044	24.69	1	6	6	7	320	36.4602	6.41748
Q1D4W1	Uncharacterized protein OS=Myxococcus xanthus (strain DK 1622) GN=MXAN_4137 PE=4 SV=1 - [Q1D4W1_MYXXD]	14.3547	24.53	1	4	4	6	106	11.671	8.32373
Q1D8P7	Molybdenum cofactor biosynthesis protein B OS=Myxococcus xanthus (strain DK 1622) GN=moaB PE=3 SV=1 - [Q1D8P7_MYXXD]	6.88964	24.52	1	3	3	3	155	16.4605	6.78564
Q1D218	OmpA family protein OS=Myxococcus xanthus (strain DK 1622) GN=MXAN_5152 PE=3 SV=1 - [Q1D218_MYXXD]	23.7263	24.5	1	7	7	15	249	26.3178	4.83057
Q1DET0	Putative arsenate reductase OS=Myxococcus xanthus (strain DK 1622) GN=MXAN_0575 PE=4 SV=1 - [Q1DET0_MYXXD]	9.59549	24.44	1	2	2	5	135	14.9316	5.57959
Q1DDE8	Ribosomal subunit interface protein OS=Myxococcus xanthus (strain DK 1622) GN=yfiA PE=4 SV=1 - [Q1DDE8_MYXXD]	10.8344	24.43	1	4	4	7	221	25.0688	7.23975
Q1DDQ0	Putative lipoprotein OS=Myxococcus xanthus (strain DK 1622) GN=MXAN_0962 PE=4 SV=1 - [Q1DDQ0_MYXXD]	65.3279	24.42	1	19	19	33	1130	116.963	4.37354
Q1D9T0	M38 (Beta-aspartyl dipeptidase) family protein OS=Myxococcus xanthus (strain DK 1622) GN=MXAN_2373 PE=4 SV=1 - [Q1D9T0_MYXXD]	16.8115	24.41	1	7	7	11	467	50.3673	6.49365
Q1CZF6	Cytochrome c family protein OS=Myxococcus xanthus (strain DK 1622) GN=MXAN_6082 PE=4 SV=1 - [Q1CZF6_MYXXD]	11.4265	24.37	1	4	4	7	197	21.9441	6.91748
Q1D419	Peptidase, S1C (Protease Do) subfamily OS=Myxococcus xanthus (strain DK 1622) GN=MXAN_4433 PE=4 SV=1 - [Q1D419_MYXXD]	15.895	24.33	1	8	8	9	448	47.7143	9.12939
Q1CZ17	Putative lipoprotein OS=Myxococcus xanthus (strain DK 1622) GN=MXAN_6225 PE=4 SV=1 - [Q1CZ17_MYXXD]	9.63208	24.32	1	7	7	9	370	40.3693	8.35303
Q1D0L9	ATPase, AAA family OS=Myxococcus xanthus (strain DK 1622) GN=MXAN_5666 PE=4 SV=1 - [Q1D0L9_MYXXD]	8.21209	24.32	1	6	6	7	329	36.9174	6.66846
Q1D3D6	Acyl-CoA dehydrogenase OS=Myxococcus xanthus (strain DK 1622) GN=MXAN_4671 PE=3 SV=1 - [Q1D3D6_MYXXD]	42.0738	24.27	1	10	10	17	614	66.2759	6.04932
Q1DBP5	Oxidase, FAD binding OS=Myxococcus xanthus (strain DK 1622) GN=MXAN_1676 PE=4 SV=1 - [Q1DBP5_MYXXD]	26.1094	24.25	1	11	11	13	631	69.2595	7.00537
Q1CZT3	Transglutaminase-like superfamily domain protein OS=Myxococcus xanthus (strain DK 1622) GN=MXAN_5953 PE=4 SV=1 - [Q1CZT3_MYXXD]	15.8369	24.22	1	8	8	10	512	55.5725	9.31982
Q1CVT9	Acetylornithine aminotransferase OS=Myxococcus xanthus (strain DK 1622) GN=rocD PE=3 SV=1 - [Q1CVT9_MYXXD]	19.462	24.14	1	7	7	9	406	44.8551	6.97607
Q1DFA7	Glutamate-1-semialdehyde 2,1-aminomutase OS=Myxococcus xanthus (strain DK 1622) GN=hemL PE=3 SV=1 - [GSA_MYXXD]	21.4532	24.13	1	7	7	9	431	45.1073	6.62451
Q1D2F6	Group II decarboxylase family protein OS=Myxococcus xanthus (strain DK 1622) GN=MXAN_5012 PE=4 SV=1 - [Q1D2F6_MYXXD]	38.8119	24.1	1	12	12	19	722	80.3987	5.80811
Q1DEF2	Uncharacterized protein OS=Myxococcus xanthus (strain DK 1622) GN=MXAN_0703 PE=4 SV=1 - [Q1DEF2_MYXXD]	13.8456	24.1	1	5	5	11	166	18.0213	8.23584
Q1DC42	Uncharacterized protein OS=Myxococcus xanthus (strain DK 1622) GN=MXAN_1529 PE=4 SV=1 - [Q1DC42_MYXXD]	18.9693	24.07	1	7	7	10	536	60.5349	6.96143
Q1D098	Type IV-A pilus assembly ATPase PilB OS=Myxococcus xanthus (strain DK 1622) GN=pilB PE=1 SV=1 - [Q1D098_MYXXD]	43.0522	24.03	1	9	9	16	566	62.5034	5.35107
Q1D1K3	Tetratricopeptide repeat protein OS=Myxococcus xanthus (strain DK 1622) GN=MXAN_5319 PE=4 SV=1 - [Q1D1K3_MYXXD]	45.5627	24.02	1	13	13	20	841	90.6097	8.45557
Q1D072	Putative transcriptional regulator OS=Myxococcus xanthus (strain DK 1622) GN=MXAN_5814 PE=4 SV=1 - [Q1D072_MYXXD]	18.6262	24	1	5	5	6	225	25.1691	5.18604
Q1D1I0	Elongation factor Ts OS=Myxococcus xanthus (strain DK 1622) GN=tsf PE=3 SV=1 - [EFTS_MYXXD]	27.3166	23.96	1	4	4	9	217	24.1316	7.79639
Q1D037	WGR domain protein OS=Myxococcus xanthus (strain DK 1622) GN=MXAN_5849 PE=4 SV=1 - [Q1D037_MYXXD]	10.9225	23.96	1	5	5	5	288	30.8643	9.92041
Q1DD35	FKBP-type peptidyl-prolyl isomerase, trigger factor family OS=Myxococcus xanthus (strain DK 1622) GN=MXAN_1178 PE=4 SV=1 - [Q1DD35_MYXXD]	32.9648	23.9	1	6	6	11	410	45.0723	5.04639
Q1D5X8	Peptidyl-prolyl cis-trans isomerase OS=Myxococcus xanthus (strain DK 1622) GN=MXAN_3763 PE=3 SV=1 - [Q1D5X8_MYXXD]	22.8527	23.88	1	3	4	15	268	28.2989	10.3306
Q1CXK5	Uncharacterized protein OS=Myxococcus xanthus (strain DK 1622) GN=MXAN_6751 PE=4 SV=1 - [Q1CXK5_MYXXD]	22.464	23.83	1	8	8	11	470	49.4322	5.96045
Q1D2L9	Phosphoserine aminotransferase OS=Myxococcus xanthus (strain DK 1622) GN=serC PE=3 SV=1 - [SERC_MYXXD]	18.2078	23.76	1	8	8	13	362	40.1285	8.71924
Q1D8Y6	Acetyltransferase component of pyruvate dehydrogenase complex OS=Myxococcus xanthus (strain DK 1622) GN=pdhC PE=3 SV=1 - [Q1D8Y6_MYXXD]	37.139	23.72	1	13	13	22	527	55.0614	9.21729
Q1DG08	Uncharacterized protein OS=Myxococcus xanthus (strain DK 1622) GN=MXAN_0133 PE=4 SV=1 - [Q1DG08_MYXXD]	25.0162	23.71	1	10	10	12	350	38.3222	7.66455
Q1DC52	Adenosine deaminase OS=Myxococcus xanthus (strain DK 1622) GN=add PE=3 SV=1 - [Q1DC52_MYXXD]	25.4355	23.66	1	7	7	11	355	39.1964	6.52197
Q1CZV9	4-hydroxy-tetrahydrodipicolinate reductase OS=Myxococcus xanthus (strain DK 1622) GN=dapB PE=3 SV=1 - [DAPB_MYXXD]	21.559	23.62	1	4	4	9	271	28.1228	6.90283
Q1DA04	Asparagine--tRNA ligase OS=Myxococcus xanthus (strain DK 1622) GN=asnS PE=3 SV=1 - [SYN_MYXXD]	25.7419	23.61	1	8	8	13	466	52.7198	6.3667
Q1D8R6	OsmC/Ohr family protein OS=Myxococcus xanthus (strain DK 1622) GN=MXAN_2740 PE=4 SV=1 - [Q1D8R6_MYXXD]	8.40313	23.61	1	3	3	5	144	15.2507	7.45947
Q1CXG6	Uncharacterized protein OS=Myxococcus xanthus (strain DK 1622) GN=MXAN_6790 PE=4 SV=1 - [Q1CXG6_MYXXD]	14.8034	23.44	1	3	3	5	256	28.6021	9.68604
Q1CY03	Peptidase, S9C (Acylaminoacyl-peptidase) subfamily OS=Myxococcus xanthus (strain DK 1622) GN=MXAN_6601 PE=4 SV=1 - [Q1CY03_MYXXD]	50.4988	23.42	1	12	12	17	730	80.7983	6.81494
Q1DFS9	Aminotransferase, class I and II family protein OS=Myxococcus xanthus (strain DK 1622) GN=MXAN_0212 PE=4 SV=1 - [Q1DFS9_MYXXD]	22.9744	23.4	1	7	7	14	406	44.5272	6.75635
Q1DCB3	Uncharacterized protein OS=Myxococcus xanthus (strain DK 1622) GN=MXAN_1453 PE=4 SV=1 - [Q1DCB3_MYXXD]	15.2083	23.34	1	4	4	7	317	35.0761	6.53662
Q1D528	ThiS family protein OS=Myxococcus xanthus (strain DK 1622) GN=MXAN_4067 PE=4 SV=1 - [Q1D528_MYXXD]	4.43837	23.33	1	1	1	2	90	9.58	7.26904
Q1DCH2	UPF0173 metal-dependent hydrolase MXAN_1394 OS=Myxococcus xanthus (strain DK 1622) GN=MXAN_1394 PE=3 SV=1 - [Y1394_MYXXD]	8.93237	23.3	1	4	4	5	279	28.63	8.71924
Q1D7Z0	Probable GTP-binding protein EngB OS=Myxococcus xanthus (strain DK 1622) GN=engB PE=3 SV=1 - [ENGB_MYXXD]	8.36016	23.3	1	3	3	3	206	22.9694	9.75928
Q1DAD5	Uncharacterized protein OS=Myxococcus xanthus (strain DK 1622) GN=MXAN_2165 PE=4 SV=1 - [Q1DAD5_MYXXD]	19.5653	23.28	1	4	4	7	116	13.2035	5.69385
Q1DG91	Uncharacterized protein OS=Myxococcus xanthus (strain DK 1622) GN=MXAN_0049 PE=4 SV=1 - [Q1DG91_MYXXD]	10.5427	23.2	1	2	2	4	194	21.8429	4.89404
Q1D8Y1	Glutamate--tRNA ligase OS=Myxococcus xanthus (strain DK 1622) GN=gltX PE=3 SV=1 - [SYE_MYXXD]	27.8396	23.17	1	8	8	11	479	53.1752	6.41748
Q1DDA0	Propionyl-CoA carboxylase, beta subunit OS=Myxococcus xanthus (strain DK 1622) GN=pccB PE=4 SV=1 - [Q1DDA0_MYXXD]	19.9936	23.08	1	9	9	13	520	56.5251	6.03662
Q1CZW0	Fumarylacetoacetate hydrolase family protein OS=Myxococcus xanthus (strain DK 1622) GN=MXAN_5926 PE=4 SV=1 - [Q1CZW0_MYXXD]	2.12874	23.05	1	2	2	2	256	27.5481	7.1958
Q1D4A5	Imidazolonepropionase OS=Myxococcus xanthus (strain DK 1622) GN=hutI PE=3 SV=1 - [HUTI_MYXXD]	7.73204	23.04	1	5	5	6	421	44.4271	6.11279
Q1D768	50S ribosomal protein L16 OS=Myxococcus xanthus (strain DK 1622) GN=rplP PE=3 SV=1 - [RL16_MYXXD]	8.81035	23.02	1	2	2	3	139	15.5013	10.4478
Q1DFN7	Peptidase homolog, M20 family OS=Myxococcus xanthus (strain DK 1622) GN=MXAN_0255 PE=4 SV=1 - [Q1DFN7_MYXXD]	13.0815	22.97	1	8	8	8	431	46.8662	5.37646
Q1DCI1	Bifunctional protein GlmU OS=Myxococcus xanthus (strain DK 1622) GN=glmU PE=3 SV=1 - [GLMU_MYXXD]	19.0628	22.96	1	5	5	7	466	48.9987	8.30908
Q1D5V2	3-oxoacid CoA-transferase family, subunit B OS=Myxococcus xanthus (strain DK 1622) GN=MXAN_3789 PE=4 SV=1 - [Q1D5V2_MYXXD]	10.6528	22.94	1	5	5	6	218	23.3901	5.24951
Q1D3H4	Orotate phosphoribosyltransferase OS=Myxococcus xanthus (strain DK 1622) GN=pyrE PE=3 SV=1 - [Q1D3H4_MYXXD]	6.86136	22.87	1	5	5	6	188	20.1068	6.94678
Q1DAZ8	Nucleoid-associated protein MXAN_1931 OS=Myxococcus xanthus (strain DK 1622) GN=MXAN_1931 PE=3 SV=1 - [Y1931_MYXXD]	6.26433	22.86	1	2	2	2	105	11.438	5.5415
Q1DA38	Methylmalonyl-CoA mutase, beta subunit OS=Myxococcus xanthus (strain DK 1622) GN=mutA PE=4 SV=1 - [Q1DA38_MYXXD]	29.4784	22.84	1	10	10	15	626	65.8944	6.7124
Q1DFH8	Uncharacterized protein OS=Myxococcus xanthus (strain DK 1622) GN=MXAN_0315 PE=4 SV=1 - [Q1DFH8_MYXXD]	15.3363	22.81	1	4	4	7	228	25.3542	4.55127
Q1DBN2	Uncharacterized protein OS=Myxococcus xanthus (strain DK 1622) GN=MXAN_1689 PE=4 SV=1 - [Q1DBN2_MYXXD]	21.0851	22.75	1	5	5	9	422	44.5325	4.99561
Q1DG16	Uracil phosphoribosyltransferase OS=Myxococcus xanthus (strain DK 1622) GN=upp PE=3 SV=1 - [UPP_MYXXD]	16.7885	22.75	1	3	3	6	211	23.3223	7.15186
Q1D1M5	Putative lipoprotein OS=Myxococcus xanthus (strain DK 1622) GN=MXAN_5297 PE=4 SV=1 - [Q1D1M5_MYXXD]	16.7284	22.74	1	6	6	8	343	36.3075	5.19873
Q1D0D0	Protein TolB OS=Myxococcus xanthus (strain DK 1622) GN=tolB PE=3 SV=1 - [TOLB_MYXXD]	16.5056	22.74	1	7	7	7	431	46.0066	8.20654
Q1D7V2	RNA methyltransferase, TrmH family, group 3 OS=Myxococcus xanthus (strain DK 1622) GN=MXAN_3063 PE=3 SV=1 - [Q1D7V2_MYXXD]	6.46188	22.7	1	4	4	4	282	29.7489	9.0708
Q1DB34	DNA-binding protein OS=Myxococcus xanthus (strain DK 1622) GN=MXAN_1894 PE=4 SV=1 - [Q1DB34_MYXXD]	10.684	22.61	1	2	2	4	115	12.6528	8.19189
Q1CZR1	Uncharacterized protein OS=Myxococcus xanthus (strain DK 1622) GN=MXAN_5977 PE=4 SV=1 - [Q1CZR1_MYXXD]	5.19647	22.56	1	2	2	2	133	14.5321	7.23975
Q1D904	Uncharacterized protein OS=Myxococcus xanthus (strain DK 1622) GN=MXAN_2650 PE=4 SV=1 - [Q1D904_MYXXD]	6.11544	22.52	1	1	1	2	111	11.9331	11.3999
Q1D8G1	Uncharacterized protein OS=Myxococcus xanthus (strain DK 1622) GN=MXAN_2851 PE=4 SV=1 - [Q1D8G1_MYXXD]	28.9598	22.41	1	5	5	13	464	48.7596	6.02393
Q1CWZ3	Putative chemotaxis protein CheY OS=Myxococcus xanthus (strain DK 1622) GN=MXAN_6965 PE=4 SV=1 - [Q1CWZ3_MYXXD]	11.0418	22.4	1	3	3	5	125	13.6722	5.2876
Q1CWS3	Putative chemotaxis MotB protein OS=Myxococcus xanthus (strain DK 1622) GN=MXAN_7037 PE=4 SV=1 - [Q1CWS3_MYXXD]	16.2625	22.37	1	5	5	8	295	31.7966	9.11475
Q1CW00	Oxidoreductase, short chain dehydrogenase/reductase family OS=Myxococcus xanthus (strain DK 1622) GN=MXAN_7310 PE=4 SV=1 - [Q1CW00_MYXXD]	15.7102	22.34	1	5	5	9	273	29.238	6.53662
Q1DDR7	Tetratricopeptide repeat protein OS=Myxococcus xanthus (strain DK 1622) GN=MXAN_0945 PE=4 SV=1 - [Q1DDR7_MYXXD]	33.9909	22.32	1	12	12	16	914	101.223	8.11865
Q1DDU5	Kynureninase OS=Myxococcus xanthus (strain DK 1622) GN=kynU PE=3 SV=1 - [KYNU_MYXXD]	22.386	22.3	1	6	6	11	426	47.7304	7.07861
Q1D348	Riboflavin synthase, alpha subunit OS=Myxococcus xanthus (strain DK 1622) GN=ribE PE=4 SV=1 - [Q1D348_MYXXD]	11.4431	22.27	1	5	5	5	220	23.1711	5.64307
Q1D8Y2	Uncharacterized protein OS=Myxococcus xanthus (strain DK 1622) GN=MXAN_2674 PE=4 SV=1 - [Q1D8Y2_MYXXD]	1.97622	22.22	1	3	3	4	135	14.9189	10.1255
Q1D3B7	Protein-export membrane protein SecF OS=Myxococcus xanthus (strain DK 1622) GN=secF PE=3 SV=1 - [Q1D3B7_MYXXD]	10.4998	22.19	1	5	5	5	392	42.3792	5.8335
Q1CX94	MotA/TolQ/ExbB proton channel family protein OS=Myxococcus xanthus (strain DK 1622) GN=MXAN_6862 PE=3 SV=1 - [Q1CX94_MYXXD]	19.5495	22.04	1	6	6	9	245	25.9216	5.68115
Q1CXU6	Uncharacterized protein OS=Myxococcus xanthus (strain DK 1622) GN=MXAN_6660 PE=4 SV=1 - [Q1CXU6_MYXXD]	1.6264	22	1	4	4	4	250	25.3208	4.60205
Q1D0B3	Putative lipoprotein OS=Myxococcus xanthus (strain DK 1622) GN=MXAN_5773 PE=4 SV=1 - [Q1D0B3_MYXXD]	8.18739	22	1	2	2	3	200	21.2589	9.42236
Q1DE67	Putative lipoprotein OS=Myxococcus xanthus (strain DK 1622) GN=MXAN_0793 PE=4 SV=1 - [Q1DE67_MYXXD]	20.1016	21.93	1	7	7	10	538	57.9077	4.95752
Q1D0R6	Aha1 domain protein OS=Myxococcus xanthus (strain DK 1622) GN=MXAN_5618 PE=4 SV=1 - [Q1D0R6_MYXXD]	7.59945	21.92	1	5	5	6	219	23.4467	5.43994
Q1D9J1	Uncharacterized protein OS=Myxococcus xanthus (strain DK 1622) GN=MXAN_2462 PE=4 SV=1 - [Q1D9J1_MYXXD]	25.6109	21.84	1	3	3	9	293	31.1126	5.94775
Q1D4H9	Uncharacterized protein OS=Myxococcus xanthus (strain DK 1622) GN=MXAN_4269 PE=4 SV=1 - [Q1D4H9_MYXXD]	4.6145	21.64	1	2	2	2	171	18.6605	5.80811
Q1DE68	Peptidase, M16 (Pitrilysin) family OS=Myxococcus xanthus (strain DK 1622) GN=MXAN_0792 PE=3 SV=1 - [Q1DE68_MYXXD]	27.1146	21.6	1	7	7	11	486	51.1069	9.33447
Q1CXB9	Putative lipoprotein OS=Myxococcus xanthus (strain DK 1622) GN=MXAN_6837 PE=4 SV=1 - [Q1CXB9_MYXXD]	30.6579	21.59	1	3	3	13	227	24.6491	4.86865
Q1CWF4	Putative ribose-phosphate pyrophosphokinase OS=Myxococcus xanthus (strain DK 1622) GN=MXAN_7156 PE=3 SV=1 - [Q1CWF4_MYXXD]	5.55135	21.59	1	3	3	4	301	32.1501	6.91748
Q1CY35	HIT domain protein OS=Myxococcus xanthus (strain DK 1622) GN=MXAN_6566 PE=4 SV=1 - [Q1CY35_MYXXD]	0	21.55	1	1	1	1	116	12.8375	6.84424
Q1D6F8	Uncharacterized protein OS=Myxococcus xanthus (strain DK 1622) GN=MXAN_3575 PE=4 SV=1 - [Q1D6F8_MYXXD]	15.9181	21.51	1	3	3	6	186	20.2655	6.78564
Q1D5A9	SPFH/band 7 domain protein OS=Myxococcus xanthus (strain DK 1622) GN=MXAN_3984 PE=4 SV=1 - [Q1D5A9_MYXXD]	10.1018	21.47	1	5	5	6	368	40.1273	7.56201
Q1D5G2	Conserved domain protein OS=Myxococcus xanthus (strain DK 1622) GN=MXAN_3931 PE=4 SV=1 - [Q1D5G2_MYXXD]	8.94606	21.38	1	4	4	4	290	32.6064	7.73779
Q1D7Z6	Uncharacterized protein OS=Myxococcus xanthus (strain DK 1622) GN=MXAN_3018 PE=4 SV=1 - [Q1D7Z6_MYXXD]	8.3028	21.38	1	1	1	2	159	17.1467	6.68311
Q1DF49	Uncharacterized protein OS=Myxococcus xanthus (strain DK 1622) GN=MXAN_0454 PE=4 SV=1 - [Q1DF49_MYXXD]	3.7257	21.34	1	3	3	4	164	18.4112	4.44971
Q1D6M3	NAD-dependent epimerase/dehydratase family protein OS=Myxococcus xanthus (strain DK 1622) GN=MXAN_3506 PE=4 SV=1 - [Q1D6M3_MYXXD]	14.6767	21.32	1	5	5	7	319	34.765	6.63916
Q1DD43	Uncharacterized protein OS=Myxococcus xanthus (strain DK 1622) GN=MXAN_1170 PE=4 SV=1 - [Q1DD43_MYXXD]	8.0763	21.28	1	3	3	3	141	16.0584	9.93506
Q1DAU5	50S ribosomal protein L13 OS=Myxococcus xanthus (strain DK 1622) GN=rplM PE=3 SV=1 - [Q1DAU5_MYXXD]	6.66111	21.19	1	2	2	3	151	16.9099	9.87646
Q1D802	ATP-dependent protease subunit HslV OS=Myxococcus xanthus (strain DK 1622) GN=hslV PE=3 SV=1 - [HSLV_MYXXD]	7.91681	21.14	1	3	3	5	175	19.0479	8.00146
Q1D555	Acetyl-coenzyme A carboxylase carboxyl transferase subunit alpha OS=Myxococcus xanthus (strain DK 1622) GN=accA PE=3 SV=1 - [Q1D555_MYXXD]	9.94368	21.12	1	4	4	6	322	35.5214	7.95752
Q1DG19	Methylmalonate-semialdehyde dehydrogenase OS=Myxococcus xanthus (strain DK 1622) GN=mmsA PE=4 SV=1 - [Q1DG19_MYXXD]	18.1001	21.05	1	6	6	8	494	51.9968	7.91357
Q1DCT1	Tryptophan halogenase OS=Myxococcus xanthus (strain DK 1622) GN=MXAN_1285 PE=4 SV=1 - [Q1DCT1_MYXXD]	41.0367	21.03	1	9	9	15	604	68.4161	6.31592
Q1DDC7	NADH dehydrogenase I, E subunit OS=Myxococcus xanthus (strain DK 1622) GN=MXAN_1086 PE=4 SV=1 - [Q1DDC7_MYXXD]	8.3011	20.99	1	4	4	6	162	18.0473	6.1001
Q1D4L2	CBS domain protein OS=Myxococcus xanthus (strain DK 1622) GN=MXAN_4236 PE=4 SV=1 - [Q1D4L2_MYXXD]	15.6473	20.98	1	2	2	5	143	16.0886	6.80029
Q1DDU2	2-aminomuconate deaminase OS=Myxococcus xanthus (strain DK 1622) GN=MXAN_0920 PE=4 SV=1 - [Q1DDU2_MYXXD]	9.57684	20.98	1	3	3	5	143	15.9732	5.99854
Q1DEV0	ABC transporter, ATP-binding protein OS=Myxococcus xanthus (strain DK 1622) GN=MXAN_0554 PE=4 SV=1 - [Q1DEV0_MYXXD]	20.0546	20.97	1	6	6	10	310	34.3552	6.96143
Q1CWP9	Myxobacterial hemagglutinin OS=Myxococcus xanthus (strain DK 1622) GN=mbhA PE=4 SV=1 - [Q1CWP9_MYXXD]	12.9427	20.97	1	4	4	6	267	27.8986	7.23975
Q1D2Q6	Uncharacterized protein OS=Myxococcus xanthus (strain DK 1622) GN=MXAN_4910 PE=4 SV=1 - [Q1D2Q6_MYXXD]	3.18611	20.93	1	2	2	2	129	14.0916	4.62744
Q306N5	PilN OS=Myxococcus xanthus (strain DK 1622) GN=pilN PE=1 SV=1 - [Q306N5_MYXXD]	10.197	20.89	1	5	5	5	225	24.8392	9.62744
Q1D4R4	Uncharacterized protein OS=Myxococcus xanthus (strain DK 1622) GN=MXAN_4184 PE=4 SV=1 - [Q1D4R4_MYXXD]	6.21681	20.89	1	3	3	4	158	17.0706	7.04932
Q1DDM0	Putative cysteine synthase OS=Myxococcus xanthus (strain DK 1622) GN=MXAN_0992 PE=4 SV=1 - [Q1DDM0_MYXXD]	11.1315	20.87	1	5	5	6	321	34.1206	7.29834
Q1DCB7	Protein TonB OS=Myxococcus xanthus (strain DK 1622) GN=MXAN_1449 PE=3 SV=1 - [Q1DCB7_MYXXD]	2.60612	20.8	1	4	4	5	250	26.484	6.11279
Q1CZQ0	Thermostable carboxypeptidase 1 OS=Myxococcus xanthus (strain DK 1622) GN=MXAN_5988 PE=4 SV=1 - [Q1CZQ0_MYXXD]	17.3577	20.56	1	6	6	9	501	56.344	6.45557
Q1DAZ4	Serine--tRNA ligase OS=Myxococcus xanthus (strain DK 1622) GN=serS PE=3 SV=1 - [SYS_MYXXD]	11.8527	20.42	1	6	6	7	426	47.8077	6.7124
Q1CX95	Biopolymer transport protein, ExbD/TolR family OS=Myxococcus xanthus (strain DK 1622) GN=MXAN_6861 PE=3 SV=1 - [Q1CX95_MYXXD]	9.28547	20.37	1	2	2	3	162	17.3771	4.90674
Q1CWL9	HAD superfamily (Subfamily IG) hydrolase, 5'-nucleotidase OS=Myxococcus xanthus (strain DK 1622) GN=MXAN_7091 PE=4 SV=1 - [Q1CWL9_MYXXD]	15.3048	20.32	1	7	7	10	502	56.8049	6.20166
Q1D5W6	GMP synthase [glutamine-hydrolyzing] OS=Myxococcus xanthus (strain DK 1622) GN=guaA PE=3 SV=1 - [Q1D5W6_MYXXD]	14.2707	20.31	1	9	9	13	517	57.1909	6.81494
Q1D4Z5	Delta-aminolevulinic acid dehydratase OS=Myxococcus xanthus (strain DK 1622) GN=hemB PE=3 SV=1 - [Q1D4Z5_MYXXD]	12.9302	20.3	1	4	4	5	335	36.9851	7.21045
Q1D4E9	Non-ribosomal peptide synthase/polyketide synthase OS=Myxococcus xanthus (strain DK 1622) GN=MXAN_4299 PE=4 SV=1 - [Q1D4E9_MYXXD]	115.683	20.25	1	37	37	56	2973	323.936	6.25244
Q1D2Y6	Superoxide dismutase OS=Myxococcus xanthus (strain DK 1622) GN=sodB PE=3 SV=1 - [Q1D2Y6_MYXXD]	19.0806	20.21	1	4	4	11	193	21.6318	6.80029
Q1CY37	Nucleotide-binding protein MXAN_6564 OS=Myxococcus xanthus (strain DK 1622) GN=MXAN_6564 PE=3 SV=1 - [Y6564_MYXXD]	8.32248	20.21	1	5	5	6	287	31.9548	7.45947
Q1D813	LysM domain protein OS=Myxococcus xanthus (strain DK 1622) GN=MXAN_3001 PE=1 SV=1 - [Q1D813_MYXXD]	17.8914	20.19	1	5	5	9	411	44.6283	5.2749
Q1D1K2	Uncharacterized protein OS=Myxococcus xanthus (strain DK 1622) GN=MXAN_5321 PE=4 SV=1 - [Q1D1K2_MYXXD]	8.9561	20.19	1	2	2	3	208	22.6547	6.53662
Q1DAJ6	Uncharacterized protein OS=Myxococcus xanthus (strain DK 1622) GN=MXAN_2099 PE=4 SV=1 - [Q1DAJ6_MYXXD]	5.04449	20.13	1	2	2	2	154	17.2012	5.38916
Q1CZX3	Uncharacterized protein OS=Myxococcus xanthus (strain DK 1622) GN=MXAN_5913 PE=4 SV=1 - [Q1CZX3_MYXXD]	17.0746	20.12	1	7	7	10	502	54.9688	4.89404
Q1CXQ8	Uncharacterized protein OS=Myxococcus xanthus (strain DK 1622) GN=MXAN_6698 PE=4 SV=1 - [Q1CXQ8_MYXXD]	24.8127	20.04	1	7	7	10	509	57.5498	5.46533
Q1D5U6	Acyl-CoA dehydrogenase OS=Myxococcus xanthus (strain DK 1622) GN=acdA PE=3 SV=1 - [Q1D5U6_MYXXD]	15.7033	19.95	1	6	6	8	381	40.9647	6.1001
Q1D7R4	Protein transporter, outer bacterial membrane secretin (Secretin) family OS=Myxococcus xanthus (strain DK 1622) GN=MXAN_3106 PE=3 SV=1 - [Q1D7R4_MYXXD]	16.3286	19.92	1	7	7	7	482	51.8497	9.1001
Q1D1H8	Protein translocase subunit SecA OS=Myxococcus xanthus (strain DK 1622) GN=secA PE=3 SV=1 - [SECA_MYXXD]	36.421	19.89	1	15	15	20	940	106.239	6.31592
Q1CZK4	Enoyl-[acyl-carrier-protein] reductase [NADH] OS=Myxococcus xanthus (strain DK 1622) GN=MXAN_6034 PE=3 SV=1 - [Q1CZK4_MYXXD]	7.78161	19.85	1	3	3	4	272	29.0601	6.53662
Q1DDQ9	Glucose-6-phosphate 1-dehydrogenase OS=Myxococcus xanthus (strain DK 1622) GN=zwf PE=3 SV=1 - [Q1DDQ9_MYXXD]	25.751	19.84	1	11	11	16	514	57.5557	6.81494
Q1D459	Uncharacterized protein OS=Myxococcus xanthus (strain DK 1622) GN=MXAN_4391 PE=4 SV=1 - [Q1D459_MYXXD]	22.8715	19.83	1	6	6	12	343	35.9471	6.43018
Q1CY76	CobW/P47K family protein OS=Myxococcus xanthus (strain DK 1622) GN=MXAN_6524 PE=4 SV=1 - [Q1CY76_MYXXD]	20.4845	19.76	2	8	8	10	415	46.3355	4.90674
Q1DE35	Uncharacterized protein OS=Myxococcus xanthus (strain DK 1622) GN=MXAN_0825 PE=4 SV=1 - [Q1DE35_MYXXD]	3.16634	19.71	1	2	2	2	208	22.8468	9.14404
Q1DFN6	Aminotransferase, class V OS=Myxococcus xanthus (strain DK 1622) GN=MXAN_0256 PE=3 SV=1 - [Q1DFN6_MYXXD]	20.3497	19.69	1	5	5	9	386	40.4273	7.66455
Q1CZM7	Peptidase, M20 (Glutamate carboxypeptidase) family OS=Myxococcus xanthus (strain DK 1622) GN=MXAN_6011 PE=4 SV=1 - [Q1CZM7_MYXXD]	10.0027	19.66	1	5	5	8	468	50.805	5.87158
Q1D854	Sec-independent protein translocase protein TatA OS=Myxococcus xanthus (strain DK 1622) GN=tatA PE=3 SV=1 - [Q1D854_MYXXD]	3.59531	19.57	1	1	1	2	92	9.45499	10.5063
Q1DDU4	2-amino-3-carboxylmuconate-6-semialdehyde decarboxylase OS=Myxococcus xanthus (strain DK 1622) GN=MXAN_0918 PE=4 SV=1 - [Q1DDU4_MYXXD]	15.2858	19.53	1	4	4	9	338	38.0174	6.43018
Q1D9B4	Uncharacterized protein OS=Myxococcus xanthus (strain DK 1622) GN=MXAN_2540 PE=4 SV=1 - [Q1D9B4_MYXXD]	9.08829	19.53	1	3	3	3	256	27.7633	6.354
Q1D3D9	Uncharacterized protein OS=Myxococcus xanthus (strain DK 1622) GN=MXAN_4668 PE=4 SV=1 - [Q1D3D9_MYXXD]	8.4597	19.42	1	3	3	3	278	30.5119	6.01123
Q1CYT2	NADPH-dependent 7-cyano-7-deazaguanine reductase OS=Myxococcus xanthus (strain DK 1622) GN=queF PE=3 SV=1 - [Q1CYT2_MYXXD]	7.32604	19.4	1	3	3	3	134	14.9776	5.96045
Q1CVW7	Uncharacterized protein OS=Myxococcus xanthus (strain DK 1622) GN=MXAN_7348 PE=4 SV=1 - [Q1CVW7_MYXXD]	5.54056	19.38	1	2	2	2	160	18.7114	9.17334
Q1D638	Putative lipoprotein OS=Myxococcus xanthus (strain DK 1622) GN=MXAN_3698 PE=4 SV=1 - [Q1D638_MYXXD]	11.9373	19.35	1	4	4	7	248	27.3193	8.68994
Q1CY02	Thioredoxin domain protein OS=Myxococcus xanthus (strain DK 1622) GN=MXAN_6602 PE=4 SV=1 - [Q1CY02_MYXXD]	5.92471	19.27	1	3	3	3	218	25.0927	6.81494
Q1D9E0	General secretion pathway protein D OS=Myxococcus xanthus (strain DK 1622) GN=gspD PE=3 SV=1 - [Q1D9E0_MYXXD]	35.7047	19.24	1	9	9	12	863	91.7875	5.73193
Q1DF81	Uncharacterized protein OS=Myxococcus xanthus (strain DK 1622) GN=MXAN_0421 PE=4 SV=1 - [Q1DF81_MYXXD]	4.7757	19.14	1	4	4	4	371	39.6941	6.46826
Q1D3Q8	Putative molybdenum cofactor carrier protein OS=Myxococcus xanthus (strain DK 1622) GN=MXAN_4547 PE=4 SV=1 - [Q1D3Q8_MYXXD]	3.68278	19.13	1	2	2	3	183	19.8715	9.17334
Q1DBV4	Cold-shock protein CspA OS=Myxococcus xanthus (strain DK 1622) GN=cspA PE=4 SV=1 - [Q1DBV4_MYXXD]	2.46891	19.12	1	1	1	1	68	7.35263	6.52197
Q1CXU5	Putative branched-chain amino acid ABC transporter, ATP-binding protein OS=Myxococcus xanthus (strain DK 1622) GN=MXAN_6661 PE=4 SV=1 - [Q1CXU5_MYXXD]	0	19.11	1	3	3	3	246	26.1609	9.14404
Q1D3H1	Uncharacterized protein OS=Myxococcus xanthus (strain DK 1622) GN=MXAN_4636 PE=4 SV=1 - [Q1D3H1_MYXXD]	16.8186	19.05	1	2	2	9	126	13.573	5.14795
Q1DEE3	Histidine kinase OS=Myxococcus xanthus (strain DK 1622) GN=MXAN_0712 PE=4 SV=1 - [Q1DEE3_MYXXD]	26.9629	19.01	1	7	12	14	1967	212.619	5.64307
Q1DCX4	Ribosomal silencing factor RsfS OS=Myxococcus xanthus (strain DK 1622) GN=rsfS PE=3 SV=1 - [Q1DCX4_MYXXD]	8.15735	19.01	1	2	2	3	121	13.2947	4.84326
Q1CZ58	Uncharacterized protein OS=Myxococcus xanthus (strain DK 1622) GN=MXAN_6184 PE=4 SV=1 - [Q1CZ58_MYXXD]	23.279	18.99	1	5	5	11	316	35.0388	9.31982
Q1CWX4	Uncharacterized protein OS=Myxococcus xanthus (strain DK 1622) GN=MXAN_6985 PE=4 SV=1 - [Q1CWX4_MYXXD]	16.8764	18.92	1	5	5	7	502	52.7383	6.7124
Q1DBP9	Uncharacterized protein OS=Myxococcus xanthus (strain DK 1622) GN=MXAN_1672 PE=4 SV=1 - [Q1DBP9_MYXXD]	11.688	18.92	1	2	2	3	259	27.8896	5.09717
Q1D8L4	Putative lipoprotein OS=Myxococcus xanthus (strain DK 1622) GN=MXAN_2792 PE=4 SV=1 - [Q1D8L4_MYXXD]	4.55239	18.88	1	4	4	7	392	42.103	5.49072
Q1CXT3	Uncharacterized protein OS=Myxococcus xanthus (strain DK 1622) GN=MXAN_6673 PE=4 SV=1 - [Q1CXT3_MYXXD]	7.62372	18.84	1	4	4	5	207	22.265	10.5356
Q1D641	Uncharacterized protein OS=Myxococcus xanthus (strain DK 1622) GN=MXAN_3695 PE=4 SV=1 - [Q1D641_MYXXD]	3.67986	18.84	1	1	1	2	69	7.87889	6.52197
Q1D304	Uncharacterized protein OS=Myxococcus xanthus (strain DK 1622) GN=MXAN_4808 PE=4 SV=1 - [Q1D304_MYXXD]	14.0199	18.83	1	7	7	13	494	56.0794	6.16357
Q1CYQ1	Maleylacetoacetate isomerase OS=Myxococcus xanthus (strain DK 1622) GN=maiA PE=3 SV=1 - [Q1CYQ1_MYXXD]	7.51927	18.72	1	3	3	3	219	24.3155	7.34229
Q1D2E0	Putative membrane protein OS=Myxococcus xanthus (strain DK 1622) GN=MXAN_5028 PE=4 SV=1 - [Q1D2E0_MYXXD]	27.4544	18.71	1	6	6	13	342	38.094	8.17725
Q1D402	5'-nucleotidase SurE OS=Myxococcus xanthus (strain DK 1622) GN=surE PE=3 SV=1 - [SURE_MYXXD]	8.7012	18.7	1	3	3	4	262	28.8115	6.11279
Q1D0E9	Putative lipoprotein OS=Myxococcus xanthus (strain DK 1622) GN=MXAN_5737 PE=4 SV=1 - [Q1D0E9_MYXXD]	8.68409	18.69	1	2	2	4	198	21.378	5.60498
Q1DAP9	Uncharacterized protein OS=Myxococcus xanthus (strain DK 1622) GN=MXAN_2045 PE=4 SV=1 - [Q1DAP9_MYXXD]	2.92392	18.64	1	2	2	2	118	13.272	10.1401
Q1DDP8	Peptidase, M14 family OS=Myxococcus xanthus (strain DK 1622) GN=MXAN_0964 PE=4 SV=1 - [Q1DDP8_MYXXD]	26.422	18.61	1	7	7	12	591	65.3809	8.48486
Q1CY77	50S ribosomal protein L33 2 OS=Myxococcus xanthus (strain DK 1622) GN=rpmG2 PE=3 SV=1 - [RL332_MYXXD]	4.1948	18.52	1	1	1	2	54	6.25247	10.6089
Q1DAQ2	Phosphotransferase OS=Myxococcus xanthus (strain DK 1622) GN=MXAN_2042 PE=4 SV=1 - [Q1DAQ2_MYXXD]	8.90805	18.5	1	5	5	5	346	39.3732	5.69385
Q1D758	30S ribosomal protein S5 OS=Myxococcus xanthus (strain DK 1622) GN=rpsE PE=3 SV=1 - [RS5_MYXXD]	5.929	18.5	1	4	4	4	173	18.037	10.77
Q1D7R9	Glycine--tRNA ligase beta subunit OS=Myxococcus xanthus (strain DK 1622) GN=glyS PE=3 SV=1 - [SYGB_MYXXD]	23.1337	18.49	1	10	10	14	703	76.7408	7.13721
Q1D811	MotA/TolQ/ExbB proton channel family protein OS=Myxococcus xanthus (strain DK 1622) GN=MXAN_3003 PE=3 SV=1 - [Q1D811_MYXXD]	6.7897	18.46	1	3	3	4	260	27.7319	8.27979
Q1CWL2	Uncharacterized protein OS=Myxococcus xanthus (strain DK 1622) GN=MXAN_7098 PE=4 SV=1 - [Q1CWL2_MYXXD]	0	18.46	1	1	1	1	130	14.2428	11.561
Q1DFL0	Putative lipoprotein OS=Myxococcus xanthus (strain DK 1622) GN=MXAN_0283 PE=4 SV=1 - [Q1DFL0_MYXXD]	10.4659	18.44	1	4	4	5	320	32.5102	6.17627
Q1DAV7	Uncharacterized protein OS=Myxococcus xanthus (strain DK 1622) GN=MXAN_1981 PE=4 SV=1 - [Q1DAV7_MYXXD]	24.1688	18.31	1	4	4	7	497	51.4587	4.4751
Q1CZ57	Uncharacterized protein OS=Myxococcus xanthus (strain DK 1622) GN=MXAN_6185 PE=4 SV=1 - [Q1CZ57_MYXXD]	12.6984	18.25	1	4	4	7	274	30.9335	7.69385
O30612	ATP-dependent Clp protease proteolytic subunit 2 OS=Myxococcus xanthus (strain DK 1622) GN=clpP2 PE=3 SV=1 - [CLPP2_MYXXD]	13.8758	18.23	1	3	3	6	203	22.3126	6.55127
Q1DD72	Peptidase, M16 (Pitrilysin) family OS=Myxococcus xanthus (strain DK 1622) GN=MXAN_1141 PE=3 SV=1 - [Q1DD72_MYXXD]	28.3849	18.2	1	13	13	18	934	101.991	6.69775
Q1CZH3	Tryptophan synthase beta chain OS=Myxococcus xanthus (strain DK 1622) GN=trpB PE=3 SV=1 - [Q1CZH3_MYXXD]	24.9611	18.2	1	4	4	9	401	42.2618	7.00537
Q1D1J5	GDP-4-dehydro-6-deoxy-D-mannose reductase OS=Myxococcus xanthus (strain DK 1622) GN=rmd PE=4 SV=1 - [Q1D1J5_MYXXD]	9.71659	18.18	1	4	4	4	308	32.3151	7.07861
Q1DA05	Uncharacterized protein OS=Myxococcus xanthus (strain DK 1622) GN=MXAN_2297 PE=4 SV=1 - [Q1DA05_MYXXD]	14.5265	18.13	1	5	5	6	342	37.94	6.29053
Q1D8T7	Uncharacterized protein OS=Myxococcus xanthus (strain DK 1622) GN=MXAN_2719 PE=4 SV=1 - [Q1D8T7_MYXXD]	3.08488	18.06	1	1	1	1	144	14.6914	8.6167
Q1D762	30S ribosomal protein S14 type Z OS=Myxococcus xanthus (strain DK 1622) GN=rpsZ PE=3 SV=1 - [RS14Z_MYXXD]	5.39411	18.03	1	1	1	2	61	7.13792	11.6636
Q1D765	50S ribosomal protein L14 OS=Myxococcus xanthus (strain DK 1622) GN=rplN PE=3 SV=1 - [RL14_MYXXD]	4.34478	18.03	1	2	2	2	122	13.2653	10.0962
Q1DAV3	Uncharacterized protein OS=Myxococcus xanthus (strain DK 1622) GN=MXAN_1985 PE=4 SV=1 - [Q1DAV3_MYXXD]	3.94292	18.02	1	5	5	8	344	38.2225	7.98682
Q1DCD2	DNA-binding protein HU OS=Myxococcus xanthus (strain DK 1622) GN=hup PE=3 SV=1 - [Q1DCD2_MYXXD]	14.4627	17.98	1	2	2	4	89	9.99054	10.9165
Q1DAT7	FHA domain protein OS=Myxococcus xanthus (strain DK 1622) GN=MXAN_2001 PE=4 SV=1 - [Q1DAT7_MYXXD]	5.34967	17.95	1	5	5	6	312	34.3649	5.37646
Q1D9I8	Tetratricopeptide repeat protein OS=Myxococcus xanthus (strain DK 1622) GN=MXAN_2465 PE=4 SV=1 - [Q1D9I8_MYXXD]	11.4747	17.95	1	3	3	5	312	35.3615	6.53662
Q1DAU2	Uncharacterized protein OS=Myxococcus xanthus (strain DK 1622) GN=MXAN_1996 PE=4 SV=1 - [Q1DAU2_MYXXD]	6.20809	17.93	1	3	3	3	251	26.6397	4.57666
Q1D6R1	Histidine ammonia-lyase OS=Myxococcus xanthus (strain DK 1622) GN=hutH PE=3 SV=1 - [HUTH_MYXXD]	31.0485	17.91	1	7	7	11	508	54.1465	6.48096
Q1D2R7	Sigma-54 dependent transcriptional regulator, Fis family OS=Myxococcus xanthus (strain DK 1622) GN=MXAN_4899 PE=4 SV=1 - [Q1D2R7_MYXXD]	15.1728	17.86	1	5	5	7	459	50.9307	7.97217
Q1D5Y8	Hydroxymethylglutaryl-CoA lyase OS=Myxococcus xanthus (strain DK 1622) GN=MXAN_3753 PE=4 SV=1 - [Q1D5Y8_MYXXD]	10.5175	17.85	1	6	6	7	325	34.7304	6.81494
Q1D862	ABC transporter, periplasmic substrate binding protein OS=Myxococcus xanthus (strain DK 1622) GN=MXAN_2951 PE=3 SV=1 - [Q1D862_MYXXD]	5.48892	17.8	1	3	3	5	309	33.6789	9.18799
Q1DGC3	Glutathione synthetase OS=Myxococcus xanthus (strain DK 1622) GN=gshB PE=3 SV=1 - [Q1DGC3_MYXXD]	11.5882	17.7	1	4	4	5	322	35.5325	5.93506
Q1D9B3	Tetratricopeptide repeat protein OS=Myxococcus xanthus (strain DK 1622) GN=MXAN_2541 PE=4 SV=1 - [Q1D9B3_MYXXD]	14.8223	17.68	1	9	9	11	673	75.9471	8.79248
Q1D0R1	Uncharacterized protein OS=Myxococcus xanthus (strain DK 1622) GN=MXAN_5623 PE=4 SV=1 - [Q1D0R1_MYXXD]	4.38667	17.65	1	2	2	3	170	19.1069	8.17725
Q1CX41	Rrf2 family protein OS=Myxococcus xanthus (strain DK 1622) GN=MXAN_6918 PE=4 SV=1 - [Q1CX41_MYXXD]	4.00424	17.57	1	2	2	2	148	16.1984	7.47412
Q1DDU7	Oxidoreductase, short chain dehydrogenase/reductase family OS=Myxococcus xanthus (strain DK 1622) GN=MXAN_0915 PE=4 SV=1 - [Q1DDU7_MYXXD]	7.12494	17.55	1	3	3	3	245	25.3854	7.98682
Q1D6Y8	Carbamoyl-phosphate synthase large chain OS=Myxococcus xanthus (strain DK 1622) GN=carB PE=3 SV=1 - [CARB_MYXXD]	47.4123	17.54	1	12	12	21	1083	118.683	5.64307
Q1D8C0	WGR domain protein OS=Myxococcus xanthus (strain DK 1622) GN=MXAN_2892 PE=4 SV=1 - [Q1D8C0_MYXXD]	7.38382	17.52	1	5	5	5	451	49.2369	4.80518
Q1D2D7	Efflux transporter, HAE1 family, MFP subunit OS=Myxococcus xanthus (strain DK 1622) GN=MXAN_5031 PE=3 SV=1 - [Q1D2D7_MYXXD]	7.04927	17.51	1	5	5	5	377	39.648	9.29053
Q1D342	Acyl carrier protein OS=Myxococcus xanthus (strain DK 1622) GN=acpP PE=3 SV=1 - [Q1D342_MYXXD]	7.91323	17.5	1	2	2	5	80	8.82431	4.11963
Q1D920	Uncharacterized protein OS=Myxococcus xanthus (strain DK 1622) GN=MXAN_2634 PE=4 SV=1 - [Q1D920_MYXXD]	19.8283	17.44	1	3	3	7	172	20.1492	5.24951
Q1CVW6	Uncharacterized protein OS=Myxococcus xanthus (strain DK 1622) GN=MXAN_7349 PE=4 SV=1 - [Q1CVW6_MYXXD]	4.79648	17.35	1	2	2	2	219	24.6143	5.10986
Q1D8Q8	Class II glutamine amidotransferase domain protein OS=Myxococcus xanthus (strain DK 1622) GN=MXAN_2748 PE=4 SV=1 - [Q1D8Q8_MYXXD]	7.07616	17.33	1	4	4	4	277	30.1078	6.68311
Q1DEI5	Uncharacterized protein OS=Myxococcus xanthus (strain DK 1622) GN=MXAN_0670 PE=4 SV=1 - [Q1DEI5_MYXXD]	4.8892	17.33	1	2	2	2	150	16.5782	7.47412
Q1DA06	O-methyltransferase family protein OS=Myxococcus xanthus (strain DK 1622) GN=MXAN_2296 PE=4 SV=1 - [Q1DA06_MYXXD]	16.4388	17.3	1	4	4	7	341	36.826	5.89697
Q1D462	D-lysine 5,6-aminomutase, alpha subunit OS=Myxococcus xanthus (strain DK 1622) GN=kamD PE=4 SV=1 - [Q1D462_MYXXD]	25.8863	17.25	1	7	7	10	516	57.7774	6.12549
Q1D9N0	Putative lipoprotein OS=Myxococcus xanthus (strain DK 1622) GN=MXAN_2423 PE=4 SV=1 - [Q1D9N0_MYXXD]	14.7237	17.25	1	6	6	9	487	51.3425	5.49072
Q1CVU5	Putative serine/threonine protein kinase OS=Myxococcus xanthus (strain DK 1622) GN=MXAN_7371 PE=4 SV=1 - [Q1CVU5_MYXXD]	12.8349	17.25	1	7	7	8	458	49.9189	5.71924
Q1CWF2	Peptidase, M1 (Aminopeptidase N) family OS=Myxococcus xanthus (strain DK 1622) GN=MXAN_7158 PE=4 SV=1 - [Q1CWF2_MYXXD]	21.6318	17.23	1	12	12	14	917	100.039	8.08936
Q1D5X6	GTPase Era OS=Myxococcus xanthus (strain DK 1622) GN=era PE=3 SV=1 - [Q1D5X6_MYXXD]	6.36973	17.2	1	4	4	4	314	35.0278	7.59131
Q1D6L8	Dihydroorotase OS=Myxococcus xanthus (strain DK 1622) GN=pyrC PE=3 SV=1 - [Q1D6L8_MYXXD]	12.0761	17.16	1	6	6	7	437	46.5231	6.65381
Q1D384	Outer membrane protein, OmpH family OS=Myxococcus xanthus (strain DK 1622) GN=MXAN_4727 PE=4 SV=1 - [Q1D384_MYXXD]	5.61103	17.11	1	3	3	3	187	20.83	8.95361
Q1DDU1	2-aminomuconic semialdehyde dehydrogenase OS=Myxococcus xanthus (strain DK 1622) GN=MXAN_0921 PE=3 SV=1 - [Q1DDU1_MYXXD]	19.8491	17.08	1	5	5	9	480	51.9495	6.93213
Q1CZL7	NifU family protein OS=Myxococcus xanthus (strain DK 1622) GN=MXAN_6021 PE=4 SV=1 - [Q1CZL7_MYXXD]	5.73159	17.02	1	2	2	3	188	20.041	4.57666
Q1DCL2	Glycerol-3-phosphate dehydrogenase [NAD(P)+] OS=Myxococcus xanthus (strain DK 1622) GN=gpsA PE=3 SV=1 - [GPDA_MYXXD]	4.83575	17.01	1	4	4	4	335	35.8358	7.84033
Q1DBS7	Putative epoxide hydrolase OS=Myxococcus xanthus (strain DK 1622) GN=MXAN_1644 PE=4 SV=1 - [Q1DBS7_MYXXD]	12.3515	16.98	1	3	3	5	318	34.7119	6.40479
Q1CZE8	Uncharacterized protein OS=Myxococcus xanthus (strain DK 1622) GN=MXAN_6090 PE=4 SV=1 - [Q1CZE8_MYXXD]	2.61306	16.97	1	3	3	3	330	34.7858	5.42725
Q1CYI2	7-cyano-7-deazaguanine synthase OS=Myxococcus xanthus (strain DK 1622) GN=queC PE=3 SV=1 - [QUEC_MYXXD]	12.6543	16.96	1	3	3	5	230	24.3973	6.12549
Q1DE69	Peptidase, M16 (Pitrilysin) family OS=Myxococcus xanthus (strain DK 1622) GN=MXAN_0791 PE=3 SV=1 - [Q1DE69_MYXXD]	11.5758	16.94	1	5	5	6	484	53.8967	7.59131
Q1D3L9	ABC transporter, ATP-binding protein OS=Myxococcus xanthus (strain DK 1622) GN=MXAN_4586 PE=4 SV=1 - [Q1D3L9_MYXXD]	34.7392	16.92	1	8	8	14	532	59.2135	6.18896
Q1D261	Argininosuccinate synthase OS=Myxococcus xanthus (strain DK 1622) GN=argG PE=3 SV=1 - [Q1D261_MYXXD]	14.7284	16.92	1	6	6	8	396	42.7473	7.10791
Q1DDB8	2-dehydro-3-deoxyphosphooctonate aldolase OS=Myxococcus xanthus (strain DK 1622) GN=kdsA PE=3 SV=1 - [Q1DDB8_MYXXD]	7.47364	16.91	1	3	3	4	278	30.0054	7.44482
Q1D5T8	Iron-sulfur cluster carrier protein OS=Myxococcus xanthus (strain DK 1622) GN=MXAN_3803 PE=3 SV=1 - [Q1D5T8_MYXXD]	11.8114	16.9	1	5	5	6	361	37.6729	7.92822
Q1D7Q7	Uncharacterized protein OS=Myxococcus xanthus (strain DK 1622) GN=MXAN_3113 PE=4 SV=1 - [Q1D7Q7_MYXXD]	4.19673	16.9	1	2	2	3	142	15.2953	8.98291
Q1D559	Glutathione S-transferase family protein OS=Myxococcus xanthus (strain DK 1622) GN=MXAN_4035 PE=3 SV=1 - [Q1D559_MYXXD]	5.03764	16.82	1	2	2	2	220	24.7198	7.12256
Q1DG40	Peptidase, M28D (Aminopeptidase ES-62) subfamily OS=Myxococcus xanthus (strain DK 1622) GN=MXAN_0100 PE=4 SV=1 - [Q1DG40_MYXXD]	14.3049	16.77	1	5	5	7	501	51.9742	7.21045
Q1D349	6,7-dimethyl-8-ribityllumazine synthase OS=Myxococcus xanthus (strain DK 1622) GN=ribH PE=3 SV=1 - [RISB_MYXXD]	3.68138	16.77	1	2	2	2	167	17.652	7.21045
Q1DA93	Uncharacterized protein OS=Myxococcus xanthus (strain DK 1622) GN=MXAN_2208 PE=4 SV=1 - [Q1DA93_MYXXD]	2.76504	16.77	1	2	2	2	155	17.1889	8.51416
Q1D060	PrkA protein OS=Myxococcus xanthus (strain DK 1622) GN=prkA PE=4 SV=1 - [Q1D060_MYXXD]	26.4685	16.74	1	10	10	14	687	78.8404	6.65381
Q1D9B5	Uncharacterized protein OS=Myxococcus xanthus (strain DK 1622) GN=MXAN_2539 PE=4 SV=1 - [Q1D9B5_MYXXD]	9.72949	16.73	1	4	4	4	275	29.483	5.0083
Q1D6E9	Peptidyl-prolyl cis-trans isomerase OS=Myxococcus xanthus (strain DK 1622) GN=MXAN_3584 PE=4 SV=1 - [Q1D6E9_MYXXD]	6.70992	16.73	1	3	3	3	251	26.1176	9.14404
Q1D3Z1	Response regulator OS=Myxococcus xanthus (strain DK 1622) GN=MXAN_4461 PE=4 SV=1 - [Q1D3Z1_MYXXD]	10.769	16.67	1	6	6	8	420	42.0919	8.14795
Q1D0B7	Translation elongation factor P OS=Myxococcus xanthus (strain DK 1622) GN=efp PE=3 SV=1 - [Q1D0B7_MYXXD]	2.28167	16.67	1	3	3	3	192	21.3241	5.49072
Q1CWK1	Dienelactone hydrolase family protein OS=Myxococcus xanthus (strain DK 1622) GN=MXAN_7109 PE=4 SV=1 - [Q1CWK1_MYXXD]	2.61806	16.67	1	2	2	2	276	29.7932	5.75732
Q1DC47	Glucose-1-phosphate adenylyltransferase OS=Myxococcus xanthus (strain DK 1622) GN=glgC PE=3 SV=1 - [GLGC_MYXXD]	12.8219	16.63	1	5	5	7	409	46.0652	7.51807
Q1D7I4	PhoH family protein OS=Myxococcus xanthus (strain DK 1622) GN=MXAN_3188 PE=4 SV=1 - [Q1D7I4_MYXXD]	9.01264	16.63	1	5	5	6	439	48.9837	5.69385
Q1D077	Uncharacterized protein OS=Myxococcus xanthus (strain DK 1622) GN=MXAN_5809 PE=4 SV=1 - [Q1D077_MYXXD]	11.5398	16.61	1	5	5	6	301	31.8301	5.66846
Q1D3M8	Uncharacterized protein OS=Myxococcus xanthus (strain DK 1622) GN=MXAN_4577 PE=4 SV=1 - [Q1D3M8_MYXXD]	2.61906	16.59	1	2	2	3	205	22.5125	6.354
Q1D436	Cephalosporin hydroxylase family protein OS=Myxococcus xanthus (strain DK 1622) GN=MXAN_4416 PE=4 SV=1 - [Q1D436_MYXXD]	2.79321	16.59	1	2	2	2	211	24.0293	6.34131
Q1D382	Lipoprotein-releasing system ATP-binding protein LolD OS=Myxococcus xanthus (strain DK 1622) GN=lolD PE=3 SV=1 - [LOLD_MYXXD]	2.13871	16.52	1	2	2	2	224	24.4339	6.90283
Q1D3G6	Uncharacterized protein OS=Myxococcus xanthus (strain DK 1622) GN=MXAN_4641 PE=4 SV=1 - [Q1D3G6_MYXXD]	12.9015	16.51	1	5	5	6	533	56.5883	6.27783
Q1DE87	Iron ABC transporter, periplasmic iron-binding protein OS=Myxococcus xanthus (strain DK 1622) GN=MXAN_0770 PE=4 SV=1 - [Q1DE87_MYXXD]	9.38784	16.51	1	3	3	3	327	34.8128	9.34912
Q1DBX6	Uncharacterized protein OS=Myxococcus xanthus (strain DK 1622) GN=MXAN_1595 PE=4 SV=1 - [Q1DBX6_MYXXD]	7.45401	16.51	1	3	3	3	315	34.3975	9.92041
Q1DE50	Uncharacterized protein OS=Myxococcus xanthus (strain DK 1622) GN=MXAN_0810 PE=4 SV=1 - [Q1DE50_MYXXD]	1.65245	16.49	1	1	1	1	97	10.7244	8.42627
Q1DBU4	Uncharacterized protein OS=Myxococcus xanthus (strain DK 1622) GN=MXAN_1627 PE=4 SV=1 - [Q1DBU4_MYXXD]	2.09122	16.48	1	2	2	2	182	20.2268	4.4751
Q1D4E3	Amino acid adenyltransferase OS=Myxococcus xanthus (strain DK 1622) GN=MXAN_4305 PE=3 SV=1 - [Q1D4E3_MYXXD]	26.9699	16.47	1	7	7	11	504	55.1555	7.51807
Q1CWX3	Aldehyde dehydrogenase OS=Myxococcus xanthus (strain DK 1622) GN=MXAN_6986 PE=3 SV=1 - [Q1CWX3_MYXXD]	13.4951	16.45	1	6	6	8	468	50.8638	8.42627
Q1DBS1	Peptidase, S1A (Chymotrypsin) subfamily OS=Myxococcus xanthus (strain DK 1622) GN=MXAN_1650 PE=4 SV=1 - [Q1DBS1_MYXXD]	4.86648	16.45	1	3	3	3	377	39.0349	5.61768
Q1CY13	Peptidase, family C69 OS=Myxococcus xanthus (strain DK 1622) GN=MXAN_6589 PE=4 SV=1 - [Q1CY13_MYXXD]	21.5053	16.4	1	8	8	13	567	63.0157	8.32373
Q1D829	Fic family protein OS=Myxococcus xanthus (strain DK 1622) GN=MXAN_2985 PE=4 SV=1 - [Q1D829_MYXXD]	1.88707	16.3	1	4	4	5	319	37.251	9.18799
Q1CXA4	ATP-dependent protease La (LON) domain protein OS=Myxococcus xanthus (strain DK 1622) GN=MXAN_6852 PE=4 SV=1 - [Q1CXA4_MYXXD]	2.51237	16.29	1	2	2	2	221	24.4139	5.021
Q1D806	Adventurous gliding motility protein AglU OS=Myxococcus xanthus (strain DK 1622) GN=aglU PE=4 SV=1 - [Q1D806_MYXXD]	14.3685	16.27	1	5	5	6	547	57.4985	9.1001
Q1D7U7	50S ribosomal protein L11 OS=Myxococcus xanthus (strain DK 1622) GN=rplK PE=3 SV=1 - [RL11_MYXXD]	0	16.22	1	3	3	3	148	15.5716	9.87646
Q1CZW5	Acyl-CoA dehydrogenase OS=Myxococcus xanthus (strain DK 1622) GN=MXAN_5921 PE=3 SV=1 - [Q1CZW5_MYXXD]	17.3186	16.2	1	6	6	9	395	43.657	6.53662
Q1DBS0	Uncharacterized protein OS=Myxococcus xanthus (strain DK 1622) GN=MXAN_1651 PE=4 SV=1 - [Q1DBS0_MYXXD]	6.05135	16.16	1	3	3	3	365	38.8633	4.53857
Q1D0R2	Transcriptional regulator CarD OS=Myxococcus xanthus (strain DK 1622) GN=carD PE=4 SV=1 - [Q1D0R2_MYXXD]	18.3911	16.14	1	5	5	7	316	34.0085	5.05908
Q1D5P9	Tryptophanyl-tRNA synthetase OS=Myxococcus xanthus (strain DK 1622) GN=trpS PE=3 SV=1 - [Q1D5P9_MYXXD]	5.94345	16.14	1	3	3	3	347	38.3039	7.6792
Q1D2V0	Uncharacterized protein OS=Myxococcus xanthus (strain DK 1622) GN=MXAN_4864 PE=4 SV=1 - [Q1D2V0_MYXXD]	18.502	16.13	1	9	9	10	626	66.7043	6.0874
Q1CY64	Putative lipoprotein OS=Myxococcus xanthus (strain DK 1622) GN=MXAN_6537 PE=4 SV=1 - [Q1CY64_MYXXD]	7.75851	16.11	1	3	3	3	360	39.2748	7.47412
Q1DDG1	Uncharacterized protein OS=Myxococcus xanthus (strain DK 1622) GN=MXAN_1051 PE=4 SV=1 - [Q1DDG1_MYXXD]	2.09071	16.1	1	1	1	1	205	21.4865	6.58057
Q1D8J8	OB-fold nucleic acid binding domain protein OS=Myxococcus xanthus (strain DK 1622) GN=MXAN_2808 PE=4 SV=1 - [Q1D8J8_MYXXD]	19.9478	16.09	1	6	6	8	466	51.0838	8.5874
Q1CWS2	Uncharacterized protein OS=Myxococcus xanthus (strain DK 1622) GN=MXAN_7038 PE=4 SV=1 - [Q1CWS2_MYXXD]	5.86734	16.09	1	2	2	7	230	24.4469	9.90576
Q1DDT7	Putative 4-oxalocrotonate decarboxylase OS=Myxococcus xanthus (strain DK 1622) GN=MXAN_0925 PE=4 SV=1 - [Q1DDT7_MYXXD]	2.1656	16.09	1	2	2	2	261	28.0996	5.49072
Q1DFB1	Oxidoreductase, aldo/keto reductase family OS=Myxococcus xanthus (strain DK 1622) GN=MXAN_0391 PE=4 SV=1 - [Q1DFB1_MYXXD]	14.1978	16	1	5	5	7	325	35.3073	7.04932
Q1CVV9	ATPase, AAA family OS=Myxococcus xanthus (strain DK 1622) GN=MXAN_7356 PE=4 SV=1 - [Q1CVV9_MYXXD]	15.2523	15.97	1	3	3	7	288	32.6252	7.60596
Q1D959	Uncharacterized protein OS=Myxococcus xanthus (strain DK 1622) GN=MXAN_2595 PE=4 SV=1 - [Q1D959_MYXXD]	18.0483	15.95	1	5	5	10	370	38.7756	4.62744
Q1DFZ6	Uncharacterized protein OS=Myxococcus xanthus (strain DK 1622) GN=MXAN_0144 PE=4 SV=1 - [Q1DFZ6_MYXXD]	27.7958	15.93	1	11	11	12	910	101.205	9.26123
Q1DCR4	Uncharacterized protein OS=Myxococcus xanthus (strain DK 1622) GN=MXAN_1302 PE=4 SV=1 - [Q1DCR4_MYXXD]	10.0937	15.92	1	4	4	4	333	36.3066	7.62061
Q1D143	Tat (Twin-arginine translocation) pathway signal sequence domain protein OS=Myxococcus xanthus (strain DK 1622) GN=MXAN_5487 PE=4 SV=1 - [Q1D143_MYXXD]	12.8397	15.9	1	4	4	7	478	51.5093	7.7085
Q1D7G4	ABC transporter, ATP-binding protein OS=Myxococcus xanthus (strain DK 1622) GN=MXAN_3208 PE=4 SV=1 - [Q1D7G4_MYXXD]	8.7786	15.89	1	3	3	6	302	32.3528	6.15088
Q1DAM6	Translation initiation factor IF-2 OS=Myxococcus xanthus (strain DK 1622) GN=infB PE=3 SV=1 - [IF2_MYXXD]	64.7125	15.86	1	12	12	23	1072	111.832	9.20264
Q1D1S0	Phospholipase/carboxylesterase family protein OS=Myxococcus xanthus (strain DK 1622) GN=MXAN_5251 PE=4 SV=1 - [Q1D1S0_MYXXD]	6.4221	15.85	1	2	2	3	246	26.9662	8.88037
Q1D6T9	Molybdopterin-binding domain protein OS=Myxococcus xanthus (strain DK 1622) GN=MXAN_3437 PE=4 SV=1 - [Q1D6T9_MYXXD]	2.54241	15.85	1	3	3	3	246	26.7282	5.37646
Q1D7L6	1,4-dihydroxy-2-naphthoyl-CoA synthase OS=Myxococcus xanthus (strain DK 1622) GN=menB PE=3 SV=1 - [Q1D7L6_MYXXD]	7.55703	15.82	1	4	4	6	297	32.9927	7.89893
Q1D0J7	Response regulator OS=Myxococcus xanthus (strain DK 1622) GN=MXAN_5688 PE=4 SV=1 - [Q1D0J7_MYXXD]	4.0522	15.75	1	1	1	2	127	14.2173	4.55127
Q1DEA6	Conserved domain protein OS=Myxococcus xanthus (strain DK 1622) GN=MXAN_0751 PE=4 SV=1 - [Q1DEA6_MYXXD]	23.2914	15.7	1	9	9	12	726	79.0407	8.11865
Q1CWJ8	Uncharacterized protein OS=Myxococcus xanthus (strain DK 1622) GN=MXAN_7112 PE=4 SV=1 - [Q1CWJ8_MYXXD]	16.4631	15.69	1	5	5	7	529	56.0974	4.89404
Q1D7W7	Acyl-CoA dehydrogenase OS=Myxococcus xanthus (strain DK 1622) GN=MXAN_3048 PE=3 SV=1 - [Q1D7W7_MYXXD]	7.29943	15.67	1	4	4	4	383	41.7924	6.69775
Q1D855	Putative long-chain-fatty-acid--CoA ligase OS=Myxococcus xanthus (strain DK 1622) GN=MXAN_2959 PE=4 SV=1 - [Q1D855_MYXXD]	28.8772	15.65	1	7	7	12	620	67.262	7.78174
Q1DE70	Uncharacterized protein OS=Myxococcus xanthus (strain DK 1622) GN=MXAN_0790 PE=4 SV=1 - [Q1DE70_MYXXD]	7.81811	15.65	1	3	3	4	230	26.0865	7.12256
Q1CWT9	Putative esterase OS=Myxococcus xanthus (strain DK 1622) GN=MXAN_7021 PE=4 SV=1 - [Q1CWT9_MYXXD]	9.08105	15.61	1	2	2	4	237	27.5226	6.72705
Q1D4T7	Acetyltransferase, GNAT family OS=Myxococcus xanthus (strain DK 1622) GN=MXAN_4161 PE=4 SV=1 - [Q1D4T7_MYXXD]	5.45487	15.55	1	3	3	4	283	30.9082	6.60986
Q1D0I2	PspA/IM30 family protein OS=Myxococcus xanthus (strain DK 1622) GN=MXAN_5703 PE=4 SV=1 - [Q1D0I2_MYXXD]	10.9492	15.51	1	3	3	4	245	27.5211	7.40088
Q1CY10	Transcriptional regulator, MarR family OS=Myxococcus xanthus (strain DK 1622) GN=MXAN_6592 PE=4 SV=1 - [Q1CY10_MYXXD]	2.79556	15.51	1	2	2	2	187	20.4549	6.96143
Q1D800	Acetylornithine aminotransferase OS=Myxococcus xanthus (strain DK 1622) GN=argD PE=3 SV=1 - [Q1D800_MYXXD]	7.45838	15.46	1	3	3	4	414	43.972	7.00537
Q1DEX4	Putative lipoprotein OS=Myxococcus xanthus (strain DK 1622) GN=MXAN_0530 PE=4 SV=1 - [Q1DEX4_MYXXD]	7.05168	15.45	1	4	4	4	246	26.4732	5.51611
Q1CVS8	SCO1/SenC family protein OS=Myxococcus xanthus (strain DK 1622) GN=MXAN_7388 PE=4 SV=1 - [Q1CVS8_MYXXD]	2.9456	15.44	1	2	2	2	259	28.073	7.54736
Q1D9H4	Transcription termination factor Rho OS=Myxococcus xanthus (strain DK 1622) GN=rho PE=3 SV=1 - [Q1D9H4_MYXXD]	16.6663	15.37	1	7	7	10	566	61.7968	9.20264
Q1CZU4	Thymidylate synthase OS=Myxococcus xanthus (strain DK 1622) GN=thyA PE=3 SV=1 - [Q1CZU4_MYXXD]	10.7507	15.36	1	3	3	4	267	29.9794	7.28369
Q1D1B0	Uncharacterized protein OS=Myxococcus xanthus (strain DK 1622) GN=MXAN_5416 PE=4 SV=1 - [Q1D1B0_MYXXD]	7.84874	15.31	1	3	3	5	307	35.072	5.94775
Q1D613	Histidine--tRNA ligase OS=Myxococcus xanthus (strain DK 1622) GN=hisS PE=3 SV=1 - [Q1D613_MYXXD]	21.8351	15.29	1	5	5	9	425	46.992	7.6792
Q1DAL2	RNA methyltransferase, TrmH family OS=Myxococcus xanthus (strain DK 1622) GN=MXAN_2082 PE=4 SV=1 - [Q1DAL2_MYXXD]	6.24499	15.23	1	2	2	2	243	26.5398	7.91357
Q1D7V3	Uncharacterized protein OS=Myxococcus xanthus (strain DK 1622) GN=MXAN_3062 PE=4 SV=1 - [Q1D7V3_MYXXD]	11.2066	15.2	1	3	3	5	171	18.1758	9.39307
Q1D4S7	Putative cysteine synthase OS=Myxococcus xanthus (strain DK 1622) GN=MXAN_4171 PE=4 SV=1 - [Q1D4S7_MYXXD]	7.73579	15.15	1	3	3	3	330	35.9352	6.80029
Q1CZA3	RibD domain protein OS=Myxococcus xanthus (strain DK 1622) GN=MXAN_6138 PE=4 SV=1 - [Q1CZA3_MYXXD]	5.69231	15.14	2	2	2	3	185	20.5895	7.25439
Q1DAK3	Peptidase, M16 (Pitrilysin) family OS=Myxococcus xanthus (strain DK 1622) GN=MXAN_2091 PE=3 SV=1 - [Q1DAK3_MYXXD]	8.39816	15.06	1	6	6	6	538	58.6926	6.30322
Q1CXY0	Uncharacterized protein OS=Myxococcus xanthus (strain DK 1622) GN=MXAN_6625 PE=4 SV=1 - [Q1CXY0_MYXXD]	7.70274	15.06	1	1	1	3	166	18.0353	7.21045
Q1DA26	Uncharacterized protein OS=Myxococcus xanthus (strain DK 1622) GN=MXAN_2276 PE=4 SV=1 - [Q1DA26_MYXXD]	3.52382	15.06	1	2	2	2	166	16.8314	4.97021
Q1D7F5	Putative phospho-2-dehydro-3-deoxyheptonate aldolase OS=Myxococcus xanthus (strain DK 1622) GN=MXAN_3219 PE=4 SV=1 - [Q1D7F5_MYXXD]	4.83789	15.05	1	4	4	4	372	40.4437	7.32764
Q1DAY8	Putative UDP-glucose 4-epimerase OS=Myxococcus xanthus (strain DK 1622) GN=MXAN_1947 PE=4 SV=1 - [Q1DAY8_MYXXD]	5.96723	14.98	1	3	3	3	307	34.7131	9.43701
Q1D2D2	Conserved domain protein OS=Myxococcus xanthus (strain DK 1622) GN=MXAN_5036 PE=4 SV=1 - [Q1D2D2_MYXXD]	8.83395	14.97	1	4	4	4	441	48.2236	8.11865
Q1D392	Glycosyl transferase, group 2 family protein OS=Myxococcus xanthus (strain DK 1622) GN=MXAN_4719 PE=4 SV=1 - [Q1D392_MYXXD]	5.44174	14.96	1	2	2	2	234	25.9756	6.94678
Q1D730	Cold-shock protein, CspA family OS=Myxococcus xanthus (strain DK 1622) GN=MXAN_3345 PE=4 SV=1 - [Q1D730_MYXXD]	1.6254	14.93	1	1	1	1	67	7.36363	7.34229
Q1DA41	B12 binding domain/ArgK/methylmalonyl-CoA mutase family protein OS=Myxococcus xanthus (strain DK 1622) GN=MXAN_2261 PE=4 SV=1 - [Q1DA41_MYXXD]	30.5574	14.89	1	11	11	16	1155	128.469	6.43018
Q1D760	50S ribosomal protein L6 OS=Myxococcus xanthus (strain DK 1622) GN=rplF PE=3 SV=1 - [RL6_MYXXD]	10.5755	14.89	1	2	2	5	188	20.3331	9.99365
Q1D869	Uncharacterized protein OS=Myxococcus xanthus (strain DK 1622) GN=MXAN_2944 PE=4 SV=1 - [Q1D869_MYXXD]	4.87604	14.89	1	1	1	1	141	15.2243	11.1802
Q9S449	Methylenetetrahydrofolate--tRNA-(uracil-5-)-methyltransferase TrmFO OS=Myxococcus xanthus (strain DK 1622) GN=trmFO PE=1 SV=2 - [TRMFO_MYXXD]	4.87595	14.88	1	5	5	5	457	49.7325	6.75635
Q1CZF0	Cytochrome c oxidase, subunit III OS=Myxococcus xanthus (strain DK 1622) GN=coxC PE=3 SV=1 - [Q1CZF0_MYXXD]	21.209	14.86	1	2	2	7	222	24.5609	8.41162
Q1D196	Development-specific protein S OS=Myxococcus xanthus (strain DK 1622) GN=tps PE=4 SV=1 - [Q1D196_MYXXD]	3.31855	14.86	1	2	2	2	175	19.2237	4.88135
Q1DDE9	Putative lipoprotein OS=Myxococcus xanthus (strain DK 1622) GN=MXAN_1063 PE=4 SV=1 - [Q1DDE9_MYXXD]	6.37668	14.81	1	3	3	4	270	29.1557	5.68115
Q1DCE0	Uncharacterized protein OS=Myxococcus xanthus (strain DK 1622) GN=MXAN_1426 PE=4 SV=1 - [Q1DCE0_MYXXD]	2.18638	14.74	1	2	2	2	251	26.964	9.81787
Q1DCH7	Putative alkaline phosphatase OS=Myxococcus xanthus (strain DK 1622) GN=MXAN_1389 PE=4 SV=1 - [Q1DCH7_MYXXD]	26.9113	14.71	1	11	11	17	741	81.3519	5.23682
Q1CVZ3	Uncharacterized protein OS=Myxococcus xanthus (strain DK 1622) GN=MXAN_7317 PE=4 SV=1 - [Q1CVZ3_MYXXD]	7.17999	14.71	1	2	2	3	238	25.6596	4.77979
Q1CXU8	Putative lipoprotein OS=Myxococcus xanthus (strain DK 1622) GN=MXAN_6658 PE=4 SV=1 - [Q1CXU8_MYXXD]	24.8205	14.7	1	6	6	11	687	71.2164	4.56396
Q1CW13	Uncharacterized protein OS=Myxococcus xanthus (strain DK 1622) GN=MXAN_7297 PE=4 SV=1 - [Q1CW13_MYXXD]	2.45805	14.67	1	1	1	2	150	16.8266	8.33838
Q1CZT6	HD domain protein OS=Myxococcus xanthus (strain DK 1622) GN=MXAN_5950 PE=4 SV=1 - [Q1CZT6_MYXXD]	7.85247	14.62	1	4	4	5	431	48.5276	7.73779
Q1D8T4	Putative lipoprotein OS=Myxococcus xanthus (strain DK 1622) GN=MXAN_2722 PE=4 SV=1 - [Q1D8T4_MYXXD]	2.04344	14.61	1	2	2	3	308	32.0113	5.97314
Q1CX97	Phosphoglycolate phosphatase OS=Myxococcus xanthus (strain DK 1622) GN=gph PE=4 SV=1 - [Q1CX97_MYXXD]	4.66816	14.61	1	2	2	2	219	23.226	5.99854
Q1D845	Acyl-CoA dehydrogenase OS=Myxococcus xanthus (strain DK 1622) GN=MXAN_2969 PE=3 SV=1 - [Q1D845_MYXXD]	8.96157	14.51	1	6	6	6	379	42.3583	5.89697
Q1DCM8	Putative lipoprotein OS=Myxococcus xanthus (strain DK 1622) GN=MXAN_1338 PE=4 SV=1 - [Q1DCM8_MYXXD]	2.97449	14.48	1	1	1	1	145	15.8461	4.66553
Q1D531	Adenylyl-sulfate kinase OS=Myxococcus xanthus (strain DK 1622) GN=MXAN_4064 PE=3 SV=1 - [Q1D531_MYXXD]	4.54997	14.4	1	3	3	3	257	27.5737	9.74463
Q1D8D2	Putative sphingosine-1-phosphate lyase OS=Myxococcus xanthus (strain DK 1622) GN=MXAN_2880 PE=3 SV=1 - [Q1D8D2_MYXXD]	14.6316	14.34	1	4	4	7	509	55.5045	8.22119
Q1D1X7	Putative treponemal membrane protein B-like protein OS=Myxococcus xanthus (strain DK 1622) GN=MXAN_5193 PE=4 SV=1 - [Q1D1X7_MYXXD]	2.32095	14.29	1	1	1	1	105	11.0006	8.104
Q1CYY1	Uncharacterized protein OS=Myxococcus xanthus (strain DK 1622) GN=MXAN_6263 PE=4 SV=1 - [Q1CYY1_MYXXD]	16.402	14.25	1	4	4	7	442	49.4181	6.25244
Q1D5F6	Luciferase-like monooxygenase family protein OS=Myxococcus xanthus (strain DK 1622) GN=MXAN_3937 PE=4 SV=1 - [Q1D5F6_MYXXD]	1.8189	14.21	1	3	3	4	366	41.0581	7.15186
Q1D0E8	Uncharacterized protein OS=Myxococcus xanthus (strain DK 1622) GN=MXAN_5738 PE=4 SV=1 - [Q1D0E8_MYXXD]	13.1009	14.2	1	2	2	4	345	36.0161	9.18799
Q1D2E7	Isopentenyl-diphosphate delta-isomerase OS=Myxococcus xanthus (strain DK 1622) GN=fni PE=3 SV=1 - [Q1D2E7_MYXXD]	4.55234	14.2	1	3	3	3	352	36.7363	6.43018
Q1D951	Quinolinate synthase A OS=Myxococcus xanthus (strain DK 1622) GN=nadA PE=3 SV=1 - [Q1D951_MYXXD]	9.96101	14.19	1	4	4	6	310	34.7326	7.62061
Q1D272	M20 (Carboxypeptidase Ss1) subfamily protein OS=Myxococcus xanthus (strain DK 1622) GN=MXAN_5097 PE=4 SV=1 - [Q1D272_MYXXD]	5.85609	14.19	1	4	4	4	437	46.0443	8.14795
Q1D5U1	3-hydroxybutyryl-CoA dehydrogenase OS=Myxococcus xanthus (strain DK 1622) GN=mmgB PE=4 SV=1 - [Q1D5U1_MYXXD]	12.0486	14.18	1	2	2	4	282	30.218	7.41553
Q1D7A6	Thiazole synthase OS=Myxococcus xanthus (strain DK 1622) GN=thiG PE=3 SV=1 - [THIG_MYXXD]	3.37314	14.18	1	3	3	3	261	27.9786	7.41553
Q1DEC3	Uncharacterized protein OS=Myxococcus xanthus (strain DK 1622) GN=MXAN_0734 PE=4 SV=1 - [Q1DEC3_MYXXD]	10.6649	14.17	1	3	3	4	381	41.1621	5.49072
Q1DES4	Translation initiation factor IF-3 OS=Myxococcus xanthus (strain DK 1622) GN=infC PE=3 SV=1 - [IF3_MYXXD]	4.82335	14.17	1	4	4	4	247	27.1282	9.67139
Q1D6M6	Cupin domain protein OS=Myxococcus xanthus (strain DK 1622) GN=MXAN_3503 PE=4 SV=1 - [Q1D6M6_MYXXD]	0	14.17	1	1	1	1	120	13.7721	6.88818
Q1DDC5	Serine-threonine protein kinase OS=Myxococcus xanthus (strain DK 1622) GN=MXAN_1088 PE=4 SV=1 - [Q1DDC5_MYXXD]	23.4726	14.15	1	5	5	10	516	55.2182	5.23682
Q1D2E5	TonB dependent receptor OS=Myxococcus xanthus (strain DK 1622) GN=MXAN_5023 PE=3 SV=1 - [Q1D2E5_MYXXD]	11.5291	14.09	1	8	8	10	802	86.4206	5.2749
Q1CZG0	Putative cytochrome c OS=Myxococcus xanthus (strain DK 1622) GN=MXAN_6078 PE=4 SV=1 - [Q1CZG0_MYXXD]	7.62572	14.09	1	3	3	6	220	24.5749	6.96143
Q1CXH9	Putative succinyl-diaminopimelate desuccinylase OS=Myxococcus xanthus (strain DK 1622) GN=MXAN_6777 PE=4 SV=1 - [Q1CXH9_MYXXD]	4.7526	14.09	1	3	3	3	362	39.0142	6.15088
Q1D481	Uncharacterized protein OS=Myxococcus xanthus (strain DK 1622) GN=MXAN_4369 PE=4 SV=1 - [Q1D481_MYXXD]	10.3022	14.07	1	3	3	6	263	29.0387	5.03369
Q1D864	Cation ABC transporter, ATP-binding protein OS=Myxococcus xanthus (strain DK 1622) GN=MXAN_2949 PE=4 SV=1 - [Q1D864_MYXXD]	4.328	14.07	1	4	4	4	270	29.3932	8.36768
Q1CWQ2	Ornithine cyclodeaminase/mu-crystallin family protein OS=Myxococcus xanthus (strain DK 1622) GN=MXAN_7058 PE=4 SV=1 - [Q1CWQ2_MYXXD]	2.58581	14.06	1	2	2	2	320	33.9478	6.53662
Q1CXM1	Histidine kinase OS=Myxococcus xanthus (strain DK 1622) GN=MXAN_6735 PE=4 SV=1 - [Q1CXM1_MYXXD]	45.1264	14.04	1	17	22	25	2478	266.069	5.69385
Q1CYA4	Thiol peroxidase OS=Myxococcus xanthus (strain DK 1622) GN=tpx PE=4 SV=1 - [Q1CYA4_MYXXD]	0	14.04	1	2	2	2	171	18.5847	5.65576
Q1D6H3	Uncharacterized protein OS=Myxococcus xanthus (strain DK 1622) GN=MXAN_3557 PE=4 SV=1 - [Q1D6H3_MYXXD]	2.66866	14.02	1	1	1	1	164	17.4588	6.18896
Q1D994	Semialdehyde dehydrogenase family protein OS=Myxococcus xanthus (strain DK 1622) GN=MXAN_2560 PE=3 SV=1 - [Q1D994_MYXXD]	9.43679	13.95	1	3	3	4	344	36.0018	5.92236
Q1D801	ATP-dependent protease ATPase subunit HslU OS=Myxococcus xanthus (strain DK 1622) GN=hslU PE=3 SV=1 - [HSLU_MYXXD]	17.1649	13.94	1	5	5	6	459	50.8647	5.59229
Q1D227	Tol-pal system protein YbgF OS=Myxococcus xanthus (strain DK 1622) GN=ygbF PE=4 SV=1 - [Q1D227_MYXXD]	7.54424	13.93	1	4	4	5	323	35.713	9.40771
Q1CXJ3	Uncharacterized protein OS=Myxococcus xanthus (strain DK 1622) GN=MXAN_7516 PE=4 SV=1 - [Q1CXJ3_MYXXD]	5.26345	13.89	1	2	2	4	252	27.3954	9.56885
Q1CXQ5	Uncharacterized protein OS=Myxococcus xanthus (strain DK 1622) GN=MXAN_6701 PE=4 SV=1 - [Q1CXQ5_MYXXD]	1.89656	13.85	1	2	2	2	195	21.5965	6.21436
Q1D9D6	PmbA/tldD protein OS=Myxococcus xanthus (strain DK 1622) GN=MXAN_2518 PE=4 SV=1 - [Q1D9D6_MYXXD]	11.8305	13.84	1	5	5	5	448	47.8878	6.7417
Q1D418	Putative serine/threonine protein kinase OS=Myxococcus xanthus (strain DK 1622) GN=MXAN_4434 PE=4 SV=1 - [Q1D418_MYXXD]	17.8551	13.81	1	6	6	8	724	73.8769	6.81494
Q1D161	Male sterility protein-like protein OS=Myxococcus xanthus (strain DK 1622) GN=MXAN_5469 PE=4 SV=1 - [Q1D161_MYXXD]	9.65844	13.76	1	2	2	3	298	31.9297	7.25439
Q1DFQ7	Putative lipoprotein OS=Myxococcus xanthus (strain DK 1622) GN=MXAN_0235 PE=4 SV=1 - [Q1DFQ7_MYXXD]	4.75823	13.73	1	1	1	2	153	15.7109	5.50342
Q1D875	Chitin-binding protein OS=Myxococcus xanthus (strain DK 1622) GN=MXAN_2938 PE=4 SV=1 - [Q1D875_MYXXD]	8.37338	13.62	1	3	3	3	367	40.0417	7.06396
Q1D7Z2	Uncharacterized protein OS=Myxococcus xanthus (strain DK 1622) GN=MXAN_3022 PE=4 SV=1 - [Q1D7Z2_MYXXD]	3.82244	13.61	1	2	2	2	169	18.6277	8.80713
Q1D7P4	Putative arsenate reductase OS=Myxococcus xanthus (strain DK 1622) GN=MXAN_3126 PE=3 SV=1 - [Q1D7P4_MYXXD]	2.48142	13.6	1	1	1	1	125	13.4668	5.50342
Q1DCA3	Glutamyl-tRNA(Gln) amidotransferase subunit A OS=Myxococcus xanthus (strain DK 1622) GN=gatA PE=3 SV=1 - [GATA_MYXXD]	9.3991	13.58	1	4	4	5	486	51.9219	6.1001
Q1D350	N utilization substance protein B homolog OS=Myxococcus xanthus (strain DK 1622) GN=nusB PE=3 SV=1 - [NUSB_MYXXD]	4.75364	13.57	1	2	2	2	140	15.9202	6.81494
Q1DBZ9	Putative serine O-acetyltransferase OS=Myxococcus xanthus (strain DK 1622) GN=MXAN_1572 PE=4 SV=1 - [Q1DBZ9_MYXXD]	6.65231	13.52	1	3	3	3	281	30.7802	6.37939
Q1D1I7	Uncharacterized protein OS=Myxococcus xanthus (strain DK 1622) GN=MXAN_5336 PE=4 SV=1 - [Q1D1I7_MYXXD]	36.5064	13.5	1	14	14	18	1259	138.834	6.90283
Q1D621	Uncharacterized protein OS=Myxococcus xanthus (strain DK 1622) GN=MXAN_3716 PE=4 SV=1 - [Q1D621_MYXXD]	6.92562	13.5	1	3	3	3	237	24.6533	8.33838
Q1D7R1	DNA polymerase I OS=Myxococcus xanthus (strain DK 1622) GN=polA PE=3 SV=1 - [Q1D7R1_MYXXD]	17.2381	13.44	1	8	8	9	908	99.4961	6.59521
Q1DDG4	UDP-glucose 6-dehydrogenase OS=Myxococcus xanthus (strain DK 1622) GN=MXAN_1048 PE=3 SV=1 - [Q1DDG4_MYXXD]	19.9503	13.43	1	6	6	9	432	47.8768	6.62451
Q1D093	Uncharacterized protein OS=Myxococcus xanthus (strain DK 1622) GN=MXAN_5793 PE=4 SV=1 - [Q1D093_MYXXD]	11.9788	13.42	1	4	4	5	395	42.3647	10.6382
Q1DC95	GTPase Obg OS=Myxococcus xanthus (strain DK 1622) GN=obg PE=3 SV=1 - [OBG_MYXXD]	8.50823	13.4	1	4	4	5	485	50.5769	10.1841
Q1D6L2	Uncharacterized protein OS=Myxococcus xanthus (strain DK 1622) GN=MXAN_3517 PE=4 SV=1 - [Q1D6L2_MYXXD]	6.914	13.39	1	1	1	2	127	14.5221	3.80225
Q1CXH2	Glycosyl transferase, group 2 family protein OS=Myxococcus xanthus (strain DK 1622) GN=MXAN_6784 PE=4 SV=1 - [Q1CXH2_MYXXD]	2.82205	13.39	1	2	2	2	239	27.1282	7.84033
Q1D8Z3	5'-nucleotidase family protein OS=Myxococcus xanthus (strain DK 1622) GN=MXAN_2661 PE=4 SV=1 - [Q1D8Z3_MYXXD]	23.0193	13.35	1	7	7	12	794	87.6192	5.49072
Q1D9B9	N5-carboxyaminoimidazole ribonucleotide mutase OS=Myxococcus xanthus (strain DK 1622) GN=purE PE=3 SV=1 - [Q1D9B9_MYXXD]	2.10192	13.33	1	1	1	2	165	17.3823	8.23584
Q1DDZ9	UPF0061 protein MXAN_0863 OS=Myxococcus xanthus (strain DK 1622) GN=MXAN_0863 PE=3 SV=1 - [Y863_MYXXD]	2.89827	13.32	1	4	4	5	488	53.7948	6.22705
Q1D097	Riboflavin biosynthesis protein OS=Myxococcus xanthus (strain DK 1622) GN=ribF PE=3 SV=1 - [Q1D097_MYXXD]	7.95284	13.31	1	3	3	4	308	32.9234	8.93896
Q1D874	Uncharacterized protein OS=Myxococcus xanthus (strain DK 1622) GN=MXAN_2939 PE=4 SV=1 - [Q1D874_MYXXD]	13.4232	13.27	1	3	3	4	490	53.2775	6.29053
Q1DCK6	Uncharacterized protein OS=Myxococcus xanthus (strain DK 1622) GN=MXAN_1360 PE=4 SV=1 - [Q1DCK6_MYXXD]	2.51105	13.27	1	2	2	2	309	34.3649	6.27783
Q1D2E3	Uncharacterized protein OS=Myxococcus xanthus (strain DK 1622) GN=MXAN_5025 PE=4 SV=1 - [Q1D2E3_MYXXD]	22.4859	13.24	1	4	4	9	438	46.7245	5.021
Q1CZD1	Oxidoreductase, zinc-binding dehydrogenase family OS=Myxococcus xanthus (strain DK 1622) GN=MXAN_6107 PE=4 SV=1 - [Q1CZD1_MYXXD]	8.96259	13.23	1	2	2	3	325	34.1253	7.13721
Q1D7V5	Adventurous gliding motility protein CglB OS=Myxococcus xanthus (strain DK 1622) GN=cglB PE=4 SV=1 - [Q1D7V5_MYXXD]	8.81822	13.22	1	3	3	4	416	44.178	4.75439
Q1D0D3	Transporter, MotA/TolQ/ExbB proton channel family OS=Myxococcus xanthus (strain DK 1622) GN=MXAN_5753 PE=3 SV=1 - [Q1D0D3_MYXXD]	5.1938	13.14	1	2	2	2	236	25.1413	7.43018
Q1DFM8	DNA gyrase subunit B OS=Myxococcus xanthus (strain DK 1622) GN=gyrB PE=3 SV=1 - [Q1DFM8_MYXXD]	7.22166	13.13	1	6	6	7	815	90.3546	6.29053
Q1D570	Uncharacterized protein OS=Myxococcus xanthus (strain DK 1622) GN=MXAN_4024 PE=4 SV=1 - [Q1D570_MYXXD]	8.30907	13.11	1	4	4	5	328	36.5908	9.17334
Q1DD95	Uncharacterized protein OS=Myxococcus xanthus (strain DK 1622) GN=MXAN_1118 PE=4 SV=1 - [Q1DD95_MYXXD]	0	13.11	1	1	1	1	122	13.33	5.07178
Q1CVX8	Putative lipoprotein OS=Myxococcus xanthus (strain DK 1622) GN=MXAN_7332 PE=4 SV=1 - [Q1CVX8_MYXXD]	10.1602	13.1	1	3	3	8	252	26.7065	5.84619
Q1D131	Tetratricopeptide repeat protein OS=Myxococcus xanthus (strain DK 1622) GN=MXAN_5499 PE=4 SV=1 - [Q1D131_MYXXD]	15.0513	13.08	1	4	4	8	390	41.7194	7.82568
Q1D898	Bifunctional purine biosynthesis protein PurH OS=Myxococcus xanthus (strain DK 1622) GN=purH PE=3 SV=1 - [PUR9_MYXXD]	7.33516	13.04	1	4	4	5	514	54.9186	7.00537
Q1CXX8	Response regulator OS=Myxococcus xanthus (strain DK 1622) GN=MXAN_6627 PE=4 SV=1 - [Q1CXX8_MYXXD]	15.214	12.98	1	5	5	7	470	51.6324	7.13721
Q1CYD7	4-alpha-glucanotransferase OS=Myxococcus xanthus (strain DK 1622) GN=malQ PE=3 SV=1 - [Q1CYD7_MYXXD]	8.58293	12.98	1	4	4	5	516	59.0388	6.13818
Q1CYQ8	Cupin domain protein OS=Myxococcus xanthus (strain DK 1622) GN=MXAN_6340 PE=4 SV=1 - [Q1CYQ8_MYXXD]	5.03853	12.96	1	1	1	3	108	11.8099	6.87354
Q1DCG4	Transcriptional regulator, LysR family OS=Myxococcus xanthus (strain DK 1622) GN=MXAN_1402 PE=4 SV=1 - [Q1DCG4_MYXXD]	9.35199	12.91	1	3	3	4	302	33.1654	8.74854
Q1DAL4	Phosphoribosylaminoimidazole-succinocarboxamide synthase OS=Myxococcus xanthus (strain DK 1622) GN=purC PE=3 SV=1 - [Q1DAL4_MYXXD]	5.46325	12.85	1	2	2	3	319	36.1586	6.46826
Q1D488	Uncharacterized protein OS=Myxococcus xanthus (strain DK 1622) GN=MXAN_4362 PE=4 SV=1 - [Q1D488_MYXXD]	2.03777	12.79	1	1	1	1	86	9.5529	7.25439
Q1D225	Chemotaxis response regulator protein-glutamate methylesterase 2 OS=Myxococcus xanthus (strain DK 1622) GN=cheB2 PE=3 SV=1 - [CHEB2_MYXXD]	11.5676	12.78	1	2	2	4	352	37.0948	7.00537
Q1D433	Beta-hydroxylase, aspartyl/asparaginyl family OS=Myxococcus xanthus (strain DK 1622) GN=MXAN_4419 PE=4 SV=1 - [Q1D433_MYXXD]	3.27352	12.77	1	2	2	2	274	31.0736	5.61768
Q1D1I5	Putative phosphohistidine phosphatase SixA OS=Myxococcus xanthus (strain DK 1622) GN=MXAN_5338 PE=4 SV=1 - [Q1D1I5_MYXXD]	1.92938	12.73	1	2	2	3	165	17.7213	6.37939
Q1D810	Uncharacterized protein OS=Myxococcus xanthus (strain DK 1622) GN=MXAN_3004 PE=3 SV=1 - [Q1D810_MYXXD]	3.167	12.72	1	1	1	1	173	18.7839	5.36377
Q1D439	Uncharacterized protein OS=Myxococcus xanthus (strain DK 1622) GN=MXAN_4413 PE=4 SV=1 - [Q1D439_MYXXD]	13.0954	12.66	1	5	6	8	466	51.4056	6.354
Q1D5I9	Efflux transporter, RND family, MFP subunit OS=Myxococcus xanthus (strain DK 1622) GN=MXAN_3904 PE=3 SV=1 - [Q1D5I9_MYXXD]	3.7163	12.66	1	4	4	4	395	41.1748	9.0415
Q1D9T2	G/U mismatch-specific DNA glycosylase OS=Myxococcus xanthus (strain DK 1622) GN=mug PE=4 SV=1 - [Q1D9T2_MYXXD]	0	12.65	1	1	1	1	166	18.0737	9.89111
Q1DDB7	CTP synthase OS=Myxococcus xanthus (strain DK 1622) GN=pyrG PE=3 SV=1 - [PYRG_MYXXD]	6.61519	12.64	1	5	5	6	546	60.4973	7.15186
Q1DDB3	3-deoxy-manno-octulosonate cytidylyltransferase OS=Myxococcus xanthus (strain DK 1622) GN=kdsB PE=3 SV=1 - [KDSB_MYXXD]	8.71661	12.6	1	2	2	3	246	26.7009	6.87354
Q1DEY2	Putative lipoprotein OS=Myxococcus xanthus (strain DK 1622) GN=MXAN_0522 PE=4 SV=1 - [Q1DEY2_MYXXD]	9.70208	12.59	1	3	3	4	548	57.546	5.10986
Q1CWF9	Oligoribonuclease OS=Myxococcus xanthus (strain DK 1622) GN=orn PE=4 SV=1 - [Q1CWF9_MYXXD]	0	12.57	1	2	2	2	183	21.03	6.11279
Q1D3J5	dTDP-4-dehydrorhamnose 3,5-epimerase OS=Myxococcus xanthus (strain DK 1622) GN=rfbC PE=4 SV=1 - [Q1D3J5_MYXXD]	2.43358	12.57	1	1	1	1	183	20.2533	5.56689
Q1CXB1	TonB-dependent receptor OS=Myxococcus xanthus (strain DK 1622) GN=MXAN_6845 PE=4 SV=1 - [Q1CXB1_MYXXD]	12.5695	12.56	1	6	6	7	876	93.7957	6.39209
Q1D3B6	Protein translocase subunit SecD OS=Myxococcus xanthus (strain DK 1622) GN=secD PE=3 SV=1 - [Q1D3B6_MYXXD]	24.5949	12.54	1	8	8	10	590	64.4039	5.78271
Q1D458	Putative esterase OS=Myxococcus xanthus (strain DK 1622) GN=MXAN_4392 PE=4 SV=1 - [Q1D458_MYXXD]	9.2665	12.54	1	3	3	5	335	37.0247	7.02002
Q1D265	Ornithine carbamoyltransferase OS=Myxococcus xanthus (strain DK 1622) GN=argF PE=3 SV=1 - [Q1D265_MYXXD]	9.18269	12.54	1	3	3	4	335	36.4335	7.43018
Q1D9L4	Type III secretion apparatus lipoprotein, YscJ/HrcJ family OS=Myxococcus xanthus (strain DK 1622) GN=MXAN_2439 PE=4 SV=1 - [Q1D9L4_MYXXD]	3.66203	12.5	1	2	2	2	272	28.9291	8.1333
Q1DF28	Uncharacterized protein OS=Myxococcus xanthus (strain DK 1622) GN=MXAN_0475 PE=4 SV=1 - [Q1DF28_MYXXD]	2.06422	12.5	1	1	1	1	104	11.1059	9.87646
Q1D013	Glutamate dehydrogenase OS=Myxococcus xanthus (strain DK 1622) GN=gdhA PE=3 SV=1 - [Q1D013_MYXXD]	9.20162	12.47	1	3	3	3	409	44.3549	7.00537
Q1DCG9	PBS lyase HEAT-like repeat protein OS=Myxococcus xanthus (strain DK 1622) GN=MXAN_1397 PE=4 SV=1 - [Q1DCG9_MYXXD]	11.711	12.43	1	7	7	8	531	56.8377	7.66455
Q1D3Q2	Uncharacterized protein OS=Myxococcus xanthus (strain DK 1622) GN=MXAN_4553 PE=4 SV=1 - [Q1D3Q2_MYXXD]	2.35603	12.43	1	2	2	2	169	18.5377	5.49072
Q1CWC1	Uncharacterized protein OS=Myxococcus xanthus (strain DK 1622) GN=MXAN_7189 PE=4 SV=1 - [Q1CWC1_MYXXD]	1.93482	12.43	1	2	2	2	354	39.0637	6.62451
Q1CW03	Uncharacterized protein OS=Myxococcus xanthus (strain DK 1622) GN=MXAN_7307 PE=4 SV=1 - [Q1CW03_MYXXD]	8.76752	12.42	1	5	5	5	459	50.2831	8.07471
Q1D556	Histidinol-phosphate aminotransferase OS=Myxococcus xanthus (strain DK 1622) GN=hisC PE=3 SV=1 - [Q1D556_MYXXD]	5.04325	12.4	1	3	3	3	363	40.0119	7.40088
Q1CX74	Uncharacterized protein OS=Myxococcus xanthus (strain DK 1622) GN=MXAN_6884 PE=4 SV=1 - [Q1CX74_MYXXD]	3.91723	12.36	1	2	2	3	178	18.5985	4.67822
Q1DA39	Methylmalonyl-CoA mutase, alpha subunit OS=Myxococcus xanthus (strain DK 1622) GN=mutB PE=4 SV=1 - [Q1DA39_MYXXD]	15.5434	12.33	1	6	6	8	730	79.5669	6.15088
Q1DCG5	Ribosomal RNA small subunit methyltransferase B OS=Myxococcus xanthus (strain DK 1622) GN=rsmB PE=3 SV=1 - [Q1DCG5_MYXXD]	2.72934	12.33	1	2	2	2	438	48.1443	7.31299
Q1DAQ1	Nucleotidyltransferase family protein OS=Myxococcus xanthus (strain DK 1622) GN=MXAN_2043 PE=4 SV=1 - [Q1DAQ1_MYXXD]	14.5758	12.28	1	2	2	5	342	35.9285	7.12256
Q1D4F6	Polyketide synthase OS=Myxococcus xanthus (strain DK 1622) GN=MXAN_4292 PE=4 SV=1 - [Q1D4F6_MYXXD]	41.4818	12.26	1	17	17	21	1843	196.305	6.22705
Q1DB17	UDP-N-acetylmuramate:L-alanyl-gamma-D-glutamyl-meso-diaminopimelate ligase OS=Myxococcus xanthus (strain DK 1622) GN=mpl PE=3 SV=1 - [Q1DB17_MYXXD]	11.1586	12.24	1	3	3	4	474	51.1723	7.10791
Q1D8I1	Putative lipoprotein OS=Myxococcus xanthus (strain DK 1622) GN=MXAN_2831 PE=4 SV=1 - [Q1D8I1_MYXXD]	6.81496	12.21	1	2	2	4	344	36.9621	6.81494
Q1CZP5	Uncharacterized protein OS=Myxococcus xanthus (strain DK 1622) GN=MXAN_5993 PE=4 SV=1 - [Q1CZP5_MYXXD]	3.05887	12.21	1	1	1	1	131	14.2193	5.77002
Q1D8S2	NADH-quinone oxidoreductase subunit A OS=Myxococcus xanthus (strain DK 1622) GN=nuoA PE=3 SV=1 - [NUOA_MYXXD]	2.50281	12.2	1	1	1	1	123	13.5773	9.12939
Q1D1X6	OmpA domain protein OS=Myxococcus xanthus (strain DK 1622) GN=MXAN_5194 PE=3 SV=1 - [Q1D1X6_MYXXD]	16.6073	12.18	1	3	3	6	476	51.4143	4.55127
Q1CW98	Uncharacterized protein OS=Myxococcus xanthus (strain DK 1622) GN=MXAN_7212 PE=4 SV=1 - [Q1CW98_MYXXD]	4.99342	12.16	1	3	3	3	148	14.8134	6.53662
Q1DEC9	Response regulator OS=Myxococcus xanthus (strain DK 1622) GN=MXAN_0726 PE=4 SV=1 - [Q1DEC9_MYXXD]	1.6312	12.12	1	2	2	2	165	17.7754	8.1626
Q1CZJ6	Putative ABC transporter, periplasmic substrate-binding protein OS=Myxococcus xanthus (strain DK 1622) GN=MXAN_6042 PE=4 SV=1 - [Q1CZJ6_MYXXD]	2.71493	12.11	1	2	2	2	289	31.6109	7.78174
Q1D5L5	Uncharacterized protein OS=Myxococcus xanthus (strain DK 1622) GN=MXAN_3878 PE=4 SV=1 - [Q1D5L5_MYXXD]	5.35017	12.1	1	3	3	5	405	43.9565	6.85889
Q1DFU0	Hydrolase, alpha/beta fold family OS=Myxococcus xanthus (strain DK 1622) GN=MXAN_0201 PE=4 SV=1 - [Q1DFU0_MYXXD]	6.87439	12.1	1	2	2	3	314	34.5086	6.03662
Q1D0C1	Putative general secretion pathway protein A OS=Myxococcus xanthus (strain DK 1622) GN=MXAN_5765 PE=4 SV=1 - [Q1D0C1_MYXXD]	2.16504	12.1	1	2	2	3	314	35.0325	7.18115
Q1DBA9	Uncharacterized protein OS=Myxococcus xanthus (strain DK 1622) GN=MXAN_1818 PE=4 SV=1 - [Q1DBA9_MYXXD]	2.34836	12.09	1	1	1	1	91	9.86401	4.58936
Q1D6Z7	GTP-binding protein TypA OS=Myxococcus xanthus (strain DK 1622) GN=typA PE=4 SV=1 - [Q1D6Z7_MYXXD]	11.562	12.03	1	5	5	7	615	67.9854	5.79541
Q1DFS8	Transcriptional regulator, AsnC family OS=Myxococcus xanthus (strain DK 1622) GN=MXAN_0213 PE=4 SV=1 - [Q1DFS8_MYXXD]	2.81256	12.03	1	2	2	2	158	17.5995	8.67529
Q1D1F1	Fatty oxidation complex, beta subunit OS=Myxococcus xanthus (strain DK 1622) GN=MXAN_5372 PE=3 SV=1 - [Q1D1F1_MYXXD]	9.79258	12.01	1	5	5	5	433	45.745	8.68994
Q1D380	Lysine--tRNA ligase OS=Myxococcus xanthus (strain DK 1622) GN=lysS PE=3 SV=1 - [Q1D380_MYXXD]	19.6738	11.99	1	6	6	9	517	58.7637	6.18896
Q1DAN0	Hydrolase, carbon-nitrogen family OS=Myxococcus xanthus (strain DK 1622) GN=MXAN_2064 PE=4 SV=1 - [Q1DAN0_MYXXD]	6.51463	11.99	1	2	2	2	267	28.717	6.88818
Q1D982	Alpha-ribazole-5'-phosphate phosphatase OS=Myxococcus xanthus (strain DK 1622) GN=cobC PE=3 SV=1 - [Q1D982_MYXXD]	4.93376	11.96	1	2	2	2	209	23.1809	7.37158
Q1CXK9	Tetratricopeptide repeat protein OS=Myxococcus xanthus (strain DK 1622) GN=MXAN_6747 PE=4 SV=1 - [Q1CXK9_MYXXD]	5.10006	11.83	1	2	2	2	389	40.9462	6.41748
Q1D232	Peptidase, M1 (Aminopeptidase N) family OS=Myxococcus xanthus (strain DK 1622) GN=MXAN_5137 PE=4 SV=1 - [Q1D232_MYXXD]	15.3233	11.82	1	5	5	8	584	65.6941	6.53662
Q1CVG1	Membrane protein insertase YidC OS=Myxococcus xanthus (strain DK 1622) GN=yidC PE=3 SV=1 - [Q1CVG1_MYXXD]	16.2982	11.77	1	5	5	6	603	65.3766	6.81494
Q1D7R3	Type II/IV secretion system protein OS=Myxococcus xanthus (strain DK 1622) GN=MXAN_3107 PE=4 SV=1 - [Q1D7R3_MYXXD]	14.1256	11.76	1	7	7	7	595	66.8412	5.12256
Q1CWX9	DNA-binding response regulator, Fis family OS=Myxococcus xanthus (strain DK 1622) GN=MXAN_6980 PE=4 SV=1 - [Q1CWX9_MYXXD]	6.01856	11.76	1	1	1	2	187	20.3656	6.59521
Q1D9N6	Uncharacterized protein OS=Myxococcus xanthus (strain DK 1622) GN=MXAN_2417 PE=4 SV=1 - [Q1D9N6_MYXXD]	27.9338	11.71	1	15	15	17	1913	206.961	6.7417
Q1DDA4	Uncharacterized protein OS=Myxococcus xanthus (strain DK 1622) GN=MXAN_1109 PE=4 SV=1 - [Q1DDA4_MYXXD]	2.53577	11.7	1	1	1	1	171	19.0054	4.27197
Q1D9A7	Uncharacterized protein OS=Myxococcus xanthus (strain DK 1622) GN=MXAN_2547 PE=4 SV=1 - [Q1D9A7_MYXXD]	6.21935	11.68	1	1	1	3	137	15.6811	6.72705
Q1DG27	Uncharacterized protein OS=Myxococcus xanthus (strain DK 1622) GN=MXAN_0113 PE=4 SV=1 - [Q1DG27_MYXXD]	15.2826	11.61	1	4	4	8	560	58.9828	5.51611
Q1D5P2	Uncharacterized protein OS=Myxococcus xanthus (strain DK 1622) GN=MXAN_3849 PE=4 SV=1 - [Q1D5P2_MYXXD]	0	11.61	1	1	1	1	112	12.3226	5.23682
Q1D108	Lactonizing lipase OS=Myxococcus xanthus (strain DK 1622) GN=MXAN_5522 PE=4 SV=1 - [Q1D108_MYXXD]	19.3345	11.6	1	3	3	10	319	33.9671	8.00146
Q1D256	Universal stress family protein OS=Myxococcus xanthus (strain DK 1622) GN=MXAN_5113 PE=3 SV=1 - [Q1D256_MYXXD]	5.24519	11.59	1	2	2	2	302	32.8766	9.68604
Q1D3A1	Phosphofructokinase OS=Myxococcus xanthus (strain DK 1622) GN=MXAN_4710 PE=3 SV=1 - [Q1D3A1_MYXXD]	1.91873	11.59	1	2	2	2	328	34.5272	7.84033
Q1D028	Probable cation:acetate symporter ActP OS=Myxococcus xanthus (strain DK 1622) GN=MXAN_5858 PE=3 SV=1 - [Q1D028_MYXXD]	5.2578	11.58	1	3	3	3	544	56.2923	9.48096
Q1D1J7	Putative phytase OS=Myxococcus xanthus (strain DK 1622) GN=MXAN_5326 PE=4 SV=1 - [Q1D1J7_MYXXD]	10.6947	11.54	1	2	2	3	416	42.2482	4.71631
Q1D2S6	DNA-directed RNA polymerase subunit omega OS=Myxococcus xanthus (strain DK 1622) GN=rpoZ PE=3 SV=1 - [RPOZ_MYXXD]	2.24994	11.54	1	1	1	1	78	8.65771	9.87646
Q1D6J0	Succinate dehydrogenase, iron-sulfur protein OS=Myxococcus xanthus (strain DK 1622) GN=sdhB PE=4 SV=1 - [Q1D6J0_MYXXD]	8.57907	11.52	1	2	2	4	269	29.3217	7.72314
Q1DCG2	Uncharacterized protein OS=Myxococcus xanthus (strain DK 1622) GN=MXAN_1404 PE=4 SV=1 - [Q1DCG2_MYXXD]	8.44916	11.51	1	3	3	5	365	41.3354	7.94287
Q1CYQ9	Vitamin K epoxide reductase family/thioredoxin domain protein OS=Myxococcus xanthus (strain DK 1622) GN=MXAN_6339 PE=4 SV=1 - [Q1CYQ9_MYXXD]	4.47446	11.5	1	4	4	4	461	48.0398	8.20654
Q1CVH3	Peptidase, M16B family member OS=Myxococcus xanthus (strain DK 1622) GN=MXAN_7497 PE=3 SV=1 - [Q1CVH3_MYXXD]	22.4314	11.44	1	7	7	10	953	104.956	8.96826
Q1D035	Acetyltransferase, GNAT family OS=Myxococcus xanthus (strain DK 1622) GN=MXAN_5851 PE=4 SV=1 - [Q1D035_MYXXD]	12.4091	11.44	1	3	3	5	402	44.5299	8.646
Q1D298	Uncharacterized protein OS=Myxococcus xanthus (strain DK 1622) GN=MXAN_5071 PE=4 SV=1 - [Q1D298_MYXXD]	4.48556	11.44	1	2	2	2	271	29.7024	6.06201
Q1D283	Class I glutamine amidotransferase family protein OS=Myxococcus xanthus (strain DK 1622) GN=MXAN_5086 PE=4 SV=1 - [Q1D283_MYXXD]	8.80501	11.42	1	2	2	4	254	27.564	7.00537
Q1CVT5	Iron-sulfur cluster-binding protein, Rieske family OS=Myxococcus xanthus (strain DK 1622) GN=MXAN_7381 PE=4 SV=1 - [Q1CVT5_MYXXD]	4.15626	11.4	1	2	2	2	272	28.3363	5.8335
Q1D0B0	Type IV pilus biogenesis protein PilM OS=Myxococcus xanthus (strain DK 1622) GN=pilM PE=1 SV=1 - [Q1D0B0_MYXXD]	25.2651	11.39	1	5	5	9	395	42.2007	4.95752
Q1D0K5	Putative sigma-54 dependent transcriptional regulator OS=Myxococcus xanthus (strain DK 1622) GN=MXAN_5680 PE=4 SV=1 - [Q1D0K5_MYXXD]	8.58698	11.39	7	5	6	9	667	73.4391	8.35303
Q1D7R7	Putative lipoprotein OS=Myxococcus xanthus (strain DK 1622) GN=MXAN_3103 PE=4 SV=1 - [Q1D7R7_MYXXD]	9.55913	11.38	1	4	5	6	694	72.8702	4.7417
Q1D6Y7	Oxidoreductase, FAD/FMN-binding OS=Myxococcus xanthus (strain DK 1622) GN=MXAN_3389 PE=4 SV=1 - [Q1D6Y7_MYXXD]	3.3199	11.36	1	4	4	4	361	39.5252	6.75635
Q1D1E0	Uncharacterized protein OS=Myxococcus xanthus (strain DK 1622) GN=MXAN_5386 PE=4 SV=1 - [Q1D1E0_MYXXD]	8.29107	11.35	1	2	2	3	379	41.7354	6.15088
Q1D0P4	Ribonuclease, Rne/Rng family OS=Myxococcus xanthus (strain DK 1622) GN=MXAN_5640 PE=4 SV=1 - [Q1D0P4_MYXXD]	21.1121	11.32	1	8	8	8	936	101.427	5.49072
Q1DEG8	Ferric siderophore ABC transporter, periplasmic ferric siderophore-binding protein OS=Myxococcus xanthus (strain DK 1622) GN=MXAN_0687 PE=4 SV=1 - [Q1DEG8_MYXXD]	9.50665	11.3	1	2	2	5	301	32.5889	7.07861
Q1DDX7	Uncharacterized protein OS=Myxococcus xanthus (strain DK 1622) GN=MXAN_0885 PE=4 SV=1 - [Q1DDX7_MYXXD]	6.96888	11.29	1	2	2	4	310	34.3051	7.03467
Q1D7K8	Fumarate hydratase, class I OS=Myxococcus xanthus (strain DK 1622) GN=fumB PE=4 SV=1 - [Q1D7K8_MYXXD]	15.2964	11.25	1	5	5	6	569	61.5075	7.03467
Q1D6K7	Chorismate synthase OS=Myxococcus xanthus (strain DK 1622) GN=aroC PE=3 SV=1 - [Q1D6K7_MYXXD]	7.50843	11.21	1	3	3	4	339	36.235	8.20654
Q1CYZ5	Cyclic nucleotide-binding domain protein OS=Myxococcus xanthus (strain DK 1622) GN=MXAN_6249 PE=4 SV=1 - [Q1CYZ5_MYXXD]	6.49674	11.18	1	4	4	5	465	51.406	7.02002
Q1D819	Peptidase, S1C (Protease Do) subfamily OS=Myxococcus xanthus (strain DK 1622) GN=MXAN_2995 PE=4 SV=1 - [Q1D819_MYXXD]	7.27606	11.16	1	4	4	4	493	51.1473	9.46631
Q1D9D3	Cyclic nucleotide-binding domain protein OS=Myxococcus xanthus (strain DK 1622) GN=MXAN_2521 PE=4 SV=1 - [Q1D9D3_MYXXD]	13.3581	11.14	1	5	5	6	449	48.8706	5.61768
Q1DCY0	Serine/threonine kinase family protein OS=Myxococcus xanthus (strain DK 1622) GN=MXAN_1234 PE=4 SV=1 - [Q1DCY0_MYXXD]	9.52405	11.14	1	1	3	4	404	43.6019	9.62744
Q1DE96	Thioesterase-like protein OS=Myxococcus xanthus (strain DK 1622) GN=MXAN_0761 PE=4 SV=1 - [Q1DE96_MYXXD]	8.41603	11.11	1	2	2	3	270	29.2486	5.99854
Q1D347	Riboflavin biosynthesis protein RibD OS=Myxococcus xanthus (strain DK 1622) GN=ribD PE=3 SV=1 - [Q1D347_MYXXD]	4.21573	11.11	1	3	3	3	387	41.6055	10.3159
Q1D464	D-lysine 5,6-aminomutase, beta subunit OS=Myxococcus xanthus (strain DK 1622) GN=kamE PE=4 SV=1 - [Q1D464_MYXXD]	4.21234	11.11	1	3	3	3	261	28.652	8.44092
Q1DE97	Uracil-DNA glycosylase OS=Myxococcus xanthus (strain DK 1622) GN=ung PE=3 SV=1 - [Q1DE97_MYXXD]	2.1101	11.11	1	2	2	2	225	24.8739	6.7417
Q1D0D2	Transport energizing protein TolR OS=Myxococcus xanthus (strain DK 1622) GN=tolR PE=3 SV=1 - [Q1D0D2_MYXXD]	2.24368	11.11	1	1	1	1	153	16.1095	8.35303
P25970	Uncharacterized oxidoreductase MXAN_5909 OS=Myxococcus xanthus (strain DK 1622) GN=MXAN_5909 PE=3 SV=2 - [Y5909_MYXXD]	3.78763	11.07	1	2	2	2	253	26.9523	10.1255
Q1D4M4	Imidazole glycerol phosphate synthase subunit HisF OS=Myxococcus xanthus (strain DK 1622) GN=hisF PE=3 SV=1 - [HIS6_MYXXD]	0	11.07	1	1	1	1	253	26.5529	5.97314
Q1DE42	MotA/TolQ/ExbB proton channel family protein OS=Myxococcus xanthus (strain DK 1622) GN=MXAN_0818 PE=3 SV=1 - [Q1DE42_MYXXD]	12.6919	11.06	1	1	2	5	226	23.9617	8.93896
Q1CWE6	Universal stress family protein OS=Myxococcus xanthus (strain DK 1622) GN=MXAN_7164 PE=3 SV=1 - [Q1CWE6_MYXXD]	4.14521	11.06	1	3	3	3	443	47.469	7.34229
Q1D6K8	Putative 3-dehydroquinate synthase OS=Myxococcus xanthus (strain DK 1622) GN=MXAN_3521 PE=3 SV=1 - [Q1D6K8_MYXXD]	12.1823	11.04	1	2	2	4	326	34.8778	9.72998
Q1DEK0	Organic hydroperoxide resistance protein OS=Myxococcus xanthus (strain DK 1622) GN=ohr PE=4 SV=1 - [Q1DEK0_MYXXD]	2.57295	11.03	1	1	1	1	145	14.7095	7.28369
Q1D0V9	Nicotinate phosphoribosyltransferase OS=Myxococcus xanthus (strain DK 1622) GN=MXAN_5575 PE=3 SV=1 - [Q1D0V9_MYXXD]	6.15331	11.02	1	4	4	5	481	53.1874	7.02002
Q1DA20	Oxidoreductase, zinc-binding dehydrogenase family OS=Myxococcus xanthus (strain DK 1622) GN=MXAN_2282 PE=4 SV=1 - [Q1DA20_MYXXD]	0	11.01	1	2	2	3	336	35.8427	6.62451
Q1D4U7	Type III pantothenate kinase OS=Myxococcus xanthus (strain DK 1622) GN=coaX PE=3 SV=1 - [COAX_MYXXD]	4.30914	10.94	1	2	2	2	256	27.9645	8.29443
Q1D015	ATP-dependent helicase, DEAD/DEAH-box family OS=Myxococcus xanthus (strain DK 1622) GN=dedA PE=4 SV=1 - [Q1D015_MYXXD]	19.3916	10.89	1	6	6	9	808	88.9361	6.69775
Q1D9F0	Putative general secretion pathway protein L OS=Myxococcus xanthus (strain DK 1622) GN=MXAN_2504 PE=4 SV=1 - [Q1D9F0_MYXXD]	9.78246	10.88	1	6	6	10	533	57.1802	7.56201
Q1D2U7	Uncharacterized protein OS=Myxococcus xanthus (strain DK 1622) GN=MXAN_4868 PE=4 SV=1 - [Q1D2U7_MYXXD]	4.22034	10.88	1	1	1	2	147	15.9397	5.23682
P95334	Chaperone protein DnaK OS=Myxococcus xanthus (strain DK 1622) GN=dnaK PE=3 SV=2 - [DNAK_MYXXD]	5.67846	10.87	1	3	4	5	607	65.3079	5.2749
Q1D0B6	Uncharacterized protein OS=Myxococcus xanthus (strain DK 1622) GN=MXAN_5770 PE=4 SV=1 - [Q1D0B6_MYXXD]	1.6502	10.83	1	1	1	1	120	13.1137	5.19873
Q1DAT1	Trigger factor OS=Myxococcus xanthus (strain DK 1622) GN=tig PE=3 SV=1 - [TIG_MYXXD]	8.71987	10.82	1	4	4	4	425	48.062	5.2749
Q1D3X5	Putative serine/threonine protein kinase OS=Myxococcus xanthus (strain DK 1622) GN=MXAN_4479 PE=4 SV=1 - [Q1D3X5_MYXXD]	4.89151	10.82	1	2	3	3	388	42.9573	6.21436
Q1CVW2	Putative beta-ketoacyl-acyl carrier protein synthase OS=Myxococcus xanthus (strain DK 1622) GN=MXAN_7353 PE=4 SV=1 - [Q1CVW2_MYXXD]	8.49095	10.81	1	3	3	4	370	40.1264	6.34131
Q1D8X3	Methyl accepting chemotaxis protein OS=Myxococcus xanthus (strain DK 1622) GN=mcp PE=4 SV=1 - [Q1D8X3_MYXXD]	14.1688	10.78	1	4	4	6	538	56.4824	5.41455
Q1D036	NAD dependent epimerase/dehydratase family protein OS=Myxococcus xanthus (strain DK 1622) GN=MXAN_5850 PE=4 SV=1 - [Q1D036_MYXXD]	2.24622	10.78	1	2	2	4	334	36.0864	7.43018
Q1D8V3	Putative cAMP phosphodiesterases class-II OS=Myxococcus xanthus (strain DK 1622) GN=MXAN_2703 PE=4 SV=1 - [Q1D8V3_MYXXD]	5.44557	10.76	1	2	2	2	251	27.6114	7.50342
Q1DFW6	Methyl-accepting chemotaxis protein OS=Myxococcus xanthus (strain DK 1622) GN=MXAN_0174 PE=4 SV=1 - [Q1DFW6_MYXXD]	5.86115	10.75	1	3	3	3	530	56.1003	5.73193
Q1D0W3	Uncharacterized protein OS=Myxococcus xanthus (strain DK 1622) GN=MXAN_5571 PE=4 SV=1 - [Q1D0W3_MYXXD]	8.45546	10.7	1	3	3	3	383	41.6081	8.23584
Q1D7P9	2-dehydropantoate 2-reductase OS=Myxococcus xanthus (strain DK 1622) GN=panE PE=3 SV=1 - [Q1D7P9_MYXXD]	6.42782	10.69	1	3	3	4	318	33.2163	6.90283
Q1CWX1	Acetyl-CoA acetyltransferase family protein OS=Myxococcus xanthus (strain DK 1622) GN=MXAN_6988 PE=3 SV=1 - [Q1CWX1_MYXXD]	11.5882	10.67	1	2	2	4	403	42.326	6.02393
Q1CZZ4	Aldose 1-epimerase family protein OS=Myxococcus xanthus (strain DK 1622) GN=MXAN_5892 PE=4 SV=1 - [Q1CZZ4_MYXXD]	3.72218	10.64	1	2	2	2	282	31.271	6.72705
Q1DFF5	Metallophosphoesterase OS=Myxococcus xanthus (strain DK 1622) GN=MXAN_0344 PE=4 SV=1 - [Q1DFF5_MYXXD]	2.43728	10.61	1	2	2	3	245	26.9336	6.27783
Q1CYZ7	Terpene synthase, metal binding domain protein OS=Myxococcus xanthus (strain DK 1622) GN=MXAN_6247 PE=4 SV=1 - [Q1CYZ7_MYXXD]	9.90192	10.6	1	5	5	7	755	84.9491	6.46826
Q1CVQ9	Uncharacterized protein OS=Myxococcus xanthus (strain DK 1622) GN=MXAN_7408 PE=4 SV=1 - [Q1CVQ9_MYXXD]	4.11017	10.59	1	2	2	2	236	25.9061	5.49072
Q1D084	Alanine--tRNA ligase OS=Myxococcus xanthus (strain DK 1622) GN=alaS PE=3 SV=1 - [SYA_MYXXD]	22.0693	10.58	1	6	6	9	898	98.1832	6.43018
Q1DAG0	Deoxyhypusine synthase family protein OS=Myxococcus xanthus (strain DK 1622) GN=MXAN_2140 PE=4 SV=1 - [Q1DAG0_MYXXD]	9.37299	10.57	1	4	4	6	331	37.1526	5.45264
Q1DF97	Ribosome-binding ATPase YchF OS=Myxococcus xanthus (strain DK 1622) GN=ychF PE=3 SV=1 - [Q1DF97_MYXXD]	3.73385	10.57	1	3	3	3	369	40.228	5.64307
Q1D6W7	Threonine synthase OS=Myxococcus xanthus (strain DK 1622) GN=thrC PE=4 SV=1 - [Q1D6W7_MYXXD]	4.01911	10.54	1	3	3	3	446	47.1444	7.57666
Q1DDK0	Acetylornithine deacetylase OS=Myxococcus xanthus (strain DK 1622) GN=argE PE=3 SV=1 - [Q1DDK0_MYXXD]	9.12797	10.53	1	3	3	4	380	40.6901	5.92236
Q1CWB7	Uncharacterized protein OS=Myxococcus xanthus (strain DK 1622) GN=MXAN_7193 PE=4 SV=1 - [Q1CWB7_MYXXD]	7.6516	10.53	1	2	2	3	342	37.1484	10.521
Q1D636	Uncharacterized protein OS=Myxococcus xanthus (strain DK 1622) GN=MXAN_3701 PE=4 SV=1 - [Q1D636_MYXXD]	4.49406	10.49	1	4	4	5	534	58.9009	9.83252
Q1CY99	Mannose-1-phosphate guanylyltransferase OS=Myxococcus xanthus (strain DK 1622) GN=MXAN_6501 PE=4 SV=1 - [Q1CY99_MYXXD]	8.05179	10.45	1	3	3	6	354	37.5432	9.5249
Q1CX67	Tetratricopeptide repeat protein OS=Myxococcus xanthus (strain DK 1622) GN=MXAN_6891 PE=4 SV=1 - [Q1CX67_MYXXD]	7.58699	10.42	1	4	4	4	451	48.369	6.11279
Q1CY90	DGPF domain protein OS=Myxococcus xanthus (strain DK 1622) GN=MXAN_6510 PE=4 SV=1 - [Q1CY90_MYXXD]	3.13558	10.42	1	1	1	1	144	16.2012	5.13525
Q1DBZ3	Metallo-beta-lactamase family protein OS=Myxococcus xanthus (strain DK 1622) GN=MXAN_1578 PE=4 SV=1 - [Q1DBZ3_MYXXD]	5.43441	10.39	1	2	2	2	385	42.3078	6.354
Q1D264	Acetylglutamate kinase OS=Myxococcus xanthus (strain DK 1622) GN=argB PE=3 SV=1 - [ARGB_MYXXD]	3.75127	10.39	1	2	2	2	308	31.988	7.60596
Q1D9M6	Uncharacterized protein OS=Myxococcus xanthus (strain DK 1622) GN=MXAN_2427 PE=4 SV=1 - [Q1D9M6_MYXXD]	6.27622	10.38	1	2	2	4	260	29.9225	8.74854
Q1D5E8	Polyketide TA biosynthesis protein TaF OS=Myxococcus xanthus (strain DK 1622) GN=taF PE=4 SV=1 - [Q1D5E8_MYXXD]	7.19811	10.34	1	2	2	4	416	45.532	6.04932
Q1D2U8	FHA domain/TonB domain protein OS=Myxococcus xanthus (strain DK 1622) GN=MXAN_4867 PE=4 SV=1 - [Q1D2U8_MYXXD]	8.19033	10.31	1	6	6	7	640	66.3975	9.21729
Q1CXP7	Putative lipoprotein OS=Myxococcus xanthus (strain DK 1622) GN=MXAN_6709 PE=4 SV=1 - [Q1CXP7_MYXXD]	2.02757	10.31	1	3	3	5	485	53.985	5.96045
Q1D0F8	Uncharacterized protein OS=Myxococcus xanthus (strain DK 1622) GN=MXAN_5727 PE=4 SV=1 - [Q1D0F8_MYXXD]	4.53176	10.29	1	2	2	3	243	26.9191	8.79248
Q1DEC5	Response regulator OS=Myxococcus xanthus (strain DK 1622) GN=MXAN_0732 PE=4 SV=1 - [Q1DEC5_MYXXD]	1.61604	10.29	1	1	1	1	136	14.8289	6.56592
Q1CZI2	Putative esterase OS=Myxococcus xanthus (strain DK 1622) GN=MXAN_6056 PE=4 SV=1 - [Q1CZI2_MYXXD]	5.18602	10.27	1	2	2	3	292	32.3159	7.04932
Q1DB38	Uncharacterized protein OS=Myxococcus xanthus (strain DK 1622) GN=MXAN_1890 PE=4 SV=1 - [Q1DB38_MYXXD]	6.39746	10.27	1	1	1	2	185	19.4685	10.7261
Q1D1I8	Glycosyl transferase, group 2 family protein OS=Myxococcus xanthus (strain DK 1622) GN=MXAN_5335 PE=4 SV=1 - [Q1D1I8_MYXXD]	0	10.26	1	1	1	1	273	30.6622	8.82178
Q1DA13	Peptidase, M20E (Gly-X carboxypeptidase) subfamily OS=Myxococcus xanthus (strain DK 1622) GN=MXAN_2289 PE=4 SV=1 - [Q1DA13_MYXXD]	4.88483	10.25	1	2	2	2	488	52.4393	6.75635
Q1CVW0	Vegetative protein OS=Myxococcus xanthus (strain DK 1622) GN=MXAN_7355 PE=4 SV=1 - [Q1CVW0_MYXXD]	5.23471	10.23	1	2	2	2	264	27.6303	11.4292
Q1CY59	SPFH/band 7 domain protein OS=Myxococcus xanthus (strain DK 1622) GN=MXAN_6542 PE=4 SV=1 - [Q1CY59_MYXXD]	7.03652	10.21	1	2	2	3	333	36.629	5.5415
Q1D050	Peptidase, M3 (Thimet oligopeptidase) family OS=Myxococcus xanthus (strain DK 1622) GN=MXAN_5836 PE=3 SV=1 - [Q1D050_MYXXD]	5.67851	10.19	1	5	5	5	687	77.9811	6.63916
Q1D6N1	tRNA nucleotidyltransferase/poly(A) polymerase family protein OS=Myxococcus xanthus (strain DK 1622) GN=MXAN_3498 PE=3 SV=1 - [Q1D6N1_MYXXD]	6.60547	10.19	1	3	3	3	422	45.4287	7.56201
Q1D8Z8	Porphobilinogen deaminase OS=Myxococcus xanthus (strain DK 1622) GN=hemC PE=3 SV=1 - [HEM3_MYXXD]	5.98857	10.19	1	2	2	3	314	33.524	8.22119
Q1DDN1	Iron-sulfur cluster-binding protein, Rieske family OS=Myxococcus xanthus (strain DK 1622) GN=MXAN_0981 PE=4 SV=1 - [Q1DDN1_MYXXD]	4.96099	10.19	1	2	2	2	363	39.9988	8.77783
Q1D259	N-acetyl-gamma-glutamyl-phosphate reductase OS=Myxococcus xanthus (strain DK 1622) GN=argC PE=3 SV=1 - [Q1D259_MYXXD]	4.89937	10.14	1	3	3	3	355	38.0876	7.95752
Q1D6H8	Ribosomal RNA small subunit methyltransferase I OS=Myxococcus xanthus (strain DK 1622) GN=rsmI PE=3 SV=1 - [Q1D6H8_MYXXD]	0	10.14	1	2	2	2	276	29.8738	6.01123
Q1D0I4	Conserved domain protein OS=Myxococcus xanthus (strain DK 1622) GN=MXAN_5701 PE=4 SV=1 - [Q1D0I4_MYXXD]	6.87409	10.11	1	2	2	4	267	29.8025	6.43018
Q1D979	Putative lipoprotein OS=Myxococcus xanthus (strain DK 1622) GN=MXAN_2575 PE=4 SV=1 - [Q1D979_MYXXD]	0	10.07	1	1	1	1	139	14.7333	5.16064
Q1D3C2	Uncharacterized protein OS=Myxococcus xanthus (strain DK 1622) GN=MXAN_4685 PE=4 SV=1 - [Q1D3C2_MYXXD]	13.7684	10.05	1	2	2	5	398	43.5294	4.93213
Q1CX37	Uncharacterized protein OS=Myxococcus xanthus (strain DK 1622) GN=MXAN_6922 PE=4 SV=1 - [Q1CX37_MYXXD]	3.34882	10.05	1	2	2	2	189	21.0922	9.81787
Q1CZM1	Acyltransferase domain protein OS=Myxococcus xanthus (strain DK 1622) GN=MXAN_6017 PE=4 SV=1 - [Q1CZM1_MYXXD]	3.70383	10	1	2	2	3	250	27.3164	9.26123
Q1D7Y5	Adenosine/AMP deaminase family protein OS=Myxococcus xanthus (strain DK 1622) GN=MXAN_3029 PE=4 SV=1 - [Q1D7Y5_MYXXD]	9.68227	9.97	1	2	2	4	331	37.6846	7.21045
Q1D018	Beta-ketoacyl synthase family protein OS=Myxococcus xanthus (strain DK 1622) GN=MXAN_5868 PE=3 SV=1 - [Q1D018_MYXXD]	6.36613	9.96	1	4	4	5	522	56.9499	6.48096
Q1D5V7	tRNA-2-methylthio-N(6)-dimethylallyladenosine synthase OS=Myxococcus xanthus (strain DK 1622) GN=miaB PE=3 SV=1 - [MIAB_MYXXD]	7.98615	9.96	1	3	3	3	462	51.5227	7.47412
Q1D3F6	Type II secretion system protein F domain protein OS=Myxococcus xanthus (strain DK 1622) GN=MXAN_4651 PE=4 SV=1 - [Q1D3F6_MYXXD]	7.30564	9.96	1	2	2	3	281	31.6959	7.97217
Q1DD99	Uncharacterized protein OS=Myxococcus xanthus (strain DK 1622) GN=MXAN_1114 PE=4 SV=1 - [Q1DD99_MYXXD]	0	9.93	1	1	1	1	282	30.842	9.20264
Q1D1X2	L-asparaginase, type I OS=Myxococcus xanthus (strain DK 1622) GN=ansA PE=3 SV=1 - [Q1D1X2_MYXXD]	2.00085	9.92	1	3	3	3	353	37.7609	9.15869
Q1D6H5	Sigma-54 dependent DNA-binding response regulator OS=Myxococcus xanthus (strain DK 1622) GN=MXAN_3555 PE=4 SV=1 - [Q1D6H5_MYXXD]	1.94418	9.92	1	3	3	3	474	51.4933	5.78271
Q1DD17	Peptidase, M1 (Aminopeptidase N) family OS=Myxococcus xanthus (strain DK 1622) GN=MXAN_1197 PE=4 SV=1 - [Q1DD17_MYXXD]	23.5898	9.88	1	8	8	12	901	98.7317	6.81494
Q1D0S6	UDP-N-acetylmuramoyl-tripeptide--D-alanyl-D-alanine ligase OS=Myxococcus xanthus (strain DK 1622) GN=murF PE=3 SV=1 - [Q1D0S6_MYXXD]	6.69987	9.87	1	3	3	3	466	48.7761	6.27783
Q1D511	Cyclic nucleotide-binding domain protein OS=Myxococcus xanthus (strain DK 1622) GN=MXAN_4084 PE=4 SV=1 - [Q1D511_MYXXD]	5.21723	9.85	1	3	3	3	396	42.4591	6.63916
Q1D1V7	Uncharacterized protein OS=Myxococcus xanthus (strain DK 1622) GN=MXAN_5214 PE=4 SV=1 - [Q1D1V7_MYXXD]	2.85433	9.84	1	2	2	2	305	33.2779	6.12549
Q1DDB0	Amidophosphoribosyltransferase OS=Myxococcus xanthus (strain DK 1622) GN=purF PE=3 SV=1 - [Q1DDB0_MYXXD]	7.70504	9.83	1	3	3	4	478	51.4849	8.1626
Q1CXC9	Sodium ABC tranporter ATP-binding protein NatA OS=Myxococcus xanthus (strain DK 1622) GN=natA PE=4 SV=1 - [Q1CXC9_MYXXD]	2.86085	9.8	1	2	2	2	245	26.735	8.47021
Q1D6F2	Peptidyl-dipeptidase A OS=Myxococcus xanthus (strain DK 1622) GN=MXAN_3581 PE=4 SV=1 - [Q1D6F2_MYXXD]	10.5013	9.78	1	5	5	6	624	69.9923	6.80029
Q1D779	30S ribosomal protein S12 OS=Myxococcus xanthus (strain DK 1622) GN=rpsL PE=3 SV=1 - [RS12_MYXXD]	1.84958	9.76	1	1	1	1	123	13.5045	11.3706
Q1D5Z4	Uncharacterized protein OS=Myxococcus xanthus (strain DK 1622) GN=MXAN_3747 PE=4 SV=1 - [Q1D5Z4_MYXXD]	4.79298	9.74	1	3	3	3	390	43.8699	8.82178
Q1DD65	Uncharacterized protein OS=Myxococcus xanthus (strain DK 1622) GN=MXAN_1148 PE=4 SV=1 - [Q1DD65_MYXXD]	5.62889	9.73	1	2	2	2	370	41.0664	4.97021
Q1CZI8	Conserved domain protein OS=Myxococcus xanthus (strain DK 1622) GN=MXAN_6050 PE=4 SV=1 - [Q1CZI8_MYXXD]	7.33518	9.7	1	6	6	7	639	69.4164	8.57275
Q1CWT5	DnaK family protein OS=Myxococcus xanthus (strain DK 1622) GN=MXAN_7025 PE=3 SV=1 - [Q1CWT5_MYXXD]	12.6144	9.7	1	4	4	6	608	65.2342	6.1001
Q1DEJ8	Uncharacterized protein OS=Myxococcus xanthus (strain DK 1622) GN=MXAN_0657 PE=4 SV=1 - [Q1DEJ8_MYXXD]	10.5825	9.69	1	4	4	7	681	75.8131	6.0874
Q1D387	Acyl-[acyl-carrier-protein]--UDP-N-acetylglucosamine O-acyltransferase OS=Myxococcus xanthus (strain DK 1622) GN=lpxA PE=3 SV=1 - [LPXA_MYXXD]	5.60635	9.69	1	2	2	2	258	27.6042	7.21045
Q1DFU2	Rhodanese domain protein OS=Myxococcus xanthus (strain DK 1622) GN=MXAN_0199 PE=4 SV=1 - [Q1DFU2_MYXXD]	1.87621	9.68	1	1	1	1	93	10.1373	6.02393
Q1D2Q9	Peptide chain release factor 1 OS=Myxococcus xanthus (strain DK 1622) GN=prfA PE=3 SV=1 - [RF1_MYXXD]	5.99315	9.67	1	2	2	3	362	40.1174	5.8335
Q1DE85	Iron ABC transporter, ATP-binding protein OS=Myxococcus xanthus (strain DK 1622) GN=MXAN_0772 PE=3 SV=1 - [Q1DE85_MYXXD]	6.19179	9.66	1	2	2	3	352	37.1055	6.81494
Q1D282	Thiamine-phosphate synthase OS=Myxococcus xanthus (strain DK 1622) GN=thiE PE=3 SV=1 - [THIE_MYXXD]	0	9.63	1	1	1	1	218	22.4571	6.78564
Q1DBI0	Cytochrome P450 family protein OS=Myxococcus xanthus (strain DK 1622) GN=MXAN_1743 PE=3 SV=1 - [Q1DBI0_MYXXD]	10.3064	9.62	1	4	4	4	478	52.2413	7.6792
Q1CZP6	Peptide chain release factor 3 OS=Myxococcus xanthus (strain DK 1622) GN=prfC PE=3 SV=1 - [Q1CZP6_MYXXD]	7.73583	9.61	1	4	4	4	541	60.744	6.50732
Q1CZ89	Peptidyl-prolyl cis-trans isomerase, FKBP-type, trigger family OS=Myxococcus xanthus (strain DK 1622) GN=MXAN_6153 PE=4 SV=1 - [Q1CZ89_MYXXD]	4.9615	9.6	1	2	2	3	396	44.1267	5.07178
Q1D1I1	Uridylate kinase OS=Myxococcus xanthus (strain DK 1622) GN=pyrH PE=3 SV=1 - [PYRH_MYXXD]	4.90849	9.6	1	2	2	2	250	27.0601	8.67529
Q1D9G9	DNA topoisomerase (ATP-hydrolyzing) OS=Myxococcus xanthus (strain DK 1622) GN=MXAN_2485 PE=3 SV=1 - [Q1D9G9_MYXXD]	13.6435	9.59	1	6	7	9	813	89.7796	9.20264
Q1D4A1	Bifunctional NAD(P)H-hydrate repair enzyme OS=Myxococcus xanthus (strain DK 1622) GN=MXAN_4349 PE=3 SV=1 - [Q1D4A1_MYXXD]	4.51278	9.59	1	3	3	3	511	51.9421	7.1958
Q1D8V5	Phosphoribosylformylglycinamidine cyclo-ligase OS=Myxococcus xanthus (strain DK 1622) GN=purM PE=3 SV=1 - [PUR5_MYXXD]	6.37978	9.57	1	3	3	3	345	35.8357	5.14795
Q1DB16	Thioredoxin family protein OS=Myxococcus xanthus (strain DK 1622) GN=MXAN_1913 PE=4 SV=1 - [Q1DB16_MYXXD]	2.63038	9.56	1	1	1	1	136	15.3398	4.90674
Q1DE91	DNA gyrase subunit A OS=Myxococcus xanthus (strain DK 1622) GN=gyrA PE=3 SV=1 - [Q1DE91_MYXXD]	9.7608	9.55	1	9	10	10	942	103.593	5.2876
Q1D9X4	Acetyltransferase, GNAT family OS=Myxococcus xanthus (strain DK 1622) GN=MXAN_2329 PE=4 SV=1 - [Q1D9X4_MYXXD]	2.38003	9.55	1	1	1	1	157	17.8201	6.37939
Q1D2B4	Diaminopimelate epimerase OS=Myxococcus xanthus (strain DK 1622) GN=dapF PE=3 SV=1 - [Q1D2B4_MYXXD]	7.49086	9.54	1	1	1	3	283	29.7421	5.64307
Q1D9D5	TldD protein OS=Myxococcus xanthus (strain DK 1622) GN=tldD PE=4 SV=1 - [Q1D9D5_MYXXD]	9.58618	9.53	1	3	3	4	493	52.2059	8.48486
Q1D4F2	Non-ribosomal peptide synthetase OS=Myxococcus xanthus (strain DK 1622) GN=MXAN_4296 PE=4 SV=1 - [Q1D4F2_MYXXD]	22.4197	9.48	1	8	8	12	1435	158.343	5.70654
Q1DDX9	Uncharacterized protein OS=Myxococcus xanthus (strain DK 1622) GN=MXAN_0883 PE=4 SV=1 - [Q1DDX9_MYXXD]	4.43939	9.48	1	2	2	2	232	25.2711	9.05615
Q1D744	1-acyl-sn-glycerol-3-phosphate acyltransferase OS=Myxococcus xanthus (strain DK 1622) GN=MXAN_3330 PE=3 SV=1 - [Q1D744_MYXXD]	4.35104	9.47	1	2	2	2	264	28.3203	9.84717
Q1D1U3	Putative lipoprotein OS=Myxococcus xanthus (strain DK 1622) GN=MXAN_5228 PE=4 SV=1 - [Q1D1U3_MYXXD]	6.09574	9.45	1	1	1	2	275	29.3252	5.73193
Q1DCS0	Glycogen synthase OS=Myxococcus xanthus (strain DK 1622) GN=glgA PE=3 SV=1 - [GLGA_MYXXD]	5.59706	9.43	2	3	3	3	477	52.088	6.58057
Q1D3G3	Geranylgeranyl diphosphate synthase OS=Myxococcus xanthus (strain DK 1622) GN=crtE PE=3 SV=1 - [Q1D3G3_MYXXD]	2.02034	9.43	1	2	2	2	297	30.8708	5.40186
Q1D145	Uncharacterized protein OS=Myxococcus xanthus (strain DK 1622) GN=MXAN_5485 PE=4 SV=1 - [Q1D145_MYXXD]	12.5358	9.4	1	2	2	4	436	48.3996	7.45947
Q1D498	Phosphoglucosamine mutase OS=Myxococcus xanthus (strain DK 1622) GN=glmM PE=3 SV=1 - [GLMM_MYXXD]	6.95495	9.39	1	3	3	3	458	49.234	9.0415
Q1DCF9	Aminotransferase, classes I and II OS=Myxococcus xanthus (strain DK 1622) GN=MXAN_1407 PE=4 SV=1 - [Q1DCF9_MYXXD]	3.77385	9.38	1	2	2	2	373	41.6758	6.21436
Q1D9V9	Uncharacterized protein OS=Myxococcus xanthus (strain DK 1622) GN=MXAN_2344 PE=4 SV=1 - [Q1D9V9_MYXXD]	2.41902	9.34	1	2	2	2	364	40.7836	5.94775
Q1CZL5	Uncharacterized protein OS=Myxococcus xanthus (strain DK 1622) GN=MXAN_6023 PE=4 SV=1 - [Q1CZL5_MYXXD]	1.94771	9.33	1	1	1	1	150	16.2136	9.23193
Q1D7Y1	Methyltransferase, UbiE/COQ5 family OS=Myxococcus xanthus (strain DK 1622) GN=MXAN_3033 PE=4 SV=1 - [Q1D7Y1_MYXXD]	2.05376	9.29	1	1	1	1	269	29.1377	5.33838
Q1D2G2	Chaperone protein HscA homolog OS=Myxococcus xanthus (strain DK 1622) GN=hscA PE=3 SV=1 - [Q1D2G2_MYXXD]	7.75363	9.27	1	3	4	5	615	65.626	5.16064
Q1DFH5	Putative adenosylmethionine-8-amino-7-oxononanoate aminotransferase OS=Myxococcus xanthus (strain DK 1622) GN=MXAN_0318 PE=3 SV=1 - [Q1DFH5_MYXXD]	2.67395	9.26	1	2	2	2	443	47.1132	6.34131
Q1DG18	Putative GTP cyclohydrolase II OS=Myxococcus xanthus (strain DK 1622) GN=MXAN_0122 PE=4 SV=1 - [Q1DG18_MYXXD]	8.8956	9.25	1	3	3	3	454	49.5026	7.57666
Q1D4F1	Polyketide synthase OS=Myxococcus xanthus (strain DK 1622) GN=MXAN_4297 PE=4 SV=1 - [Q1D4F1_MYXXD]	20.4007	9.24	1	12	12	15	1829	196.283	5.98584
Q1D861	Uncharacterized protein OS=Myxococcus xanthus (strain DK 1622) GN=MXAN_2952 PE=4 SV=1 - [Q1D861_MYXXD]	5.30021	9.24	1	2	2	3	368	40.4212	5.52881
Q1D548	Uncharacterized protein OS=Myxococcus xanthus (strain DK 1622) GN=MXAN_4046 PE=4 SV=1 - [Q1D548_MYXXD]	6.45087	9.22	1	4	4	6	748	85.1306	6.72705
Q1D6N3	Vegetative protein OS=Myxococcus xanthus (strain DK 1622) GN=MXAN_3496 PE=4 SV=1 - [Q1D6N3_MYXXD]	2.83926	9.22	1	1	1	1	217	23.5443	8.32373
Q1D805	Uncharacterized protein OS=Myxococcus xanthus (strain DK 1622) GN=MXAN_3009 PE=4 SV=1 - [Q1D805_MYXXD]	10.2178	9.21	1	5	5	5	760	80.7435	5.97314
Q1D3L2	Uncharacterized protein OS=Myxococcus xanthus (strain DK 1622) GN=MXAN_4593 PE=4 SV=1 - [Q1D3L2_MYXXD]	4.93873	9.21	1	3	3	3	456	50.0469	7.76709
Q1DAY2	Cyclic nucleotide-binding domain protein OS=Myxococcus xanthus (strain DK 1622) GN=MXAN_1953 PE=4 SV=1 - [Q1DAY2_MYXXD]	1.98625	9.21	1	1	1	1	152	16.9058	5.99854
Q1D8R4	Biosynthetic arginine decarboxylase OS=Myxococcus xanthus (strain DK 1622) GN=speA PE=3 SV=1 - [Q1D8R4_MYXXD]	16.3562	9.2	1	6	6	10	696	76.9179	5.68115
Q1D6G4	O-methyltransferase OS=Myxococcus xanthus (strain DK 1622) GN=MXAN_3569 PE=4 SV=1 - [Q1D6G4_MYXXD]	4.74642	9.2	1	2	2	2	326	35.5763	5.65576
O30385	Efflux ABC transporter, ATP-binding protein PilH OS=Myxococcus xanthus (strain DK 1622) GN=pilH PE=4 SV=1 - [O30385_MYXXD]	2.26663	9.2	1	2	2	2	326	35.2738	8.74854
Q1D5D5	tRNA pseudouridine synthase D OS=Myxococcus xanthus (strain DK 1622) GN=truD PE=4 SV=1 - [Q1D5D5_MYXXD]	6.74964	9.19	1	4	4	5	544	61.4001	10.0083
Q1D858	Putative GTP cyclohydrolase I OS=Myxococcus xanthus (strain DK 1622) GN=MXAN_2955 PE=4 SV=1 - [Q1D858_MYXXD]	2.70274	9.19	1	1	1	1	185	20.2615	7.89893
Q1D9F1	Uncharacterized protein OS=Myxococcus xanthus (strain DK 1622) GN=MXAN_2503 PE=4 SV=1 - [Q1D9F1_MYXXD]	0	9.19	1	1	1	1	185	20.5689	9.23193
Q1D5N8	Uncharacterized protein OS=Myxococcus xanthus (strain DK 1622) GN=MXAN_3853 PE=4 SV=1 - [Q1D5N8_MYXXD]	2.45606	9.18	1	1	1	1	207	22.8229	7.95752
Q1D4S2	Outer membrane efflux protein OS=Myxococcus xanthus (strain DK 1622) GN=MXAN_4176 PE=4 SV=1 - [Q1D4S2_MYXXD]	3.97142	9.15	1	3	3	3	448	48.8915	5.60498
Q1D5Z9	Uncharacterized protein OS=Myxococcus xanthus (strain DK 1622) GN=MXAN_3740 PE=4 SV=1 - [Q1D5Z9_MYXXD]	0	9.15	1	1	1	1	153	16.947	8.99756
Q1DAT3	Non-canonical purine NTP pyrophosphatase OS=Myxococcus xanthus (strain DK 1622) GN=MXAN_2005 PE=3 SV=1 - [Q1DAT3_MYXXD]	4.31328	9.14	1	1	1	2	197	20.6887	6.55127
Q1CZ55	Uncharacterized protein OS=Myxococcus xanthus (strain DK 1622) GN=MXAN_6187 PE=4 SV=1 - [Q1CZ55_MYXXD]	0	9.13	1	1	1	1	219	23.2437	4.94482
Q1DF42	Putative sensor histidine kinase OS=Myxococcus xanthus (strain DK 1622) GN=MXAN_0461 PE=1 SV=1 - [Q1DF42_MYXXD]	4.07754	9.09	1	2	2	2	242	26.3006	6.80029
Q1DFZ9	SWIM zinc finger domain protein OS=Myxococcus xanthus (strain DK 1622) GN=MXAN_0141 PE=4 SV=1 - [Q1DFZ9_MYXXD]	15.2446	9.08	1	3	3	5	617	67.4994	8.70459
Q1D038	Putative lipoprotein OS=Myxococcus xanthus (strain DK 1622) GN=MXAN_5848 PE=4 SV=1 - [Q1D038_MYXXD]	3.6681	9.06	1	3	3	3	287	32.1981	8.44092
Q1D3F4	Putative lipoprotein OS=Myxococcus xanthus (strain DK 1622) GN=MXAN_4653 PE=4 SV=1 - [Q1D3F4_MYXXD]	4.23477	9.05	1	1	1	1	243	25.0684	4.33545
Q1DBH9	Lipoxygenase family protein OS=Myxococcus xanthus (strain DK 1622) GN=MXAN_1744 PE=4 SV=1 - [Q1DBH9_MYXXD]	5.83543	9.04	1	4	4	4	675	76.7074	5.80811
Q1DBS4	Uncharacterized protein OS=Myxococcus xanthus (strain DK 1622) GN=MXAN_1647 PE=4 SV=1 - [Q1DBS4_MYXXD]	3.37221	9.04	1	1	1	1	177	20.1541	5.52881
Q1CYP2	Oxidoreductase, FAD-binding OS=Myxococcus xanthus (strain DK 1622) GN=MXAN_6357 PE=4 SV=1 - [Q1CYP2_MYXXD]	8.71728	8.97	1	3	3	3	468	50.205	6.53662
Q1D4E4	Acyl-CoA dehydrogenase OS=Myxococcus xanthus (strain DK 1622) GN=MXAN_4304 PE=3 SV=1 - [Q1D4E4_MYXXD]	0	8.97	1	3	3	3	379	40.9197	6.32861
Q1DD93	Uncharacterized protein OS=Myxococcus xanthus (strain DK 1622) GN=MXAN_1120 PE=4 SV=1 - [Q1DD93_MYXXD]	11.8909	8.96	1	3	3	6	491	51.3109	9.46631
Q1DEV6	Glutathione S-transferase domain protein OS=Myxococcus xanthus (strain DK 1622) GN=MXAN_0548 PE=4 SV=1 - [Q1DEV6_MYXXD]	2.0433	8.95	1	1	1	3	190	21.3028	6.21436
Q1CXY4	Glycosyl hyrolase, family 3 OS=Myxococcus xanthus (strain DK 1622) GN=MXAN_6621 PE=4 SV=1 - [Q1CXY4_MYXXD]	8.01347	8.94	1	2	2	4	369	39.6604	6.23975
Q1DCK1	Uncharacterized protein OS=Myxococcus xanthus (strain DK 1622) GN=MXAN_1365 PE=4 SV=1 - [Q1DCK1_MYXXD]	21.4925	8.9	1	7	7	9	1494	160.756	5.16064
Q1CZ22	Isoleucine--tRNA ligase OS=Myxococcus xanthus (strain DK 1622) GN=ileS PE=3 SV=1 - [Q1CZ22_MYXXD]	14.1065	8.9	1	6	6	6	1247	140.145	6.04932
Q1D4B4	Hydrolase, NUDIX family OS=Myxococcus xanthus (strain DK 1622) GN=MXAN_4335 PE=3 SV=1 - [Q1D4B4_MYXXD]	0	8.89	1	1	1	1	135	15.7118	5.21143
Q1D275	Luciferase-like monooxygenase family protein OS=Myxococcus xanthus (strain DK 1622) GN=MXAN_5094 PE=4 SV=1 - [Q1D275_MYXXD]	6.44934	8.88	1	2	2	2	338	36.3847	5.80811
Q1D521	ABC transporter, ATP-binding protein OS=Myxococcus xanthus (strain DK 1622) GN=MXAN_4074 PE=4 SV=1 - [Q1D521_MYXXD]	8.93063	8.87	1	2	2	3	293	32.4731	8.19189
Q1D8Z4	Putative lipoprotein OS=Myxococcus xanthus (strain DK 1622) GN=MXAN_2660 PE=4 SV=1 - [Q1D8Z4_MYXXD]	2.19763	8.84	1	4	4	4	656	71.2224	5.13525
Q1DCH8	Protein RecA OS=Myxococcus xanthus (strain DK 1622) GN=recA PE=3 SV=1 - [Q1DCH8_MYXXD]	4.75464	8.82	1	2	2	2	363	38.9823	6.94678
Q1D142	Uncharacterized protein OS=Myxococcus xanthus (strain DK 1622) GN=MXAN_5488 PE=4 SV=1 - [Q1D142_MYXXD]	8.3513	8.8	1	3	3	3	568	61.6519	6.26514
Q1D281	Uncharacterized protein OS=Myxococcus xanthus (strain DK 1622) GN=MXAN_5088 PE=4 SV=1 - [Q1D281_MYXXD]	1.99672	8.8	1	1	1	1	125	13.4746	3.71338
Q1D6E7	Uncharacterized protein OS=Myxococcus xanthus (strain DK 1622) GN=MXAN_3586 PE=4 SV=1 - [Q1D6E7_MYXXD]	1.65603	8.79	1	2	2	2	307	31.5469	9.67139
Q1CXZ5	ATPase, AAA family OS=Myxococcus xanthus (strain DK 1622) GN=MXAN_6610 PE=4 SV=1 - [Q1CXZ5_MYXXD]	6.91357	8.77	1	3	3	3	342	37.7812	6.34131
Q1DAK4	OmpA domain protein OS=Myxococcus xanthus (strain DK 1622) GN=MXAN_2090 PE=3 SV=1 - [Q1DAK4_MYXXD]	16.111	8.76	1	4	4	6	639	68.7266	4.94482
Q1D3H2	Uncharacterized protein OS=Myxococcus xanthus (strain DK 1622) GN=MXAN_4635 PE=4 SV=1 - [Q1D3H2_MYXXD]	8.53315	8.75	1	2	2	5	240	24.6685	11.1216
Q1D466	Uncharacterized protein OS=Myxococcus xanthus (strain DK 1622) GN=MXAN_4384 PE=4 SV=1 - [Q1D466_MYXXD]	1.94235	8.73	1	2	2	2	275	29.8754	6.55127
Q1DES0	Uncharacterized protein OS=Myxococcus xanthus (strain DK 1622) GN=MXAN_0585 PE=4 SV=1 - [Q1DES0_MYXXD]	16.8037	8.72	1	8	8	9	1572	168.503	6.69775
Q1CY80	Putative membrane protein OS=Myxococcus xanthus (strain DK 1622) GN=MXAN_6520 PE=4 SV=1 - [Q1CY80_MYXXD]	17.6371	8.72	1	5	5	8	894	97.3781	7.10791
Q1D8G0	Amidase family protein OS=Myxococcus xanthus (strain DK 1622) GN=MXAN_2852 PE=3 SV=1 - [Q1D8G0_MYXXD]	15.6988	8.68	1	3	3	5	484	51.2851	6.37939
Q1DA35	Oxidoreductase, 2-nitropropane dioxygenase family OS=Myxococcus xanthus (strain DK 1622) GN=MXAN_2267 PE=4 SV=1 - [Q1DA35_MYXXD]	3.4355	8.68	1	2	2	2	357	38.29	7.07861
Q1D1J3	Uncharacterized protein OS=Myxococcus xanthus (strain DK 1622) GN=MXAN_5330 PE=4 SV=1 - [Q1D1J3_MYXXD]	3.37237	8.67	1	1	1	1	173	19.526	6.94678
Q1CYZ9	Kelch motif/HYR domain protein OS=Myxococcus xanthus (strain DK 1622) GN=MXAN_6245 PE=4 SV=1 - [Q1CYZ9_MYXXD]	29.7845	8.66	1	6	6	11	1339	137.525	5.61768
Q1D8J2	Putative N-acetylmuramoyl-L-alanine amidase OS=Myxococcus xanthus (strain DK 1622) GN=MXAN_2814 PE=4 SV=1 - [Q1D8J2_MYXXD]	18.2904	8.65	1	4	4	7	867	90.8735	5.49072
Q1DA21	Uncharacterized protein OS=Myxococcus xanthus (strain DK 1622) GN=MXAN_2281 PE=4 SV=1 - [Q1DA21_MYXXD]	2.66617	8.65	1	1	1	1	208	23.3972	5.49072
Q1D0F1	Signal recognition particle receptor FtsY OS=Myxococcus xanthus (strain DK 1622) GN=ftsY PE=3 SV=1 - [Q1D0F1_MYXXD]	7.06671	8.64	1	3	3	3	463	50.603	7.94287
Q1CWX8	Uncharacterized protein OS=Myxococcus xanthus (strain DK 1622) GN=MXAN_6981 PE=4 SV=1 - [Q1CWX8_MYXXD]	5.09911	8.61	1	2	2	4	209	23.9154	9.23193
Q1D3A6	Guanylate kinase OS=Myxococcus xanthus (strain DK 1622) GN=gmk PE=3 SV=1 - [KGUA_MYXXD]	3.23374	8.61	1	1	1	1	209	23.3671	7.44482
Q1D6E0	Phenylalanine--tRNA ligase alpha subunit OS=Myxococcus xanthus (strain DK 1622) GN=pheS PE=3 SV=1 - [SYFA_MYXXD]	2.80349	8.6	1	3	3	4	349	38.5006	6.66846
Q1D3D5	MaoC domain protein OS=Myxococcus xanthus (strain DK 1622) GN=MXAN_4672 PE=4 SV=1 - [Q1D3D5_MYXXD]	2.03961	8.6	1	1	1	1	221	24.0743	9.36377
Q1DC35	Protein ApaG OS=Myxococcus xanthus (strain DK 1622) GN=apaG PE=3 SV=1 - [Q1DC35_MYXXD]	0	8.59	1	1	1	2	128	14.218	6.16357
Q1D739	Pseudouridine-5'-phosphate glycosidase OS=Myxococcus xanthus (strain DK 1622) GN=psuG PE=3 SV=1 - [PSUG_MYXXD]	1.76652	8.58	1	1	1	1	303	31.7676	6.56592
Q1D0I9	Serine/threonine protein kinase OS=Myxococcus xanthus (strain DK 1622) GN=MXAN_5696 PE=4 SV=1 - [Q1D0I9_MYXXD]	10.2091	8.57	1	5	5	5	840	89.3536	6.45557
Q1D0J0	ATPase, AAA family OS=Myxococcus xanthus (strain DK 1622) GN=MXAN_5695 PE=4 SV=1 - [Q1D0J0_MYXXD]	9.62103	8.55	1	5	5	5	585	65.265	6.34131
Q1DAW5	Uncharacterized protein OS=Myxococcus xanthus (strain DK 1622) GN=MXAN_1973 PE=4 SV=1 - [Q1DAW5_MYXXD]	9.2074	8.54	1	2	2	3	363	38.7974	5.14795
Q1CWR1	Uncharacterized protein OS=Myxococcus xanthus (strain DK 1622) GN=MXAN_7049 PE=4 SV=1 - [Q1CWR1_MYXXD]	3.50376	8.54	1	1	1	2	164	18.0053	7.54736
Q1D887	Ribonucleoside-diphosphate reductase, adenosylcobalamin-dependent OS=Myxococcus xanthus (strain DK 1622) GN=MXAN_2925 PE=4 SV=1 - [Q1D887_MYXXD]	10.5549	8.49	1	6	6	6	930	101.638	6.82959
Q1CVM7	Glycosyl transferase, group 1 OS=Myxococcus xanthus (strain DK 1622) GN=MXAN_7441 PE=4 SV=1 - [Q1CVM7_MYXXD]	10.4852	8.47	1	3	3	5	484	53.3645	8.6167
Q1DAL5	Adenylosuccinate lyase OS=Myxococcus xanthus (strain DK 1622) GN=purB PE=3 SV=1 - [Q1DAL5_MYXXD]	6.76273	8.47	1	3	3	3	437	49.3604	6.78564
Q1D491	ATP-dependent zinc metalloprotease FtsH OS=Myxococcus xanthus (strain DK 1622) GN=ftsH PE=3 SV=1 - [FTSH_MYXXD]	7.58927	8.46	1	5	5	6	638	70.4353	6.90283
Q1CZQ5	O-methyltransferase family protein OS=Myxococcus xanthus (strain DK 1622) GN=MXAN_5983 PE=4 SV=1 - [Q1CZQ5_MYXXD]	4.09937	8.45	1	2	2	3	213	23.25	5.2876
Q1D8X4	Chemotaxis protein methyltransferase CheR OS=Myxococcus xanthus (strain DK 1622) GN=cheR PE=4 SV=1 - [Q1D8X4_MYXXD]	0	8.45	1	1	1	1	485	52.4175	6.48096
Q1D947	Proton/peptide symporter family protein OS=Myxococcus xanthus (strain DK 1622) GN=MXAN_2607 PE=3 SV=1 - [Q1D947_MYXXD]	2.81911	8.44	1	2	2	2	462	49.2055	9.34912
Q1DCC0	Biopolymer transport protein, ExbD/TolR family OS=Myxococcus xanthus (strain DK 1622) GN=MXAN_1446 PE=3 SV=1 - [Q1DCC0_MYXXD]	2.09514	8.43	1	1	1	1	166	18.0015	5.03369
Q1D908	Uncharacterized protein OS=Myxococcus xanthus (strain DK 1622) GN=MXAN_2646 PE=4 SV=1 - [Q1D908_MYXXD]	1.78445	8.43	1	1	1	1	166	17.9359	6.04932
Q1D9X7	Aldehyde dehydrogenase family protein OS=Myxococcus xanthus (strain DK 1622) GN=MXAN_2326 PE=3 SV=1 - [Q1D9X7_MYXXD]	5.92268	8.42	1	3	3	3	463	49.8495	6.40479
Q1CY27	Putative lipoprotein OS=Myxococcus xanthus (strain DK 1622) GN=MXAN_6574 PE=4 SV=1 - [Q1CY27_MYXXD]	9.28173	8.38	1	3	3	4	513	53.0899	4.58936
Q1CXK1	Uncharacterized protein OS=Myxococcus xanthus (strain DK 1622) GN=MXAN_6755 PE=4 SV=1 - [Q1CXK1_MYXXD]	0	8.38	1	2	2	2	191	21.3	8.93896
Q1DC89	Uncharacterized protein OS=Myxococcus xanthus (strain DK 1622) GN=MXAN_1477 PE=4 SV=1 - [Q1DC89_MYXXD]	5.35125	8.36	1	2	2	2	371	39.4791	5.50342
Q1D1F8	Response regulator/sensor histidine kinase HsfB OS=Myxococcus xanthus (strain DK 1622) GN=hsfB PE=4 SV=1 - [Q1D1F8_MYXXD]	4.76997	8.35	1	3	3	3	527	58.4479	5.64307
Q1D0B4	Type IV pilus secretin PilQ OS=Myxococcus xanthus (strain DK 1622) GN=pilQ PE=3 SV=1 - [Q1D0B4_MYXXD]	24.0936	8.32	1	6	6	8	901	95.6726	9.48096
Q1DCT2	2-isopropylmalate synthase/homocitrate synthase family protein OS=Myxococcus xanthus (strain DK 1622) GN=MXAN_1284 PE=3 SV=1 - [Q1DCT2_MYXXD]	2.39797	8.31	1	2	2	2	421	45.8827	5.87158
Q1DF34	Peptidylprolyl isomerase OS=Myxococcus xanthus (strain DK 1622) GN=MXAN_0469 PE=4 SV=1 - [Q1DF34_MYXXD]	1.6066	8.31	1	2	2	2	349	39.1984	6.75635
Q1DD53	Asparaginase family protein OS=Myxococcus xanthus (strain DK 1622) GN=MXAN_1160 PE=4 SV=1 - [Q1DD53_MYXXD]	2.85192	8.26	1	1	1	1	351	36.5783	5.70654
Q1D525	Uncharacterized protein OS=Myxococcus xanthus (strain DK 1622) GN=MXAN_4070 PE=4 SV=1 - [Q1D525_MYXXD]	2.2729	8.23	1	2	2	3	158	16.449	6.31592
Q1DDE6	Uncharacterized protein OS=Myxococcus xanthus (strain DK 1622) GN=MXAN_1067 PE=4 SV=1 - [Q1DDE6_MYXXD]	2.02208	8.22	1	1	1	1	292	32.5417	6.32861
Q1D566	Putative acyltransferase OS=Myxococcus xanthus (strain DK 1622) GN=MXAN_4028 PE=4 SV=1 - [Q1D566_MYXXD]	11.2757	8.2	1	2	2	3	573	60.4292	4.91943
Q1D9V4	Phosphoribosylformylglycinamidine synthase OS=Myxococcus xanthus (strain DK 1622) GN=purL PE=3 SV=2 - [PUR4_MYXXD]	26.6868	8.16	1	7	7	12	1299	139.141	6.34131
Q1D251	Amidohydrolase domain protein OS=Myxococcus xanthus (strain DK 1622) GN=MXAN_5118 PE=4 SV=1 - [Q1D251_MYXXD]	5.00022	8.16	1	3	3	4	441	47.0026	6.7417
Q1DDB5	Oxidoreductase, aldo/keto reductase family OS=Myxococcus xanthus (strain DK 1622) GN=MXAN_1098 PE=4 SV=1 - [Q1DDB5_MYXXD]	3.21927	8.16	1	1	1	1	282	30.3466	6.53662
Q1D1H1	Adenine phosphoribosyltransferase OS=Myxococcus xanthus (strain DK 1622) GN=apt PE=3 SV=1 - [APT_MYXXD]	2.49631	8.15	1	1	1	3	184	19.8256	6.55127
Q1D1B9	Choloylglycine hydrolase family protein OS=Myxococcus xanthus (strain DK 1622) GN=MXAN_5407 PE=4 SV=1 - [Q1D1B9_MYXXD]	2.43524	8.15	1	2	2	2	356	38.6554	6.59521
Q1DCA2	Aspartyl/glutamyl-tRNA(Asn/Gln) amidotransferase subunit B OS=Myxococcus xanthus (strain DK 1622) GN=gatB PE=3 SV=1 - [GATB_MYXXD]	4.75571	8.14	1	2	2	2	479	52.6461	6.46826
Q1DAF4	Putative binding protein OS=Myxococcus xanthus (strain DK 1622) GN=MXAN_2146 PE=4 SV=1 - [Q1DAF4_MYXXD]	2.22919	8.09	1	1	1	1	136	15.3516	6.52197
Q1D0P6	Acylphosphatase OS=Myxococcus xanthus (strain DK 1622) GN=acyP PE=3 SV=1 - [ACYP_MYXXD]	2.07763	8.08	1	1	1	1	99	10.9115	9.14404
Q1D1K1	Heat shock protein 70 family protein OS=Myxococcus xanthus (strain DK 1622) GN=MXAN_5322 PE=3 SV=1 - [Q1D1K1_MYXXD]	21.7317	8.06	1	3	3	6	620	66.5191	5.30029
Q1CYA3	Glucokinase OS=Myxococcus xanthus (strain DK 1622) GN=glcK PE=4 SV=1 - [Q1CYA3_MYXXD]	0	8.06	1	1	2	2	310	30.8663	6.12549
Q1D4T9	Uridine kinase OS=Myxococcus xanthus (strain DK 1622) GN=udk PE=3 SV=1 - [Q1D4T9_MYXXD]	0	8.06	1	1	1	1	211	23.7054	7.25439
Q1CY25	Iron-binding protein OS=Myxococcus xanthus (strain DK 1622) GN=MXAN_6576 PE=4 SV=1 - [Q1CY25_MYXXD]	0	8.03	1	1	1	1	299	31.1539	9.23193
Q1D337	Uncharacterized protein OS=Myxococcus xanthus (strain DK 1622) GN=MXAN_4774 PE=4 SV=1 - [Q1D337_MYXXD]	2.73058	8	1	1	1	1	200	21.6229	4.86865
Q1DCX8	2,3-bisphosphoglycerate-independent phosphoglycerate mutase OS=Myxococcus xanthus (strain DK 1622) GN=gpmI PE=3 SV=1 - [GPMI_MYXXD]	7.31187	7.99	1	3	3	4	513	56.5178	6.58057
Q1D7F6	Tetratricopeptide repeat protein OS=Myxococcus xanthus (strain DK 1622) GN=MXAN_3218 PE=4 SV=1 - [Q1D7F6_MYXXD]	0	7.98	1	1	1	1	188	20.4806	6.53662
Q1DCI3	Gamma-glutamyltransferase OS=Myxococcus xanthus (strain DK 1622) GN=ggt PE=4 SV=1 - [Q1DCI3_MYXXD]	6.20954	7.97	1	3	3	3	602	62.8126	8.48486
Q1CXJ9	Uncharacterized protein OS=Myxococcus xanthus (strain DK 1622) GN=MXAN_6757 PE=4 SV=1 - [Q1CXJ9_MYXXD]	4.66047	7.95	1	2	2	2	151	16.3158	9.87646
Q1CWP8	Probable transcriptional regulatory protein MXAN_7062 OS=Myxococcus xanthus (strain DK 1622) GN=MXAN_7062 PE=3 SV=1 - [Y7062_MYXXD]	3.53862	7.92	1	2	2	2	240	26.2364	5.50342
Q1DAM5	Uncharacterized protein OS=Myxococcus xanthus (strain DK 1622) GN=MXAN_2069 PE=4 SV=1 - [Q1DAM5_MYXXD]	2.47368	7.92	1	1	1	1	202	22.2463	5.52881
Q1D1F2	Fatty oxidation complex, alpha subunit FadJ OS=Myxococcus xanthus (strain DK 1622) GN=fadJ PE=3 SV=1 - [Q1D1F2_MYXXD]	9.76654	7.91	1	4	4	4	746	80.1647	9.02686
Q1CXF8	Uncharacterized protein OS=Myxococcus xanthus (strain DK 1622) GN=MXAN_6798 PE=4 SV=1 - [Q1CXF8_MYXXD]	6.42345	7.91	1	3	3	3	430	47.9028	5.64307
Q1D8S9	NADH-quinone oxidoreductase subunit H OS=Myxococcus xanthus (strain DK 1622) GN=nuoH PE=3 SV=1 - [Q1D8S9_MYXXD]	10.7363	7.88	1	3	3	5	482	51.8585	7.57666
Q1DCS6	Phosphotransferase OS=Myxococcus xanthus (strain DK 1622) GN=MXAN_1290 PE=4 SV=1 - [Q1DCS6_MYXXD]	5.81742	7.87	1	2	2	2	343	38.636	6.53662
Q1CZS0	tRNAHis guanylyltransferase family protein OS=Myxococcus xanthus (strain DK 1622) GN=MXAN_5968 PE=4 SV=1 - [Q1CZS0_MYXXD]	4.2269	7.87	1	2	2	2	267	30.3403	8.42627
Q1D2W0	Signal recognition particle protein OS=Myxococcus xanthus (strain DK 1622) GN=ffh PE=3 SV=1 - [Q1D2W0_MYXXD]	12.2227	7.85	1	3	3	5	548	60.3797	9.34912
Q1D8Q9	Heat shock protein 70 family protein OS=Myxococcus xanthus (strain DK 1622) GN=MXAN_2747 PE=3 SV=1 - [Q1D8Q9_MYXXD]	5.14808	7.85	1	3	3	3	535	58.3715	4.99561
Q1D292	Peptidyl-tRNA hydrolase OS=Myxococcus xanthus (strain DK 1622) GN=pth PE=3 SV=1 - [PTH_MYXXD]	1.83431	7.85	1	1	1	1	191	21.152	9.0708
Q1D668	Methyl accepting chemotaxis protein OS=Myxococcus xanthus (strain DK 1622) GN=MXAN_3668 PE=4 SV=1 - [Q1D668_MYXXD]	2.09067	7.84	1	2	2	2	510	54.2344	5.2749
Q1D510	Peptidyl-prolyl cis-trans isomerase OS=Myxococcus xanthus (strain DK 1622) GN=MXAN_4085 PE=4 SV=1 - [Q1D510_MYXXD]	2.72804	7.83	1	2	2	2	217	22.9276	5.37646
Q1CVH7	Ribosomal RNA small subunit methyltransferase G OS=Myxococcus xanthus (strain DK 1622) GN=rsmG PE=3 SV=1 - [RSMG_MYXXD]	2.12184	7.83	1	1	1	1	217	22.8354	7.35693
Q1D5A1	Putative lipoprotein OS=Myxococcus xanthus (strain DK 1622) GN=MXAN_3992 PE=4 SV=1 - [Q1D5A1_MYXXD]	2.3626	7.75	1	2	2	2	426	46.7035	4.84326
Q1DE88	Uncharacterized protein OS=Myxococcus xanthus (strain DK 1622) GN=MXAN_0769 PE=4 SV=1 - [Q1DE88_MYXXD]	2.5434	7.74	1	1	1	1	168	18.6605	9.30518
Q1DA28	TRAP transporter solute receptor, TAXI family OS=Myxococcus xanthus (strain DK 1622) GN=MXAN_2274 PE=4 SV=1 - [Q1DA28_MYXXD]	5.09427	7.69	1	2	2	2	455	50.8682	9.24658
Q1D055	Alpha-1,4 glucan phosphorylase OS=Myxococcus xanthus (strain DK 1622) GN=glgP PE=3 SV=1 - [Q1D055_MYXXD]	13.3015	7.67	1	4	4	7	834	94.7125	6.93213
Q1D6K9	3-phosphoshikimate 1-carboxyvinyltransferase OS=Myxococcus xanthus (strain DK 1622) GN=MXAN_3520 PE=3 SV=1 - [Q1D6K9_MYXXD]	6.72638	7.67	1	3	3	3	430	45.4158	6.18896
Q1DE16	Oxidoreductase, zinc-binding dehydrogenase family OS=Myxococcus xanthus (strain DK 1622) GN=MXAN_0845 PE=4 SV=1 - [Q1DE16_MYXXD]	4.82141	7.62	1	1	1	3	328	34.6277	6.62451
Q1CXF1	30S ribosomal protein S4 B OS=Myxococcus xanthus (strain DK 1622) GN=rpsD2 PE=3 SV=1 - [RS4B_MYXXD]	3.56037	7.62	1	1	1	1	210	23.8237	10.2866
Q1CZH2	Tryptophan synthase alpha chain OS=Myxococcus xanthus (strain DK 1622) GN=trpA PE=3 SV=1 - [Q1CZH2_MYXXD]	0	7.6	1	1	1	1	263	27.4124	7.2251
Q1D7X5	Methylenetetrahydrofolate reductase OS=Myxococcus xanthus (strain DK 1622) GN=metF PE=3 SV=1 - [Q1D7X5_MYXXD]	2.45792	7.59	1	1	1	1	290	32.0474	7.07861
Q1D4U5	Putative lipoprotein OS=Myxococcus xanthus (strain DK 1622) GN=MXAN_4153 PE=4 SV=1 - [Q1D4U5_MYXXD]	2.81788	7.58	1	1	1	1	211	22.4241	5.93506
Q1D4N4	Metallo-beta-lactamase family protein OS=Myxococcus xanthus (strain DK 1622) GN=MXAN_4214 PE=4 SV=1 - [Q1D4N4_MYXXD]	0	7.58	1	1	1	1	277	30.4543	7.44482
Q1D2V1	Adventurous gliding motility protein AgmK OS=Myxococcus xanthus (strain DK 1622) GN=agmK PE=4 SV=1 - [Q1D2V1_MYXXD]	31.7863	7.56	1	21	21	22	3822	421.206	5.2749
Q1D040	Uncharacterized protein OS=Myxococcus xanthus (strain DK 1622) GN=MXAN_5846 PE=4 SV=1 - [Q1D040_MYXXD]	1.84545	7.55	1	1	1	2	265	29.3136	5.38916
Q1D463	Uncharacterized protein OS=Myxococcus xanthus (strain DK 1622) GN=MXAN_4387 PE=4 SV=1 - [Q1D463_MYXXD]	1.66508	7.55	1	1	1	1	159	16.5705	9.02686
Q1DDU6	Kynurenine 3-monooxygenase OS=Myxococcus xanthus (strain DK 1622) GN=kmo PE=3 SV=1 - [KMO_MYXXD]	1.60051	7.54	1	2	2	2	464	50.8879	6.49365
Q1DCE9	Uncharacterized protein OS=Myxococcus xanthus (strain DK 1622) GN=MXAN_1417 PE=4 SV=1 - [Q1DCE9_MYXXD]	1.88072	7.53	1	1	1	1	292	30.7245	6.85889
Q1DDF1	RNA polymerase sigma-54 factor OS=Myxococcus xanthus (strain DK 1622) GN=rpoN PE=3 SV=1 - [Q1DDF1_MYXXD]	4.67988	7.52	2	4	4	4	505	56.9385	5.65576
Q1D3Z2	Valine--tRNA ligase OS=Myxococcus xanthus (strain DK 1622) GN=valS PE=3 SV=1 - [Q1D3Z2_MYXXD]	23.6048	7.5	1	8	8	11	1306	142.778	8.30908
Q1CXH7	Putative 2,3,4,5-tetrahydropyridine-2-carboxylate N-succinyltransferase OS=Myxococcus xanthus (strain DK 1622) GN=MXAN_6779 PE=3 SV=1 - [Q1CXH7_MYXXD]	7.0573	7.5	1	2	2	3	280	29.4356	7.38623
Q1D435	Acetyltransferase, GNAT family OS=Myxococcus xanthus (strain DK 1622) GN=MXAN_4417 PE=4 SV=1 - [Q1D435_MYXXD]	5.88748	7.49	1	1	1	2	267	29.6109	6.23975
Q1DEM2	DNA-binding protein OS=Myxococcus xanthus (strain DK 1622) GN=MXAN_0633 PE=4 SV=1 - [Q1DEM2_MYXXD]	2.50148	7.46	1	1	1	1	134	14.8489	9.1001
Q1D738	Uncharacterized protein OS=Myxococcus xanthus (strain DK 1622) GN=MXAN_3336 PE=4 SV=1 - [Q1D738_MYXXD]	1.66958	7.45	1	1	1	1	161	17.72	5.97314
Q1CZG6	Putative anthranilate synthase, component I OS=Myxococcus xanthus (strain DK 1622) GN=MXAN_6072 PE=4 SV=1 - [Q1CZG6_MYXXD]	4.31372	7.44	1	3	3	3	497	53.9516	5.85889
Q1CWV5	Putative lipoprotein OS=Myxococcus xanthus (strain DK 1622) GN=MXAN_7005 PE=4 SV=1 - [Q1CWV5_MYXXD]	0	7.44	1	1	1	1	215	23.947	9.20264
Q1D2J5	Holliday junction ATP-dependent DNA helicase RuvA OS=Myxococcus xanthus (strain DK 1622) GN=ruvA PE=3 SV=1 - [RUVA_MYXXD]	1.8206	7.43	1	1	2	2	202	21.5457	8.38232
Q1D8A7	DofA protein OS=Myxococcus xanthus (strain DK 1622) GN=MXAN_2905 PE=4 SV=1 - [Q1D8A7_MYXXD]	1.95608	7.43	1	1	1	1	148	16.5968	8.52881
Q1DEN7	Dihydroxyacetone kinase family protein OS=Myxococcus xanthus (strain DK 1622) GN=MXAN_0618 PE=4 SV=1 - [Q1DEN7_MYXXD]	4.64548	7.42	1	3	3	3	566	57.8024	5.87158
Q1D3L0	Non-ribosomal peptide synthase OS=Myxococcus xanthus (strain DK 1622) GN=MXAN_4595 PE=4 SV=1 - [Q1D3L0_MYXXD]	15.6974	7.4	1	6	6	7	1095	121.762	5.94775
Q1D9H2	Uncharacterized protein OS=Myxococcus xanthus (strain DK 1622) GN=MXAN_2481 PE=4 SV=1 - [Q1D9H2_MYXXD]	3.93461	7.39	1	2	2	2	460	49.9057	9.30518
Q1D557	Cytidylate kinase OS=Myxococcus xanthus (strain DK 1622) GN=cmk PE=3 SV=1 - [Q1D557_MYXXD]	2.4948	7.39	1	1	1	1	230	24.7459	6.15088
Q1CYU3	Peptidase, M50 family OS=Myxococcus xanthus (strain DK 1622) GN=MXAN_6305 PE=4 SV=1 - [Q1CYU3_MYXXD]	8.25777	7.37	1	3	3	4	475	51.4115	6.93213
Q1CVR2	Proline dehydrogenase OS=Myxococcus xanthus (strain DK 1622) GN=MXAN_7405 PE=4 SV=1 - [Q1CVR2_MYXXD]	2.22812	7.37	1	1	1	1	312	35.4756	9.1001
Q1CYL8	Uncharacterized protein OS=Myxococcus xanthus (strain DK 1622) GN=MXAN_6381 PE=4 SV=1 - [Q1CYL8_MYXXD]	3.21574	7.34	1	3	3	3	681	72.9787	4.88135
Q1CXB6	Uncharacterized protein OS=Myxococcus xanthus (strain DK 1622) GN=MXAN_6840 PE=4 SV=1 - [Q1CXB6_MYXXD]	0	7.34	1	1	1	1	354	36.9684	4.66553
Q306N4	PilO OS=Myxococcus xanthus (strain DK 1622) GN=pilO PE=1 SV=1 - [Q306N4_MYXXD]	3.49157	7.32	1	1	1	1	205	22.8689	5.52881
Q1D5D1	Pyridine nucleotide-disulphide oxidoreductase OS=Myxococcus xanthus (strain DK 1622) GN=MXAN_3962 PE=4 SV=1 - [Q1D5D1_MYXXD]	9.81692	7.3	1	2	2	4	466	48.8883	7.51807
Q1D9T1	Phosphofructokinase OS=Myxococcus xanthus (strain DK 1622) GN=pfkB PE=3 SV=1 - [Q1D9T1_MYXXD]	0	7.3	1	2	2	2	315	33.4294	6.16357
Q1CWC9	Serine/threonine kinase associate protein KapA OS=Myxococcus xanthus (strain DK 1622) GN=kapA PE=4 SV=1 - [Q1CWC9_MYXXD]	2.33687	7.28	1	1	1	1	151	16.9215	5.47803
Q1DCS1	Pyridoxine/pyridoxamine 5'-phosphate oxidase OS=Myxococcus xanthus (strain DK 1622) GN=pdxH PE=3 SV=2 - [PDXH_MYXXD]	0	7.28	1	1	1	1	206	23.7679	8.07471
Q1D8Y9	Uncharacterized protein OS=Myxococcus xanthus (strain DK 1622) GN=MXAN_2665 PE=4 SV=1 - [Q1D8Y9_MYXXD]	2.36758	7.26	1	1	1	2	248	27.8979	6.18896
Q1D2B2	Uncharacterized protein OS=Myxococcus xanthus (strain DK 1622) GN=MXAN_5056 PE=4 SV=1 - [Q1D2B2_MYXXD]	0	7.26	1	1	1	1	317	34.0787	9.72998
Q1D4F8	Putative thioesterase OS=Myxococcus xanthus (strain DK 1622) GN=MXAN_4290 PE=4 SV=1 - [Q1D4F8_MYXXD]	0	7.25	1	1	1	1	262	29.0942	5.93506
Q1D5X3	PQQ enzyme repeat domain protein OS=Myxococcus xanthus (strain DK 1622) GN=MXAN_3768 PE=4 SV=1 - [Q1D5X3_MYXXD]	2.48638	7.24	1	2	2	2	387	40.9457	5.41455
Q1D9H3	Signal peptide peptidase SppA, 36K type OS=Myxococcus xanthus (strain DK 1622) GN=sppA PE=4 SV=1 - [Q1D9H3_MYXXD]	10.2388	7.21	1	4	4	5	832	88.8027	6.41748
Q1D976	Methyltransferase, RsmB/NOP family OS=Myxococcus xanthus (strain DK 1622) GN=MXAN_2578 PE=4 SV=1 - [Q1D976_MYXXD]	5.73452	7.2	1	2	2	3	472	51.7094	9.67139
Q1CWV0	Uncharacterized protein OS=Myxococcus xanthus (strain DK 1622) GN=MXAN_7010 PE=4 SV=1 - [Q1CWV0_MYXXD]	2.24735	7.19	1	1	1	1	167	17.198	5.56689
Q1D315	Fibronectin type III domain protein OS=Myxococcus xanthus (strain DK 1622) GN=MXAN_4796 PE=4 SV=1 - [Q1D315_MYXXD]	5.93036	7.16	1	2	2	3	391	41.5473	4.77979
Q1DAU9	Uncharacterized protein OS=Myxococcus xanthus (strain DK 1622) GN=MXAN_1990 PE=4 SV=1 - [Q1DAU9_MYXXD]	2.03713	7.14	1	1	1	1	168	18.6706	7.79639
Q1D9P8	Oligopeptide transporter, OPT family OS=Myxococcus xanthus (strain DK 1622) GN=MXAN_2405 PE=4 SV=1 - [Q1D9P8_MYXXD]	8.01476	7.13	1	3	3	3	631	65.5238	9.5249
Q1D9C0	N5-carboxyaminoimidazole ribonucleotide synthase OS=Myxococcus xanthus (strain DK 1622) GN=purK PE=3 SV=1 - [Q1D9C0_MYXXD]	7.50278	7.11	1	2	2	3	380	40.229	6.23975
Q1D3H6	Cytokinin riboside 5'-monophosphate phosphoribohydrolase OS=Myxococcus xanthus (strain DK 1622) GN=MXAN_4631 PE=3 SV=1 - [Q1D3H6_MYXXD]	4.69637	7.11	1	1	1	2	197	20.8377	7.56201
Q1CY42	Uncharacterized protein OS=Myxococcus xanthus (strain DK 1622) GN=MXAN_6559 PE=4 SV=1 - [Q1CY42_MYXXD]	0	7.1	1	1	1	1	155	17.7128	6.53662
Q1DF02	Glutamine--fructose-6-phosphate aminotransferase [isomerizing] OS=Myxococcus xanthus (strain DK 1622) GN=glmS PE=3 SV=1 - [Q1DF02_MYXXD]	9.00661	7.08	1	3	3	4	636	68.7452	6.49365
Q1D8Z2	Hydrolase, NUDIX family OS=Myxococcus xanthus (strain DK 1622) GN=MXAN_2662 PE=4 SV=1 - [Q1D8Z2_MYXXD]	2.73551	7.08	1	1	1	1	226	25.1039	5.33838
Q1D2G4	Iron-sulfur cluster assembly accessory protein OS=Myxococcus xanthus (strain DK 1622) GN=MXAN_5003 PE=3 SV=1 - [Q1D2G4_MYXXD]	1.60074	7.08	1	1	1	1	113	12.3963	7.82568
Q1D403	Cell wall peptidase, M23 family OS=Myxococcus xanthus (strain DK 1622) GN=MXAN_4449 PE=4 SV=1 - [Q1D403_MYXXD]	0	7.07	1	1	1	1	311	33.1513	9.29053
Q1D6G2	Uncharacterized protein OS=Myxococcus xanthus (strain DK 1622) GN=MXAN_3571 PE=4 SV=1 - [Q1D6G2_MYXXD]	11.7214	7.06	1	4	4	5	722	79.2362	5.46533
Q1D913	Uncharacterized protein OS=Myxococcus xanthus (strain DK 1622) GN=MXAN_2641 PE=3 SV=1 - [Q1D913_MYXXD]	2.63793	7.05	1	1	1	1	227	24.2288	6.56592
Q1D4N0	Lipoyl synthase OS=Myxococcus xanthus (strain DK 1622) GN=lipA PE=3 SV=2 - [LIPA_MYXXD]	2.28187	7.05	1	1	1	1	298	33.7154	7.75244
Q1D4Q8	Endonuclease MutS2 OS=Myxococcus xanthus (strain DK 1622) GN=mutS2 PE=3 SV=1 - [Q1D4Q8_MYXXD]	8.93376	6.99	1	4	4	6	801	87.3905	6.25244
Q1DFZ8	WD domain G-beta repeat/PBS lyase HEAT-like repeat protein OS=Myxococcus xanthus (strain DK 1622) GN=MXAN_0142 PE=4 SV=1 - [Q1DFZ8_MYXXD]	24.4833	6.98	1	12	12	13	2179	231.194	7.60596
Q1CXJ4	Coproporphyrinogen oxidase OS=Myxococcus xanthus (strain DK 1622) GN=hemF PE=3 SV=1 - [Q1CXJ4_MYXXD]	0	6.98	1	1	2	2	301	34.4251	7.06396
Q1D450	Uncharacterized protein OS=Myxococcus xanthus (strain DK 1622) GN=MXAN_4400 PE=4 SV=1 - [Q1D450_MYXXD]	2.10114	6.97	1	1	1	2	201	21.8743	9.48096
Q1CXD3	Uncharacterized protein OS=Myxococcus xanthus (strain DK 1622) GN=MXAN_6823 PE=4 SV=1 - [Q1CXD3_MYXXD]	4.04	6.96	1	2	2	2	460	50.2262	7.07861
Q1DG97	Uncharacterized protein OS=Myxococcus xanthus (strain DK 1622) GN=MXAN_0043 PE=4 SV=1 - [Q1DG97_MYXXD]	2.37928	6.95	1	2	2	2	446	48.6315	5.33838
Q1DC43	Putative long-chain-fatty-acid CoA ligase OS=Myxococcus xanthus (strain DK 1622) GN=MXAN_1528 PE=4 SV=1 - [Q1DC43_MYXXD]	12.3696	6.94	1	7	7	7	1470	162.208	7.06396
Q1D125	Response regulator OS=Myxococcus xanthus (strain DK 1622) GN=MXAN_5505 PE=4 SV=1 - [Q1D125_MYXXD]	2.5559	6.93	1	1	1	1	231	25.3712	5.51611
Q1CXM4	Class II aldolase/adducin domain protein OS=Myxococcus xanthus (strain DK 1622) GN=MXAN_6732 PE=4 SV=1 - [Q1CXM4_MYXXD]	6.77042	6.92	1	1	1	3	260	28.5286	6.68311
Q1D9C7	Putative membrane protein OS=Myxococcus xanthus (strain DK 1622) GN=MXAN_2527 PE=4 SV=1 - [Q1D9C7_MYXXD]	0	6.92	1	3	3	3	795	86.3015	8.99756
Q1D012	Threonine dehydratase OS=Myxococcus xanthus (strain DK 1622) GN=ilvA PE=4 SV=1 - [Q1D012_MYXXD]	6.2721	6.91	1	2	2	3	405	43.6853	6.46826
Q1DAC3	Putative serine/threonine protein kinase OS=Myxococcus xanthus (strain DK 1622) GN=MXAN_2177 PE=4 SV=1 - [Q1DAC3_MYXXD]	2.25416	6.91	2	2	2	2	405	43.5076	9.29053
Q1D045	Enoyl-CoA hydratase/isomerase family protein OS=Myxococcus xanthus (strain DK 1622) GN=MXAN_5841 PE=4 SV=1 - [Q1D045_MYXXD]	2.57064	6.91	1	1	1	1	275	29.9433	5.92236
Q1D8E4	Uncharacterized protein OS=Myxococcus xanthus (strain DK 1622) GN=MXAN_2868 PE=4 SV=1 - [Q1D8E4_MYXXD]	0	6.91	1	1	1	1	434	48.1482	6.80029
Q1CZT2	Uncharacterized protein OS=Myxococcus xanthus (strain DK 1622) GN=MXAN_5954 PE=4 SV=1 - [Q1CZT2_MYXXD]	4.87247	6.9	1	3	3	4	696	76.5927	5.42725
Q1DG49	Efflux transporter, HAE1 family, MFP subunit OS=Myxococcus xanthus (strain DK 1622) GN=MXAN_0091 PE=3 SV=1 - [Q1DG49_MYXXD]	4.76439	6.88	1	2	2	2	378	39.9222	6.90283
Q1D4V5	Frizzy aggregation protein A OS=Myxococcus xanthus (strain DK 1622) GN=frzA PE=4 SV=1 - [Q1D4V5_MYXXD]	2.50507	6.88	1	1	1	1	160	17.0994	10.1694
Q1CWF0	Alanine racemase OS=Myxococcus xanthus (strain DK 1622) GN=alr PE=3 SV=1 - [Q1CWF0_MYXXD]	4.7541	6.85	1	2	2	2	409	43.9913	7.35693
Q1D405	Tetratricopeptide repeat protein OS=Myxococcus xanthus (strain DK 1622) GN=MXAN_4447 PE=4 SV=1 - [Q1D405_MYXXD]	3.94735	6.84	1	1	1	1	380	41.0084	6.06201
Q1D106	Uncharacterized protein OS=Myxococcus xanthus (strain DK 1622) GN=MXAN_5524 PE=4 SV=1 - [Q1D106_MYXXD]	1.8011	6.82	1	1	1	1	132	14.3489	7.91357
Q1CXB2	Uncharacterized protein OS=Myxococcus xanthus (strain DK 1622) GN=MXAN_6844 PE=4 SV=1 - [Q1CXB2_MYXXD]	2.30935	6.81	1	2	2	2	279	30.0564	6.01123
Q1CYM7	6-aminohexanoate-cyclic-dimer hydrolase OS=Myxococcus xanthus (strain DK 1622) GN=nylA PE=3 SV=1 - [Q1CYM7_MYXXD]	0	6.74	1	1	1	1	475	50.8348	6.58057
Q1DEA4	Oxidoreductase, NAD-binding OS=Myxococcus xanthus (strain DK 1622) GN=MXAN_0753 PE=4 SV=1 - [Q1DEA4_MYXXD]	0	6.73	1	1	1	1	208	22.1875	7.6499
Q1DAY9	Acyltransferase domain protein OS=Myxococcus xanthus (strain DK 1622) GN=MXAN_1946 PE=4 SV=1 - [Q1DAY9_MYXXD]	2.89643	6.69	1	1	1	1	314	35.2092	8.98291
Q1D417	Uncharacterized protein OS=Myxococcus xanthus (strain DK 1622) GN=MXAN_4435 PE=4 SV=1 - [Q1D417_MYXXD]	4.62813	6.68	1	2	2	3	419	45.0809	8.90967
Q1CXH3	Decarboxylase, group II OS=Myxococcus xanthus (strain DK 1622) GN=MXAN_6783 PE=3 SV=1 - [Q1CXH3_MYXXD]	6.98556	6.67	1	2	2	3	480	51.9784	6.52197
Q1D421	Putative agmatinase OS=Myxococcus xanthus (strain DK 1622) GN=MXAN_4431 PE=4 SV=1 - [Q1D421_MYXXD]	3.25381	6.67	1	2	2	2	345	37.4978	5.23682
Q1DG67	Thioesterase family domain protein OS=Myxococcus xanthus (strain DK 1622) GN=MXAN_0073 PE=4 SV=1 - [Q1DG67_MYXXD]	0	6.67	1	1	1	1	150	16.3904	5.51611
Q1DAZ2	Uncharacterized protein OS=Myxococcus xanthus (strain DK 1622) GN=MXAN_1943 PE=4 SV=1 - [Q1DAZ2_MYXXD]	4.63923	6.64	1	2	2	3	437	48.4329	6.90283
Q1DEC4	Sensory box histidine kinase/response regulator OS=Myxococcus xanthus (strain DK 1622) GN=MXAN_0733 PE=4 SV=1 - [Q1DEC4_MYXXD]	9.92403	6.63	1	5	5	5	981	107.642	5.75732
Q1D3H8	L-aspartate oxidase OS=Myxococcus xanthus (strain DK 1622) GN=nadB PE=3 SV=1 - [Q1D3H8_MYXXD]	9.06232	6.62	1	3	3	4	529	58.4007	6.66846
Q1DCE8	Uncharacterized protein OS=Myxococcus xanthus (strain DK 1622) GN=MXAN_1418 PE=4 SV=1 - [Q1DCE8_MYXXD]	3.96358	6.61	1	2	2	3	378	40.7381	7.13721
Q1D7P6	Alanine racemase domain protein OS=Myxococcus xanthus (strain DK 1622) GN=MXAN_3124 PE=4 SV=1 - [Q1D7P6_MYXXD]	1.79886	6.61	1	2	2	2	363	39.3122	6.91748
Q1D276	Uncharacterized protein OS=Myxococcus xanthus (strain DK 1622) GN=MXAN_5093 PE=4 SV=1 - [Q1D276_MYXXD]	2.48394	6.61	1	1	1	1	227	24.3617	9.24658
Q1CZ60	Acetyltransferase, GNAT family OS=Myxococcus xanthus (strain DK 1622) GN=MXAN_6182 PE=4 SV=1 - [Q1CZ60_MYXXD]	0	6.61	1	1	1	1	227	26.3397	9.90576
Q1D689	2,3-dihydro-2,3-dihydroxybenzoate dehydrogenase OS=Myxococcus xanthus (strain DK 1622) GN=MXAN_3647 PE=3 SV=1 - [Q1D689_MYXXD]	0	6.61	1	1	1	1	257	26.5729	6.69775
Q1CXG0	DNA-binding protein OS=Myxococcus xanthus (strain DK 1622) GN=MXAN_6796 PE=4 SV=1 - [Q1CXG0_MYXXD]	0	6.58	1	1	1	1	243	26.0217	6.90283
Q1D5Z0	Aminotransferase, classes I and II OS=Myxococcus xanthus (strain DK 1622) GN=MXAN_3751 PE=4 SV=1 - [Q1D5Z0_MYXXD]	4.57842	6.57	1	2	2	3	396	43.0671	6.69775
Q1CZ18	DNA-binding response regulator, Fis family OS=Myxococcus xanthus (strain DK 1622) GN=MXAN_6224 PE=4 SV=1 - [Q1CZ18_MYXXD]	2.81382	6.56	1	1	1	1	183	19.6755	8.77783
Q1D0I8	Uncharacterized protein OS=Myxococcus xanthus (strain DK 1622) GN=MXAN_5697 PE=4 SV=1 - [Q1D0I8_MYXXD]	2.10252	6.56	1	1	1	1	259	27.4025	5.49072
Q1DG51	Glutathione S-transferase domain protein OS=Myxococcus xanthus (strain DK 1622) GN=MXAN_0089 PE=4 SV=1 - [Q1DG51_MYXXD]	3.89967	6.54	1	1	1	2	214	23.9746	5.68115
Q1D9J2	Tetratricopeptide repeat protein OS=Myxococcus xanthus (strain DK 1622) GN=MXAN_2461 PE=4 SV=1 - [Q1D9J2_MYXXD]	2.66456	6.52	1	1	1	1	230	24.4839	4.90674
Q1CVW1	Uncharacterized protein OS=Myxococcus xanthus (strain DK 1622) GN=MXAN_7354 PE=4 SV=1 - [Q1CVW1_MYXXD]	2.21324	6.52	1	1	1	1	184	18.5118	5.19873
Q1DDA3	Biotin/lipoic acid binding domain protein OS=Myxococcus xanthus (strain DK 1622) GN=MXAN_1110 PE=4 SV=1 - [Q1DDA3_MYXXD]	1.91514	6.51	1	1	1	1	169	18.4486	5.13525
Q1DD59	FeS assembly ATPase SufC OS=Myxococcus xanthus (strain DK 1622) GN=sufC PE=4 SV=1 - [Q1DD59_MYXXD]	5.70833	6.49	1	1	1	3	262	28.242	6.7124
Q1DAC0	NADP oxidoreductase, coenzyme F420-dependent OS=Myxococcus xanthus (strain DK 1622) GN=MXAN_2180 PE=4 SV=1 - [Q1DAC0_MYXXD]	3.10622	6.49	1	1	1	1	231	24.1146	5.89697
Q1D4I1	Hydroxymethylglutaryl-CoA synthase OS=Myxococcus xanthus (strain DK 1622) GN=mvaS PE=4 SV=1 - [Q1D4I1_MYXXD]	5.94558	6.46	1	1	1	2	418	44.3515	6.37939
Q1DF57	Uncharacterized protein OS=Myxococcus xanthus (strain DK 1622) GN=MXAN_0446 PE=4 SV=1 - [Q1DF57_MYXXD]	2.12336	6.45	1	2	2	2	465	50.0702	5.51611
Q1DC33	Putative lipoprotein OS=Myxococcus xanthus (strain DK 1622) GN=MXAN_1539 PE=4 SV=1 - [Q1DC33_MYXXD]	2.10928	6.45	1	2	2	2	341	35.5674	5.52881
Q1D9C9	Putative lipoprotein OS=Myxococcus xanthus (strain DK 1622) GN=MXAN_2525 PE=4 SV=1 - [Q1D9C9_MYXXD]	1.76764	6.45	1	1	1	1	155	17.418	6.16357
Q1D2Q7	UDP-N-acetylglucosamine 1-carboxyvinyltransferase OS=Myxococcus xanthus (strain DK 1622) GN=murA PE=3 SV=1 - [MURA_MYXXD]	4.35681	6.43	1	2	2	3	420	44.3442	7.26904
Q1D6U2	Uncharacterized protein OS=Myxococcus xanthus (strain DK 1622) GN=MXAN_3434 PE=4 SV=1 - [Q1D6U2_MYXXD]	2.25696	6.42	1	1	1	2	405	43.3499	5.61768
Q1D2J8	Holliday junction ATP-dependent DNA helicase RuvB OS=Myxococcus xanthus (strain DK 1622) GN=ruvB PE=3 SV=1 - [RUVB_MYXXD]	2.69806	6.41	1	2	2	2	343	38.041	6.58057
Q1D8F3	SNF2/helicase domain protein OS=Myxococcus xanthus (strain DK 1622) GN=MXAN_2859 PE=4 SV=1 - [Q1D8F3_MYXXD]	10.17	6.39	1	4	4	5	1002	109.213	7.75244
Q1D991	Putative lipoprotein OS=Myxococcus xanthus (strain DK 1622) GN=MXAN_2563 PE=4 SV=1 - [Q1D991_MYXXD]	1.86074	6.39	1	3	3	3	610	65.4462	5.17334
Q1DC93	Outer-membrane lipoprotein carrier protein OS=Myxococcus xanthus (strain DK 1622) GN=lolA PE=3 SV=1 - [Q1DC93_MYXXD]	1.87964	6.39	1	1	1	1	219	24.1854	9.14404
Q1D2X7	Uncharacterized protein OS=Myxococcus xanthus (strain DK 1622) GN=MXAN_4835 PE=4 SV=1 - [Q1D2X7_MYXXD]	2.3393	6.38	1	1	1	1	188	17.7212	10.2866
Q1D4K8	Sigma-54 dependent DNA-binding response regulator OS=Myxococcus xanthus (strain DK 1622) GN=MXAN_4240 PE=4 SV=1 - [Q1D4K8_MYXXD]	1.68166	6.37	7	1	2	4	471	51.4892	5.71924
Q1DD51	Putative lipoprotein OS=Myxococcus xanthus (strain DK 1622) GN=MXAN_1162 PE=4 SV=1 - [Q1DD51_MYXXD]	12.4931	6.35	1	5	5	5	1259	134.679	6.32861
Q1D924	Cysteine--tRNA ligase OS=Myxococcus xanthus (strain DK 1622) GN=cysS PE=3 SV=1 - [Q1D924_MYXXD]	7.61007	6.35	1	3	3	4	504	56.5427	6.31592
Q1D6R0	Aspartokinase OS=Myxococcus xanthus (strain DK 1622) GN=MXAN_3466 PE=3 SV=1 - [Q1D6R0_MYXXD]	7.78061	6.35	1	2	2	3	425	44.9111	5.2749
Q1D0T5	Cell division protein FtsA OS=Myxococcus xanthus (strain DK 1622) GN=ftsA PE=3 SV=1 - [Q1D0T5_MYXXD]	5.77468	6.34	1	2	2	2	410	43.6413	6.26514
Q1D3P4	Tetratricopeptide repeat protein OS=Myxococcus xanthus (strain DK 1622) GN=MXAN_4561 PE=4 SV=1 - [Q1D3P4_MYXXD]	10.0512	6.32	1	4	4	5	838	90.2703	9.64209
Q1D3P6	Putative tonB dependent receptor OS=Myxococcus xanthus (strain DK 1622) GN=MXAN_4559 PE=3 SV=1 - [Q1D3P6_MYXXD]	11.8968	6.32	1	3	3	4	917	98.4645	7.76709
Q1D316	CBS/transporter associated domain protein OS=Myxococcus xanthus (strain DK 1622) GN=MXAN_4795 PE=4 SV=1 - [Q1D316_MYXXD]	3.50956	6.32	1	2	2	2	427	46.1654	4.83057
Q1DCF0	NAD-dependent epimerase/dehydratase family protein OS=Myxococcus xanthus (strain DK 1622) GN=MXAN_1416 PE=4 SV=1 - [Q1DCF0_MYXXD]	3.12504	6.32	1	1	1	1	253	26.0105	7.86963
Q1DE95	Uncharacterized protein OS=Myxococcus xanthus (strain DK 1622) GN=MXAN_0762 PE=4 SV=1 - [Q1DE95_MYXXD]	0	6.32	1	1	1	1	95	11.1136	6.80029
Q1CZF1	Cytochrome c oxidase subunit 1 OS=Myxococcus xanthus (strain DK 1622) GN=ctaD PE=3 SV=1 - [Q1CZF1_MYXXD]	2.74001	6.29	1	1	1	3	556	61.5536	7.75244
Q1D995	Peptidase family M22, nonpeptidase-like protein OS=Myxococcus xanthus (strain DK 1622) GN=MXAN_2559 PE=4 SV=1 - [Q1D995_MYXXD]	3.26864	6.27	1	1	1	1	255	26.5852	6.55127
Q1DCH5	S1 RNA binding domain protein OS=Myxococcus xanthus (strain DK 1622) GN=MXAN_1391 PE=4 SV=1 - [Q1DCH5_MYXXD]	6.27228	6.26	1	3	3	4	783	84.716	8.95361
Q1CZF8	Oxidoredutase membrane subunit, NrfD family OS=Myxococcus xanthus (strain DK 1622) GN=MXAN_6080 PE=4 SV=1 - [Q1CZF8_MYXXD]	3.99752	6.26	1	2	2	2	479	53.8251	8.5874
Q1D8H1	Aldehyde dehydrogenase family protein OS=Myxococcus xanthus (strain DK 1622) GN=MXAN_2841 PE=4 SV=1 - [Q1D8H1_MYXXD]	3.95121	6.23	1	3	3	3	514	55.9886	6.48096
Q1CY36	HPr kinase/phosphorylase OS=Myxococcus xanthus (strain DK 1622) GN=hprK PE=3 SV=1 - [Q1CY36_MYXXD]	2.36379	6.23	1	1	1	1	321	35.3248	6.46826
Q1D071	Putative sporulation initiation inhibitor protein OS=Myxococcus xanthus (strain DK 1622) GN=MXAN_5815 PE=4 SV=1 - [Q1D071_MYXXD]	1.63587	6.23	1	1	1	1	273	29.6936	7.45947
Q1DAZ7	DNA polymerase III, gamma and tau subunits, truncated OS=Myxococcus xanthus (strain DK 1622) GN=MXAN_1933 PE=4 SV=1 - [Q1DAZ7_MYXXD]	4.31414	6.22	1	2	2	2	402	43.7027	7.6792
Q1D1F9	DNA-binding reponse regulator HsfA OS=Myxococcus xanthus (strain DK 1622) GN=hsfA PE=4 SV=1 - [Q1D1F9_MYXXD]	6.32315	6.19	1	2	3	4	485	53.1561	6.58057
Q1D122	Putative lipoprotein OS=Myxococcus xanthus (strain DK 1622) GN=MXAN_5508 PE=4 SV=1 - [Q1D122_MYXXD]	1.70629	6.18	1	1	1	1	178	19.4381	8.45557
Q1D0I5	Putative lipoprotein OS=Myxococcus xanthus (strain DK 1622) GN=MXAN_5700 PE=4 SV=1 - [Q1D0I5_MYXXD]	2.44668	6.17	1	2	2	3	551	57.1894	9.34912
Q1DE81	von Willebrand factor type A domain protein OS=Myxococcus xanthus (strain DK 1622) GN=MXAN_0776 PE=4 SV=1 - [Q1DE81_MYXXD]	5.56707	6.16	1	4	4	5	860	92.3138	5.88428
Q1DFG4	5'-3' exonuclease family protein OS=Myxococcus xanthus (strain DK 1622) GN=MXAN_0335 PE=4 SV=1 - [Q1DFG4_MYXXD]	0	6.12	1	1	1	1	294	31.8475	5.8335
Q1D6K4	Ubiquinone/menaquinone biosynthesis C-methyltransferase UbiE OS=Myxococcus xanthus (strain DK 1622) GN=ubiE PE=3 SV=1 - [Q1D6K4_MYXXD]	2.06815	6.11	1	1	1	1	229	24.6696	8.54346
Q1D290	30S ribosomal protein S18 OS=Myxococcus xanthus (strain DK 1622) GN=rpsR PE=3 SV=1 - [RS18_MYXXD]	0	6.11	1	1	1	1	131	13.5749	10.4038
Q1D2Z9	ATP-dependent chaperone protein ClpB OS=Myxococcus xanthus (strain DK 1622) GN=clpB PE=3 SV=1 - [Q1D2Z9_MYXXD]	3.56676	6.1	1	3	3	3	885	96.1364	5.73193
Q1D6Y0	Uncharacterized protein OS=Myxococcus xanthus (strain DK 1622) GN=MXAN_3396 PE=4 SV=1 - [Q1D6Y0_MYXXD]	0	6.1	1	1	1	1	164	17.6578	6.62451
Q1D3F7	Type II secretion system protein F domain protein OS=Myxococcus xanthus (strain DK 1622) GN=MXAN_4650 PE=4 SV=1 - [Q1D3F7_MYXXD]	7.30767	6.08	1	1	1	2	296	32.6666	9.64209
Q1CXZ7	Enoyl-CoA hydratase/isomerase family protein OS=Myxococcus xanthus (strain DK 1622) GN=MXAN_6608 PE=3 SV=1 - [Q1CXZ7_MYXXD]	3.11725	6.08	1	1	1	1	263	27.4905	6.26514
Q1D370	MazG family protein OS=Myxococcus xanthus (strain DK 1622) GN=MXAN_4741 PE=4 SV=1 - [Q1D370_MYXXD]	4.31283	6.06	1	2	2	2	396	43.6396	5.40186
Q1DAN2	LysM domain protein OS=Myxococcus xanthus (strain DK 1622) GN=MXAN_2062 PE=4 SV=1 - [Q1DAN2_MYXXD]	1.83062	6.04	1	1	1	1	298	31.7749	9.68604
Q1DES3	Uncharacterized protein OS=Myxococcus xanthus (strain DK 1622) GN=MXAN_0582 PE=4 SV=1 - [Q1DES3_MYXXD]	2.41203	6.02	1	1	1	1	299	32.2734	7.60596
Q1D048	Oxidoreductase, short chain dehydrogenase/reductase family OS=Myxococcus xanthus (strain DK 1622) GN=MXAN_5838 PE=4 SV=1 - [Q1D048_MYXXD]	8.96233	5.99	1	1	1	3	267	27.3611	6.78564
Q1D1H6	Uncharacterized protein OS=Myxococcus xanthus (strain DK 1622) GN=MXAN_5347 PE=4 SV=1 - [Q1D1H6_MYXXD]	1.65932	5.98	1	1	1	1	234	25.2073	6.53662
Q1DEM0	ParA family protein OS=Myxococcus xanthus (strain DK 1622) GN=MXAN_0635 PE=4 SV=1 - [Q1DEM0_MYXXD]	4.83872	5.96	1	2	2	2	319	35.1963	5.69385
Q1CW56	Uncharacterized protein OS=Myxococcus xanthus (strain DK 1622) GN=MXAN_7254 PE=4 SV=1 - [Q1CW56_MYXXD]	2.17877	5.96	1	1	1	1	218	23.6105	9.96436
Q1D7R8	Putative lipoprotein OS=Myxococcus xanthus (strain DK 1622) GN=MXAN_3102 PE=4 SV=1 - [Q1D7R8_MYXXD]	7.34818	5.95	1	2	2	3	538	56.0508	5.93506
Q1D6H6	M23 peptidase domain protein OS=Myxococcus xanthus (strain DK 1622) GN=MXAN_3554 PE=4 SV=1 - [Q1D6H6_MYXXD]	3.14816	5.93	1	2	2	2	388	42.127	10.1108
Q1D3S1	Chitinase, class I OS=Myxococcus xanthus (strain DK 1622) GN=MXAN_4534 PE=4 SV=1 - [Q1D3S1_MYXXD]	2.26135	5.93	1	1	1	2	405	43.2318	6.84424
Q1DAZ1	Glycosyl transferase, group 2 family protein OS=Myxococcus xanthus (strain DK 1622) GN=MXAN_1944 PE=4 SV=1 - [Q1DAZ1_MYXXD]	0	5.93	1	1	1	1	236	26.416	8.67529
Q1CWN0	Uncharacterized protein OS=Myxococcus xanthus (strain DK 1622) GN=MXAN_7080 PE=4 SV=1 - [Q1CWN0_MYXXD]	1.9083	5.92	1	2	2	3	287	31.6073	9.17334
Q1D479	Serine/threonine kinase family protein OS=Myxococcus xanthus (strain DK 1622) GN=MXAN_4371 PE=4 SV=1 - [Q1D479_MYXXD]	1.82927	5.91	1	2	2	2	389	43.1166	7.26904
Q1D452	Protein phosphatase/cyclic nucleotide-binding domain protein OS=Myxococcus xanthus (strain DK 1622) GN=MXAN_4398 PE=4 SV=1 - [Q1D452_MYXXD]	6.75496	5.9	1	2	2	3	424	45.5676	6.21436
Q1D0D5	Glutamate racemase OS=Myxococcus xanthus (strain DK 1622) GN=murI PE=3 SV=1 - [Q1D0D5_MYXXD]	2.28498	5.9	1	1	1	1	271	28.325	6.22705
Q1D443	JmjC domain protein OS=Myxococcus xanthus (strain DK 1622) GN=MXAN_4409 PE=4 SV=1 - [Q1D443_MYXXD]	0	5.9	1	1	1	1	288	33.368	8.93896
Q1D8W0	Uncharacterized protein OS=Myxococcus xanthus (strain DK 1622) GN=MXAN_2696 PE=4 SV=1 - [Q1D8W0_MYXXD]	2.03102	5.89	1	2	2	2	526	55.8977	8.89502
Q1D4N3	Octanoyltransferase OS=Myxococcus xanthus (strain DK 1622) GN=lipB PE=3 SV=1 - [Q1D4N3_MYXXD]	2.00324	5.88	1	1	1	1	357	39.3485	5.85889
Q1D3N5	Uncharacterized protein OS=Myxococcus xanthus (strain DK 1622) GN=MXAN_4570 PE=4 SV=1 - [Q1D3N5_MYXXD]	0	5.88	1	1	1	1	238	26.5136	5.16064
Q1CX69	Transcriptional regulator, LuxR family OS=Myxococcus xanthus (strain DK 1622) GN=MXAN_6889 PE=4 SV=1 - [Q1CX69_MYXXD]	0	5.87	1	2	2	2	375	41.0382	7.34229
Q1D246	Sensor histidine kinase MrpA OS=Myxococcus xanthus (strain DK 1622) GN=mrpA PE=4 SV=1 - [Q1D246_MYXXD]	2.80776	5.87	1	1	1	1	341	37.0324	7.23975
Q1DEA3	Uncharacterized protein OS=Myxococcus xanthus (strain DK 1622) GN=MXAN_0754 PE=3 SV=1 - [Q1DEA3_MYXXD]	3.3877	5.86	1	1	1	1	256	28.9232	8.14795
Q1DB15	Inositol-1-monophosphatase OS=Myxococcus xanthus (strain DK 1622) GN=suhB PE=4 SV=1 - [Q1DB15_MYXXD]	0	5.86	1	1	1	1	273	29.261	5.40186
Q1D058	SpoVR-like protein OS=Myxococcus xanthus (strain DK 1622) GN=MXAN_5828 PE=4 SV=1 - [Q1D058_MYXXD]	2.35262	5.84	1	2	2	2	497	59.0356	6.55127
Q1D100	Uncharacterized protein OS=Myxococcus xanthus (strain DK 1622) GN=MXAN_5530 PE=4 SV=1 - [Q1D100_MYXXD]	0	5.83	1	1	1	1	240	27.4384	9.86182
Q1CXV2	Uncharacterized protein OS=Myxococcus xanthus (strain DK 1622) GN=MXAN_6654 PE=4 SV=1 - [Q1CXV2_MYXXD]	0	5.8	1	1	1	1	224	25.0481	9.23193
Q1D2Z7	Uncharacterized protein OS=Myxococcus xanthus (strain DK 1622) GN=MXAN_4815 PE=4 SV=1 - [Q1D2Z7_MYXXD]	0	5.79	1	1	1	1	121	13.5812	9.68604
Q1CY24	Putative lipoprotein OS=Myxococcus xanthus (strain DK 1622) GN=MXAN_6577 PE=4 SV=1 - [Q1CY24_MYXXD]	4.34402	5.76	1	2	2	2	538	54.3184	4.7417
Q1D1K5	Putative daunorubicin resistance ABC transporter, ATP-binding subunit OS=Myxococcus xanthus (strain DK 1622) GN=MXAN_5317 PE=4 SV=1 - [Q1D1K5_MYXXD]	2.18258	5.76	1	1	1	1	330	35.8993	8.96826
Q1D4F0	Polyketide synthase type I OS=Myxococcus xanthus (strain DK 1622) GN=MXAN_4298 PE=4 SV=1 - [Q1D4F0_MYXXD]	15.8709	5.72	1	7	7	10	1853	199.223	6.41748
Q1DDV2	Uncharacterized protein OS=Myxococcus xanthus (strain DK 1622) GN=MXAN_0910 PE=4 SV=1 - [Q1DDV2_MYXXD]	1.74222	5.72	1	2	2	2	507	55.3239	5.77002
Q1DD64	Uncharacterized protein OS=Myxococcus xanthus (strain DK 1622) GN=MXAN_1149 PE=4 SV=1 - [Q1DD64_MYXXD]	3.74989	5.71	1	1	1	2	315	33.5105	7.03467
Q1D4U3	Uncharacterized protein OS=Myxococcus xanthus (strain DK 1622) GN=MXAN_4155 PE=4 SV=1 - [Q1D4U3_MYXXD]	9.33316	5.7	1	3	3	5	807	83.4811	4.95752
Q1DCQ4	Uncharacterized protein OS=Myxococcus xanthus (strain DK 1622) GN=MXAN_1312 PE=4 SV=1 - [Q1DCQ4_MYXXD]	5.22461	5.7	1	1	1	2	298	31.4877	5.57959
Q1D809	Uncharacterized protein OS=Myxococcus xanthus (strain DK 1622) GN=MXAN_3005 PE=3 SV=1 - [Q1D809_MYXXD]	0	5.7	1	1	1	2	193	21.2944	9.08545
Q1D7H7	ATPase, AAA family OS=Myxococcus xanthus (strain DK 1622) GN=MXAN_3195 PE=4 SV=1 - [Q1D7H7_MYXXD]	7.31002	5.69	1	3	3	3	843	92.3626	6.17627
Q1D4C0	Uncharacterized protein OS=Myxococcus xanthus (strain DK 1622) GN=MXAN_4329 PE=4 SV=1 - [Q1D4C0_MYXXD]	2.4939	5.69	1	1	1	1	211	22.7237	9.45166
Q1CWJ0	Uncharacterized protein OS=Myxococcus xanthus (strain DK 1622) GN=MXAN_7120 PE=4 SV=1 - [Q1CWJ0_MYXXD]	2.89425	5.67	1	1	1	1	353	35.976	7.60596
Q1D863	Putative lipoprotein OS=Myxococcus xanthus (strain DK 1622) GN=MXAN_2950 PE=4 SV=1 - [Q1D863_MYXXD]	2.85374	5.67	1	1	1	1	282	30.225	4.729
Q1D5F4	Enoyl-CoA hydratase/isomerase family protein OS=Myxococcus xanthus (strain DK 1622) GN=MXAN_3939 PE=3 SV=1 - [Q1D5F4_MYXXD]	0	5.67	1	1	1	1	247	27.7395	7.60596
Q1D5X5	GTPase Der OS=Myxococcus xanthus (strain DK 1622) GN=der PE=3 SV=1 - [DER_MYXXD]	6.96192	5.66	1	2	2	4	459	50.783	9.29053
Q1D299	Hypoxanthine phosphoribosyltransferase OS=Myxococcus xanthus (strain DK 1622) GN=hpt PE=4 SV=1 - [Q1D299_MYXXD]	4.34729	5.65	1	1	1	2	177	19.7424	5.68115
Q1DD62	Receptor family ligand-binding protein OS=Myxococcus xanthus (strain DK 1622) GN=MXAN_1151 PE=4 SV=1 - [Q1DD62_MYXXD]	2.6283	5.65	1	1	1	1	354	37.6234	5.69385
Q1D5F1	Acyltranferase/malonyl CoA-acyl carrier protein transacylase OS=Myxococcus xanthus (strain DK 1622) GN=fabD PE=4 SV=1 - [Q1D5F1_MYXXD]	4.77283	5.63	1	3	3	3	657	71.7631	7.73779
Q1DCE7	Uncharacterized protein OS=Myxococcus xanthus (strain DK 1622) GN=MXAN_1419 PE=4 SV=1 - [Q1DCE7_MYXXD]	1.70607	5.62	1	1	1	1	178	18.4787	10.272
Q1DAP0	Deoxynucleoside kinase family protein OS=Myxococcus xanthus (strain DK 1622) GN=MXAN_2054 PE=4 SV=1 - [Q1DAP0_MYXXD]	2.36996	5.61	1	1	1	1	214	25.0321	7.66455
Q1CXY6	Uncharacterized protein OS=Myxococcus xanthus (strain DK 1622) GN=MXAN_6619 PE=4 SV=1 - [Q1CXY6_MYXXD]	5.65186	5.6	1	2	2	2	500	54.6197	9.43701
Q1D6J5	Uncharacterized protein OS=Myxococcus xanthus (strain DK 1622) GN=MXAN_3534 PE=4 SV=1 - [Q1D6J5_MYXXD]	2.49907	5.6	1	1	1	2	250	27.7453	5.51611
Q1D4L6	Response regulator OS=Myxococcus xanthus (strain DK 1622) GN=MXAN_4232 PE=4 SV=1 - [Q1D4L6_MYXXD]	2.06923	5.6	1	2	2	2	411	45.6886	5.37646
Q1D163	Metallophosphoesterase OS=Myxococcus xanthus (strain DK 1622) GN=MXAN_5467 PE=4 SV=1 - [Q1D163_MYXXD]	2.09234	5.6	1	1	1	1	339	36.4171	9.42236
Q1D9Q3	Uncharacterized protein OS=Myxococcus xanthus (strain DK 1622) GN=MXAN_2400 PE=4 SV=1 - [Q1D9Q3_MYXXD]	2.19541	5.59	1	1	1	2	304	33.8078	6.99072
Q1D9F2	Uncharacterized protein OS=Myxococcus xanthus (strain DK 1622) GN=MXAN_2502 PE=4 SV=1 - [Q1D9F2_MYXXD]	3.59559	5.59	1	1	1	1	322	33.396	9.68604
Q1D785	Arginine--tRNA ligase OS=Myxococcus xanthus (strain DK 1622) GN=argS PE=3 SV=1 - [Q1D785_MYXXD]	6.46839	5.58	1	2	2	5	573	63.1146	6.56592
Q1DAY0	Cys/Met metabolism PLP-dependent enzyme OS=Myxococcus xanthus (strain DK 1622) GN=MXAN_1955 PE=3 SV=1 - [Q1DAY0_MYXXD]	6.2165	5.58	1	3	3	4	394	41.9478	6.80029
Q1DCM4	Putative lipoprotein OS=Myxococcus xanthus (strain DK 1622) GN=MXAN_1342 PE=4 SV=1 - [Q1DCM4_MYXXD]	8.49319	5.58	1	1	1	2	448	47.9554	5.16064
Q1D0C8	Isopenicillin N epimerase OS=Myxococcus xanthus (strain DK 1622) GN=cefD PE=4 SV=1 - [Q1D0C8_MYXXD]	4.09548	5.58	1	1	1	1	394	43.2482	6.91748
Q1DEU3	Protease HtpX homolog OS=Myxococcus xanthus (strain DK 1622) GN=htpX PE=3 SV=1 - [Q1DEU3_MYXXD]	0	5.57	1	1	1	1	305	32.8842	9.80322
Q1CXA5	Putative glutamine-dependent NAD+ synthetase OS=Myxococcus xanthus (strain DK 1622) GN=MXAN_6851 PE=3 SV=1 - [Q1CXA5_MYXXD]	4.63195	5.56	1	3	3	3	630	69.4566	6.56592
Q1D7V8	Hydrolase, haloacid dehalogenase-like family OS=Myxococcus xanthus (strain DK 1622) GN=MXAN_3057 PE=4 SV=1 - [Q1D7V8_MYXXD]	4.65877	5.56	1	1	1	2	234	24.7655	5.65576
Q1CZK6	Putative response regulator/chemotaxis protein CheW OS=Myxococcus xanthus (strain DK 1622) GN=MXAN_6032 PE=4 SV=1 - [Q1CZK6_MYXXD]	3.10227	5.56	1	1	1	1	288	31.0946	5.35107
Q1DC62	Ser/Thr protein phosphatase family protein OS=Myxococcus xanthus (strain DK 1622) GN=MXAN_1509 PE=4 SV=1 - [Q1DC62_MYXXD]	0	5.53	1	1	1	1	235	26.6407	7.98682
Q1CYP3	D-3-phosphoglycerate dehydrogenase OS=Myxococcus xanthus (strain DK 1622) GN=serA PE=3 SV=1 - [Q1CYP3_MYXXD]	11.4998	5.52	1	1	1	4	417	44.2731	5.96045
Q1D0D4	Uncharacterized protein OS=Myxococcus xanthus (strain DK 1622) GN=MXAN_5752 PE=4 SV=1 - [Q1D0D4_MYXXD]	4.79069	5.52	1	1	1	2	344	38.0152	4.97021
Q1D1R6	Uncharacterized protein OS=Myxococcus xanthus (strain DK 1622) GN=MXAN_5255 PE=4 SV=1 - [Q1D1R6_MYXXD]	0	5.52	1	1	1	1	145	15.8523	8.57275
Q1D568	DNA mismatch repair protein MutL OS=Myxococcus xanthus (strain DK 1622) GN=mutL PE=3 SV=1 - [MUTL_MYXXD]	5.32038	5.49	1	2	2	3	619	65.1798	6.49365
Q1DC34	Ferrochelatase OS=Myxococcus xanthus (strain DK 1622) GN=hemH PE=3 SV=1 - [Q1DC34_MYXXD]	2.13255	5.49	1	1	1	2	364	39.8206	8.23584
Q1D310	Uncharacterized protein OS=Myxococcus xanthus (strain DK 1622) GN=MXAN_4802 PE=4 SV=1 - [Q1D310_MYXXD]	2.11829	5.49	1	1	1	1	455	50.7619	5.93506
Q1D5E5	Polyketide TA biosynthesis protein TaC OS=Myxococcus xanthus (strain DK 1622) GN=taC PE=4 SV=1 - [Q1D5E5_MYXXD]	1.71407	5.48	1	2	2	3	420	45.4694	5.89697
Q1D4R0	Adenylate/guanylate cyclase domain protein OS=Myxococcus xanthus (strain DK 1622) GN=MXAN_4188 PE=4 SV=1 - [Q1D4R0_MYXXD]	4.75992	5.48	1	2	2	2	456	48.3774	8.1333
Q1D375	Endoribonuclease YbeY OS=Myxococcus xanthus (strain DK 1622) GN=ybeY PE=3 SV=1 - [YBEY_MYXXD]	8.07532	5.44	1	1	1	2	294	32.5881	9.70068
Q1DE39	TonB family protein OS=Myxococcus xanthus (strain DK 1622) GN=MXAN_0821 PE=4 SV=1 - [Q1DE39_MYXXD]	10.5265	5.43	1	4	4	5	920	99.3953	5.23682
Q1D3J4	Glucose-1-phosphate thymidylyltransferase OS=Myxococcus xanthus (strain DK 1622) GN=rfbA PE=3 SV=1 - [Q1D3J4_MYXXD]	2.45446	5.42	1	1	1	1	295	32.6899	6.39209
Q1CZR9	Uncharacterized protein OS=Myxococcus xanthus (strain DK 1622) GN=MXAN_5969 PE=4 SV=1 - [Q1CZR9_MYXXD]	2.33211	5.41	1	1	1	1	185	20.9379	9.74463
Q1D5U9	WD domain G-beta repeat protein OS=Myxococcus xanthus (strain DK 1622) GN=MXAN_3792 PE=4 SV=1 - [Q1D5U9_MYXXD]	8.56181	5.38	1	3	3	4	799	85.4597	6.27783
Q1D3G9	Lysophospholipase AgmH OS=Myxococcus xanthus (strain DK 1622) GN=agmH PE=4 SV=1 - [Q1D3G9_MYXXD]	6.72428	5.38	1	1	1	2	279	30.7937	7.35693
Q1D9L2	FliH family protein OS=Myxococcus xanthus (strain DK 1622) GN=MXAN_2441 PE=4 SV=1 - [Q1D9L2_MYXXD]	2.27194	5.38	1	1	1	1	223	24.306	5.75732
Q1D0F2	Putative lipoprotein OS=Myxococcus xanthus (strain DK 1622) GN=MXAN_5734 PE=4 SV=1 - [Q1D0F2_MYXXD]	1.82278	5.38	1	1	1	1	186	20.0736	8.45557
Q1D4Q9	Tetratricopeptide repeat protein OS=Myxococcus xanthus (strain DK 1622) GN=MXAN_4189 PE=4 SV=1 - [Q1D4Q9_MYXXD]	2.7917	5.37	1	1	1	1	242	27.2897	9.51025
Q1D639	Uncharacterized protein OS=Myxococcus xanthus (strain DK 1622) GN=MXAN_3697 PE=4 SV=1 - [Q1D639_MYXXD]	2.68271	5.37	1	1	1	1	242	25.9733	8.32373
Q1D3J8	Uncharacterized protein OS=Myxococcus xanthus (strain DK 1622) GN=MXAN_4607 PE=4 SV=1 - [Q1D3J8_MYXXD]	1.76657	5.37	1	1	1	1	149	17.0716	5.38916
Q1D3Z5	Type I phosphodiesterase/nucleotide pyrophosphatase family protein OS=Myxococcus xanthus (strain DK 1622) GN=MXAN_4457 PE=4 SV=1 - [Q1D3Z5_MYXXD]	7.28977	5.35	1	2	2	4	542	58.2159	6.97607
Q1DD66	Uncharacterized protein OS=Myxococcus xanthus (strain DK 1622) GN=MXAN_1147 PE=4 SV=1 - [Q1DD66_MYXXD]	2.14553	5.33	1	2	2	2	525	56.5242	8.67529
Q1CZI3	Na(+)/H(+) antiporter NhaA 2 OS=Myxococcus xanthus (strain DK 1622) GN=nhaA2 PE=3 SV=1 - [NHAA2_MYXXD]	4.30319	5.32	1	2	2	3	470	49.3418	8.23584
Q1D5I0	RNA helicase DeaD OS=Myxococcus xanthus (strain DK 1622) GN=deaD PE=3 SV=1 - [Q1D5I0_MYXXD]	5.06518	5.32	1	2	2	2	602	65.0558	8.76318
Q1CYP7	Serine protease OS=Myxococcus xanthus (strain DK 1622) GN=MXAN_6352 PE=3 SV=1 - [Q1CYP7_MYXXD]	3.08823	5.32	1	1	1	1	545	56.6647	4.89404
Q1D3Z7	Fructose-1,6-bisphosphatase OS=Myxococcus xanthus (strain DK 1622) GN=glpX PE=3 SV=1 - [Q1D3Z7_MYXXD]	2.7081	5.3	1	2	2	2	321	34.2175	5.66846
Q1DFS2	Uncharacterized protein OS=Myxococcus xanthus (strain DK 1622) GN=MXAN_0219 PE=4 SV=1 - [Q1DFS2_MYXXD]	6.79864	5.26	1	2	2	3	608	66.3551	9.33447
Q1D4M8	Uncharacterized protein OS=Myxococcus xanthus (strain DK 1622) GN=MXAN_4220 PE=4 SV=1 - [Q1D4M8_MYXXD]	6.55903	5.26	1	1	1	2	399	42.3059	6.96143
Q1DDS7	Response regulator OS=Myxococcus xanthus (strain DK 1622) GN=MXAN_0935 PE=4 SV=1 - [Q1DDS7_MYXXD]	1.78803	5.26	1	1	1	1	228	24.9057	7.79639
Q1DBT8	Acetyltransferase, GNAT family OS=Myxococcus xanthus (strain DK 1622) GN=MXAN_1633 PE=4 SV=1 - [Q1DBT8_MYXXD]	0	5.26	1	1	1	1	209	22.9228	6.80029
Q1D7Y9	Uncharacterized protein OS=Myxococcus xanthus (strain DK 1622) GN=MXAN_3025 PE=4 SV=1 - [Q1D7Y9_MYXXD]	6.32611	5.25	1	2	2	2	571	62.4759	5.09717
Q1D5T0	Sigma-54 dependent DNA-binding reponse regulator OS=Myxococcus xanthus (strain DK 1622) GN=MXAN_3811 PE=4 SV=1 - [Q1D5T0_MYXXD]	4.7563	5.24	1	2	2	2	477	52.5186	5.68115
Q1CWN6	Uncharacterized protein OS=Myxococcus xanthus (strain DK 1622) GN=MXAN_7074 PE=4 SV=1 - [Q1CWN6_MYXXD]	0	5.24	1	1	1	1	267	29.7303	8.5874
Q1DAZ3	MJ0042 family finger-like domain/tetratricopeptide repeat protein OS=Myxococcus xanthus (strain DK 1622) GN=MXAN_1942 PE=4 SV=1 - [Q1DAZ3_MYXXD]	11.1668	5.22	1	7	7	7	1628	170.317	4.80518
Q1D7Y2	Bifunctional protein FolD 2 OS=Myxococcus xanthus (strain DK 1622) GN=folD2 PE=3 SV=1 - [FOLD2_MYXXD]	5.75778	5.21	1	1	1	2	288	30.5794	8.26514
Q1DFC9	Prolipoprotein diacylglyceryl transferase OS=Myxococcus xanthus (strain DK 1622) GN=lgt PE=3 SV=1 - [Q1DFC9_MYXXD]	0	5.21	1	1	1	1	365	39.3582	6.78564
Q1D9B0	Uncharacterized protein OS=Myxococcus xanthus (strain DK 1622) GN=MXAN_2544 PE=4 SV=1 - [Q1D9B0_MYXXD]	2.74435	5.2	1	1	1	1	346	38.4757	9.33447
Q1D4S4	ABC transporter, ATP-binding protein OS=Myxococcus xanthus (strain DK 1622) GN=MXAN_4174 PE=4 SV=1 - [Q1D4S4_MYXXD]	2.26591	5.2	1	1	1	1	250	26.8959	7.59131
Q1CZ50	Uncharacterized protein OS=Myxococcus xanthus (strain DK 1622) GN=MXAN_6192 PE=4 SV=1 - [Q1CZ50_MYXXD]	7.96326	5.19	1	3	3	3	848	92.2924	8.60205
Q1D2D3	Peptidase, M16 (Pitrilysin) family OS=Myxococcus xanthus (strain DK 1622) GN=MXAN_5035 PE=3 SV=1 - [Q1D2D3_MYXXD]	2.1658	5.19	1	2	2	2	443	49.0832	6.30322
Q1DC24	ABC transporter, ATP-binding protein OS=Myxococcus xanthus (strain DK 1622) GN=MXAN_1547 PE=4 SV=1 - [Q1DC24_MYXXD]	0	5.18	1	1	1	1	309	33.3396	6.39209
Q1D4V4	Response regulator FrzZ OS=Myxococcus xanthus (strain DK 1622) GN=frzZ PE=4 SV=1 - [Q1D4V4_MYXXD]	2.90451	5.17	1	1	1	1	290	30.466	5.30029
Q1DD58	FeS assembly protein SufD OS=Myxococcus xanthus (strain DK 1622) GN=sufD PE=4 SV=1 - [Q1DD58_MYXXD]	4.06394	5.16	1	2	2	2	446	47.5958	6.81494
Q1D939	Acetyltransferase, GNAT family OS=Myxococcus xanthus (strain DK 1622) GN=MXAN_2615 PE=4 SV=1 - [Q1D939_MYXXD]	2.23423	5.13	1	1	1	1	273	29.3087	9.92041
Q1DA17	Acetyl-CoA hydrolase/transferase family protein OS=Myxococcus xanthus (strain DK 1622) GN=MXAN_2285 PE=4 SV=1 - [Q1DA17_MYXXD]	8.1291	5.11	1	2	2	3	509	56.827	7.31299
Q1D7R2	FHA domain/tetratricopeptide repeat protein OS=Myxococcus xanthus (strain DK 1622) GN=MXAN_3108 PE=4 SV=1 - [Q1D7R2_MYXXD]	4.77167	5.11	1	3	3	3	743	80.6021	8.104
Q1D4V3	Radical SAM domain protein OS=Myxococcus xanthus (strain DK 1622) GN=MXAN_4145 PE=4 SV=1 - [Q1D4V3_MYXXD]	2.57201	5.11	1	1	1	2	450	49.6546	8.41162
Q1D8V4	Cyclic nucleotide-binding domain protein OS=Myxococcus xanthus (strain DK 1622) GN=MXAN_2702 PE=4 SV=1 - [Q1D8V4_MYXXD]	1.77224	5.09	1	1	1	1	216	24.2306	5.75732
Q1DDF0	Acetyltransferase, GNAT family OS=Myxococcus xanthus (strain DK 1622) GN=MXAN_1062 PE=4 SV=1 - [Q1DDF0_MYXXD]	0	5.09	1	1	1	1	216	24.4308	8.51416
Q1CWV7	Sensor histidine kinase OS=Myxococcus xanthus (strain DK 1622) GN=MXAN_7003 PE=4 SV=1 - [Q1CWV7_MYXXD]	0	5.09	1	1	1	1	766	83.1935	9.71533
Q1DBP8	Hypothetical adventurous gliding motility protein AgmN OS=Myxococcus xanthus (strain DK 1622) GN=agmN PE=4 SV=1 - [Q1DBP8_MYXXD]	2.68266	5.07	1	2	2	2	513	56.5922	5.85889
Q1CVL9	Serine acetyltransferase OS=Myxococcus xanthus (strain DK 1622) GN=MXAN_7449 PE=3 SV=1 - [Q1CVL9_MYXXD]	0	5.06	1	1	1	1	178	18.7341	9.30518
Q1D0A0	Type 4 fimbrial assembly protein PilC OS=Myxococcus xanthus (strain DK 1622) GN=pilC PE=1 SV=1 - [Q1D0A0_MYXXD]	6.88531	5.04	1	1	1	2	417	45.1128	8.85107
Q1CXB7	Uncharacterized protein OS=Myxococcus xanthus (strain DK 1622) GN=MXAN_6839 PE=4 SV=1 - [Q1CXB7_MYXXD]	2.46445	5.04	1	1	1	1	258	27.4552	5.84619
Q1D103	Glyoxalase family protein OS=Myxococcus xanthus (strain DK 1622) GN=MXAN_5527 PE=4 SV=1 - [Q1D103_MYXXD]	1.73262	5.03	1	1	1	1	159	17.5847	5.60498
Q1DA31	Uncharacterized protein OS=Myxococcus xanthus (strain DK 1622) GN=MXAN_2271 PE=4 SV=1 - [Q1DA31_MYXXD]	0	5.03	1	1	1	1	179	19.9802	8.646
Q1D6L1	Putative long-chain-fatty-acid--CoA ligase OS=Myxococcus xanthus (strain DK 1622) GN=MXAN_3518 PE=4 SV=1 - [Q1D6L1_MYXXD]	6.06165	5.02	1	2	2	3	618	67.6563	8.06006
Q1D3A7	Serine/threonine protein kinase OS=Myxococcus xanthus (strain DK 1622) GN=MXAN_4700 PE=4 SV=1 - [Q1D3A7_MYXXD]	4.16798	4.99	1	4	4	5	941	100.636	5.51611
Q1D8C7	Uncharacterized protein OS=Myxococcus xanthus (strain DK 1622) GN=MXAN_2885 PE=4 SV=1 - [Q1D8C7_MYXXD]	0	4.99	1	1	1	1	381	41.914	5.98584
Q1D9H0	DNA topoisomerase (ATP-hydrolyzing) OS=Myxococcus xanthus (strain DK 1622) GN=MXAN_2483 PE=4 SV=1 - [Q1D9H0_MYXXD]	0	4.98	1	3	3	3	643	70.3819	8.23584
Q1DFP1	Mce family protein OS=Myxococcus xanthus (strain DK 1622) GN=MXAN_0251 PE=4 SV=1 - [Q1DFP1_MYXXD]	2.22705	4.98	1	1	1	1	402	41.7227	5.66846
Q1DA42	Potassium efflux system family protein OS=Myxococcus xanthus (strain DK 1622) GN=MXAN_2260 PE=3 SV=1 - [Q1DA42_MYXXD]	4.64573	4.97	1	3	3	3	583	61.1623	5.30029
Q1CX55	Conserved domain protein OS=Myxococcus xanthus (strain DK 1622) GN=MXAN_6904 PE=4 SV=1 - [Q1CX55_MYXXD]	2.06738	4.96	1	2	2	2	565	59.2615	9.15869
Q1CWT8	Putative multidrug resistance protein NorM OS=Myxococcus xanthus (strain DK 1622) GN=MXAN_7022 PE=4 SV=1 - [Q1CWT8_MYXXD]	0	4.96	1	2	2	2	464	47.6776	11.3267
Q1D031	Uncharacterized protein OS=Myxococcus xanthus (strain DK 1622) GN=MXAN_5855 PE=4 SV=1 - [Q1D031_MYXXD]	3.10062	4.94	1	1	1	1	385	42.5299	7.1958
Q1D1I6	Putative lipoprotein OS=Myxococcus xanthus (strain DK 1622) GN=MXAN_5337 PE=4 SV=1 - [Q1D1I6_MYXXD]	1.93096	4.93	1	1	1	1	223	24.3156	5.24951
Q1CZM2	Oxidoreductase, NAD-dependent OS=Myxococcus xanthus (strain DK 1622) GN=MXAN_6016 PE=4 SV=1 - [Q1CZM2_MYXXD]	0	4.93	1	1	1	1	345	38.4418	8.63135
Q1DAS9	ATP-dependent Clp protease ATP-binding subunit ClpX OS=Myxococcus xanthus (strain DK 1622) GN=clpX PE=3 SV=1 - [Q1DAS9_MYXXD]	2.4118	4.92	1	2	2	2	427	47.127	6.37939
Q1D654	1,4-alpha-glucan branching enzyme GlgB OS=Myxococcus xanthus (strain DK 1622) GN=glgB PE=3 SV=1 - [GLGB_MYXXD]	8.57193	4.9	1	3	3	3	734	83.3304	6.66846
Q1D7D3	Uncharacterized protein OS=Myxococcus xanthus (strain DK 1622) GN=MXAN_3241 PE=4 SV=1 - [Q1D7D3_MYXXD]	2.24836	4.9	1	1	1	1	245	26.4192	5.69385
Q1DEJ2	Ribonuclease Z OS=Myxococcus xanthus (strain DK 1622) GN=rnz PE=3 SV=1 - [RNZ_MYXXD]	0	4.89	1	1	1	1	307	33.6524	6.93213
Q1D6H7	Uncharacterized protein OS=Myxococcus xanthus (strain DK 1622) GN=MXAN_3553 PE=4 SV=1 - [Q1D6H7_MYXXD]	0	4.87	1	2	2	2	431	47.3664	5.52881
Q1DA51	Glycine betaine/L-proline ABC transporter,periplasmic substrate-binding protein OS=Myxococcus xanthus (strain DK 1622) GN=MXAN_2251 PE=4 SV=1 - [Q1DA51_MYXXD]	3.47258	4.85	1	2	2	2	309	33.5737	6.27783
Q1DE55	Peptidase, M10A/M12A subfamilies OS=Myxococcus xanthus (strain DK 1622) GN=MXAN_0805 PE=4 SV=1 - [Q1DE55_MYXXD]	1.81632	4.84	3	2	2	2	496	52.3531	5.41455
Q1DDG5	Uncharacterized protein OS=Myxococcus xanthus (strain DK 1622) GN=MXAN_1047 PE=4 SV=1 - [Q1DDG5_MYXXD]	2.29251	4.84	1	1	1	1	351	38.6283	9.40771
Q1D260	Uncharacterized protein OS=Myxococcus xanthus (strain DK 1622) GN=MXAN_5109 PE=4 SV=1 - [Q1D260_MYXXD]	3.77868	4.82	1	1	1	1	353	36.4069	7.09326
Q1D319	Phosphate-specific transport system accessory protein PhoU OS=Myxococcus xanthus (strain DK 1622) GN=phoU PE=3 SV=1 - [Q1D319_MYXXD]	2.12269	4.82	1	1	1	1	228	25.5605	5.56689
Q1DDF3	Uncharacterized protein OS=Myxococcus xanthus (strain DK 1622) GN=MXAN_1059 PE=4 SV=1 - [Q1DDF3_MYXXD]	2.552	4.81	1	1	1	1	208	21.6091	9.81787
Q1DEY6	Putative TonB-dependent receptor OS=Myxococcus xanthus (strain DK 1622) GN=MXAN_0518 PE=3 SV=1 - [Q1DEY6_MYXXD]	2.94553	4.8	1	2	2	3	958	103.625	5.88428
Q1DCS8	Carbamoyltransferase family protein OS=Myxococcus xanthus (strain DK 1622) GN=MXAN_1288 PE=4 SV=1 - [Q1DCS8_MYXXD]	1.79626	4.8	1	2	2	2	521	58.2554	6.84424
Q1D7A1	Peptidase, M19 (Membrane dipeptidase) family OS=Myxococcus xanthus (strain DK 1622) GN=MXAN_3273 PE=4 SV=1 - [Q1D7A1_MYXXD]	0	4.8	1	1	1	1	354	38.8525	7.35693
Q1DDD1	NADH dehydrogenase I, L subunit OS=Myxococcus xanthus (strain DK 1622) GN=MXAN_1082 PE=4 SV=1 - [Q1DDD1_MYXXD]	2.07961	4.79	1	4	4	4	731	79.0395	7.45947
Q1D211	DnaK family protein OS=Myxococcus xanthus (strain DK 1622) GN=MXAN_5159 PE=3 SV=1 - [Q1D211_MYXXD]	5.02907	4.76	1	2	2	2	504	54.7867	8.85107
Q1CYH5	Acetyltransferase, GNAT family OS=Myxococcus xanthus (strain DK 1622) GN=MXAN_6424 PE=4 SV=1 - [Q1CYH5_MYXXD]	0	4.76	1	1	1	1	168	18.5162	6.90283
Q1DAE6	NADP oxidoreductase, coenzyme F420-dependent OS=Myxococcus xanthus (strain DK 1622) GN=MXAN_2154 PE=4 SV=1 - [Q1DAE6_MYXXD]	2.79708	4.75	1	1	1	1	295	30.8927	6.15088
Q1D7T6	Social gliding motility protein Tgl OS=Myxococcus xanthus (strain DK 1622) GN=tgl PE=4 SV=1 - [Q1D7T6_MYXXD]	0	4.74	1	1	1	1	253	28.2671	6.0874
Q1D8Z6	Type II/IV secretion system protein OS=Myxococcus xanthus (strain DK 1622) GN=MXAN_2658 PE=4 SV=1 - [Q1D8Z6_MYXXD]	2.83198	4.72	1	2	2	2	615	66.7494	7.35693
Q1D9I7	Uncharacterized protein OS=Myxococcus xanthus (strain DK 1622) GN=MXAN_2466 PE=4 SV=1 - [Q1D9I7_MYXXD]	1.93689	4.72	1	1	1	1	233	25.0886	7.97217
Q1DAQ0	Protein phosphatase 1 OS=Myxococcus xanthus (strain DK 1622) GN=pph1 PE=4 SV=1 - [Q1DAQ0_MYXXD]	1.65371	4.72	1	1	1	1	254	28.2488	5.64307
Q1CZL1	Methyl-accepting chemotaxis protein OS=Myxococcus xanthus (strain DK 1622) GN=MXAN_6027 PE=4 SV=1 - [Q1CZL1_MYXXD]	4.02155	4.71	1	2	2	2	531	55.448	5.45264
Q1D577	6-phosphofructokinase I OS=Myxococcus xanthus (strain DK 1622) GN=pfkA PE=3 SV=1 - [Q1D577_MYXXD]	3.11192	4.71	1	1	1	1	361	38.5081	6.25244
Q1CYX0	Uncharacterized protein OS=Myxococcus xanthus (strain DK 1622) GN=MXAN_6276 PE=4 SV=1 - [Q1CYX0_MYXXD]	1.86975	4.71	1	1	1	1	170	18.9605	5.2749
Q1CZW2	TPR domain protein OS=Myxococcus xanthus (strain DK 1622) GN=MXAN_5924 PE=4 SV=1 - [Q1CZW2_MYXXD]	0	4.71	1	1	1	1	446	46.7932	5.87158
Q1CYG7	Putative acyl-CoA dehydrogenase OS=Myxococcus xanthus (strain DK 1622) GN=MXAN_6432 PE=4 SV=1 - [Q1CYG7_MYXXD]	4.64443	4.7	1	3	3	3	660	72.6548	7.1665
Q1CW90	Putative lipoprotein OS=Myxococcus xanthus (strain DK 1622) GN=MXAN_7220 PE=4 SV=1 - [Q1CW90_MYXXD]	2.09042	4.7	1	2	2	2	468	52.6127	5.92236
Q1CZ19	Sensor histidine kinase OS=Myxococcus xanthus (strain DK 1622) GN=MXAN_6223 PE=4 SV=1 - [Q1CZ19_MYXXD]	6.49132	4.68	1	3	3	4	427	45.5405	6.62451
Q1DDD2	NADH dehydrogenase I, M subunit OS=Myxococcus xanthus (strain DK 1622) GN=MXAN_1081 PE=4 SV=1 - [Q1DDD2_MYXXD]	6.99177	4.68	1	3	3	3	577	62.41	7.89893
Q1DDR3	AMP-binding protein OS=Myxococcus xanthus (strain DK 1622) GN=MXAN_0949 PE=4 SV=1 - [Q1DDR3_MYXXD]	5.73041	4.68	1	2	2	2	555	61.4572	6.81494
Q1D6T8	Tetratricopeptide repeat protein OS=Myxococcus xanthus (strain DK 1622) GN=MXAN_3438 PE=4 SV=1 - [Q1D6T8_MYXXD]	11.4478	4.67	1	7	7	10	1692	186.096	6.15088
Q1DD90	Putative S-adenosyl-L-methionine: L-methionine S-methyltransferase OS=Myxococcus xanthus (strain DK 1622) GN=MXAN_1123 PE=3 SV=1 - [Q1DD90_MYXXD]	8.00913	4.66	1	3	3	3	1031	112.625	6.27783
Q1DF65	MOSC domain protein OS=Myxococcus xanthus (strain DK 1622) GN=MXAN_0438 PE=4 SV=1 - [Q1DF65_MYXXD]	2.42241	4.64	1	1	1	1	237	26.1674	7.94287
Q1D8X1	Chemotaxis protein CheW OS=Myxococcus xanthus (strain DK 1622) GN=cheW PE=4 SV=1 - [Q1D8X1_MYXXD]	0	4.64	1	1	1	1	194	20.9991	5.49072
Q1D777	Elongation factor G 2 OS=Myxococcus xanthus (strain DK 1622) GN=fusA2 PE=3 SV=1 - [EFG2_MYXXD]	2.01718	4.63	1	3	3	4	691	76.5638	5.57959
Q1DAK2	Peptidase, M16 (Pitrilysin) family OS=Myxococcus xanthus (strain DK 1622) GN=MXAN_2092 PE=3 SV=1 - [Q1DAK2_MYXXD]	2.12201	4.63	1	2	2	2	454	50.628	7.48877
Q1D309	Uncharacterized protein OS=Myxococcus xanthus (strain DK 1622) GN=MXAN_4803 PE=4 SV=1 - [Q1D309_MYXXD]	2.16945	4.62	1	1	1	1	238	26.6737	6.96143
Q1CWT1	Conserved domain protein OS=Myxococcus xanthus (strain DK 1622) GN=MXAN_7029 PE=4 SV=1 - [Q1CWT1_MYXXD]	2.08605	4.61	1	1	1	1	282	30.575	5.89697
Q1D3D8	MotA/TolQ/ExbB proton channel family protein OS=Myxococcus xanthus (strain DK 1622) GN=MXAN_4669 PE=3 SV=1 - [Q1D3D8_MYXXD]	2.32527	4.58	1	1	1	1	240	25.4436	6.59521
Q1D756	50S ribosomal protein L15 OS=Myxococcus xanthus (strain DK 1622) GN=rplO PE=3 SV=1 - [RL15_MYXXD]	2.54126	4.57	1	2	2	2	175	18.6892	11.0923
Q1CVG2	Uncharacterized protein OS=Myxococcus xanthus (strain DK 1622) GN=MXAN_7508 PE=4 SV=1 - [Q1CVG2_MYXXD]	2.6771	4.56	1	1	1	1	285	29.5811	7.44482
Q1CWM6	Methionine aminopeptidase OS=Myxococcus xanthus (strain DK 1622) GN=map PE=3 SV=1 - [Q1CWM6_MYXXD]	3.32955	4.53	1	1	1	2	331	36.1061	6.75635
Q1D2T9	Aspartokinase OS=Myxococcus xanthus (strain DK 1622) GN=MXAN_4877 PE=3 SV=1 - [Q1D2T9_MYXXD]	0	4.53	1	1	1	1	397	42.0901	6.26514
Q1DDC4	ACT domain protein/phosphoserine phosphatase SerB OS=Myxococcus xanthus (strain DK 1622) GN=serB PE=4 SV=1 - [Q1DDC4_MYXXD]	7.82113	4.51	1	1	1	3	399	42.0536	6.07471
Q1D653	Putative sugar phosphotransferase OS=Myxococcus xanthus (strain DK 1622) GN=MXAN_3683 PE=4 SV=1 - [Q1D653_MYXXD]	2.04295	4.5	1	2	2	2	444	49.6106	5.96045
Q1CXX4	Oxidoreductase, short-chain dehydrogenase/reductase family OS=Myxococcus xanthus (strain DK 1622) GN=MXAN_6631 PE=4 SV=1 - [Q1CXX4_MYXXD]	0	4.49	1	1	1	1	245	25.9401	9.94971
Q1D3P5	Uncharacterized protein OS=Myxococcus xanthus (strain DK 1622) GN=MXAN_4560 PE=4 SV=1 - [Q1D3P5_MYXXD]	0	4.49	1	1	1	1	334	35.1978	9.37842
Q1DDR6	JmjC domain protein OS=Myxococcus xanthus (strain DK 1622) GN=MXAN_0946 PE=4 SV=1 - [Q1DDR6_MYXXD]	2.63038	4.48	1	1	1	2	335	38.1244	6.69775
Q1D7Z4	Uncharacterized protein OS=Myxococcus xanthus (strain DK 1622) GN=MXAN_3020 PE=4 SV=1 - [Q1D7Z4_MYXXD]	0	4.47	1	1	1	1	380	42.432	8.26514
Q1D9Y3	Uncharacterized protein OS=Myxococcus xanthus (strain DK 1622) GN=MXAN_2320 PE=4 SV=1 - [Q1D9Y3_MYXXD]	0	4.45	1	1	1	1	247	27.6045	6.29053
Q1D0M0	Uncharacterized protein OS=Myxococcus xanthus (strain DK 1622) GN=MXAN_5665 PE=4 SV=1 - [Q1D0M0_MYXXD]	1.9924	4.44	1	1	1	1	293	33.3747	9.90576
Q1CVS0	Response regulator/adenylate cyclase OS=Myxococcus xanthus (strain DK 1622) GN=MXAN_7396 PE=4 SV=1 - [Q1CVS0_MYXXD]	4.04694	4.43	1	1	1	1	497	53.1718	4.99561
Q1D2R2	Tetratricopeptide repeat protein OS=Myxococcus xanthus (strain DK 1622) GN=MXAN_4904 PE=4 SV=1 - [Q1D2R2_MYXXD]	0	4.43	1	1	1	1	271	30.6481	4.69092
Q1DD57	Cysteine desulfurase OS=Myxococcus xanthus (strain DK 1622) GN=sufS PE=3 SV=1 - [Q1DD57_MYXXD]	2.8777	4.42	1	1	1	1	407	44.7251	6.87354
Q1D334	DNA-binding response regulator phoP1 OS=Myxococcus xanthus (strain DK 1622) GN=phoP1 PE=4 SV=1 - [Q1D334_MYXXD]	1.60398	4.42	1	1	1	1	226	24.7784	5.73193
Q1DDS5	Sigma-54 dependent DNA-binding response regulator OS=Myxococcus xanthus (strain DK 1622) GN=MXAN_0937 PE=4 SV=1 - [Q1DDS5_MYXXD]	1.68166	4.4	7	1	2	3	455	50.2466	5.79541
Q1D911	GAF/GGDEF domain protein OS=Myxococcus xanthus (strain DK 1622) GN=MXAN_2643 PE=4 SV=1 - [Q1D911_MYXXD]	3.34236	4.4	1	1	1	1	364	39.4814	5.46533
Q1D495	YceI-like family protein OS=Myxococcus xanthus (strain DK 1622) GN=MXAN_4355 PE=3 SV=1 - [Q1D495_MYXXD]	0	4.4	1	1	1	1	182	19.8112	6.21436
Q1D5A4	Uncharacterized protein OS=Myxococcus xanthus (strain DK 1622) GN=MXAN_3989 PE=4 SV=1 - [Q1D5A4_MYXXD]	1.97668	4.39	1	2	2	2	205	22.2516	8.67529
Q1DG01	Uncharacterized protein OS=Myxococcus xanthus (strain DK 1622) GN=MXAN_0139 PE=4 SV=1 - [Q1DG01_MYXXD]	1.74554	4.39	1	1	1	1	296	32.449	8.45557
Q1D3L5	Uncharacterized protein OS=Myxococcus xanthus (strain DK 1622) GN=MXAN_4590 PE=4 SV=1 - [Q1D3L5_MYXXD]	1.69013	4.39	1	1	1	1	342	36.6883	9.70068
Q1CZR6	Putative DNA helicase OS=Myxococcus xanthus (strain DK 1622) GN=MXAN_5972 PE=4 SV=1 - [Q1CZR6_MYXXD]	2.24243	4.38	1	2	2	2	639	70.0697	6.41748
Q1DAC1	Putative 3-hydroxyacyl-CoA dehydrogenase OS=Myxococcus xanthus (strain DK 1622) GN=MXAN_2179 PE=4 SV=1 - [Q1DAC1_MYXXD]	2.9459	4.36	1	1	1	1	321	34.7975	7.04932
Q1D745	Tetratricopeptide repeat protein OS=Myxococcus xanthus (strain DK 1622) GN=MXAN_3329 PE=4 SV=1 - [Q1D745_MYXXD]	0	4.36	1	1	1	1	459	50.5794	6.771
Q1D2C0	Sigma-54 dependent transcriptional regulator, Fis family OS=Myxococcus xanthus (strain DK 1622) GN=MXAN_5048 PE=4 SV=1 - [Q1D2C0_MYXXD]	3.9844	4.35	1	2	2	2	529	57.1365	7.12256
Q1DEN4	Uncharacterized protein OS=Myxococcus xanthus (strain DK 1622) GN=MXAN_0621 PE=4 SV=1 - [Q1DEN4_MYXXD]	1.64687	4.33	1	1	1	1	208	21.8563	7.34229
Q1D5F0	Cytochrome P450 family protein OS=Myxococcus xanthus (strain DK 1622) GN=MXAN_3943 PE=3 SV=1 - [Q1D5F0_MYXXD]	2.84333	4.31	1	1	1	1	487	54.2412	8.30908
Q1DF43	Response regulator OS=Myxococcus xanthus (strain DK 1622) GN=MXAN_0460 PE=1 SV=1 - [Q1DF43_MYXXD]	0	4.31	1	1	1	1	255	27.4296	5.08447
Q1D9E1	General secretory pathway protein E OS=Myxococcus xanthus (strain DK 1622) GN=gspE PE=4 SV=1 - [Q1D9E1_MYXXD]	2.19359	4.3	1	2	2	2	605	65.9288	5.36377
Q1D8M4	Uncharacterized protein OS=Myxococcus xanthus (strain DK 1622) GN=MXAN_2782 PE=4 SV=1 - [Q1D8M4_MYXXD]	2.2302	4.3	1	1	1	1	256	28.5977	9.61279
Q1CZC2	Uncharacterized protein OS=Myxococcus xanthus (strain DK 1622) GN=MXAN_6116 PE=4 SV=1 - [Q1CZC2_MYXXD]	0	4.3	1	1	1	1	419	45.1743	5.52881
Q1DA12	Putative lipoprotein OS=Myxococcus xanthus (strain DK 1622) GN=MXAN_2290 PE=4 SV=1 - [Q1DA12_MYXXD]	2.14988	4.29	1	3	3	3	583	61.9487	4.4624
Q1DD85	Sigma-54 dependent DNA-binding response regulator FrgC OS=Myxococcus xanthus (strain DK 1622) GN=frgC PE=4 SV=1 - [Q1DD85_MYXXD]	4.10133	4.29	1	1	2	2	466	50.422	7.26904
Q1DC40	Uncharacterized protein OS=Myxococcus xanthus (strain DK 1622) GN=MXAN_1531 PE=4 SV=1 - [Q1DC40_MYXXD]	1.87999	4.29	1	1	1	1	326	34.8651	8.82178
Q1DFW1	Metallo-beta-lactamase family protein OS=Myxococcus xanthus (strain DK 1622) GN=MXAN_0179 PE=4 SV=1 - [Q1DFW1_MYXXD]	2.09272	4.27	1	1	1	1	234	25.299	5.92236
Q1D423	NAD(P)H quinone oxidoreductase, PIG3 family OS=Myxococcus xanthus (strain DK 1622) GN=MXAN_4429 PE=4 SV=1 - [Q1D423_MYXXD]	4.86403	4.26	1	1	1	2	329	34.6706	8.30908
Q1DB32	Serine/threonine protein kinase OS=Myxococcus xanthus (strain DK 1622) GN=MXAN_1896 PE=4 SV=1 - [Q1DB32_MYXXD]	2.14319	4.23	1	2	2	2	662	70.4895	7.37158
Q1DG17	Uncharacterized protein OS=Myxococcus xanthus (strain DK 1622) GN=MXAN_0123 PE=4 SV=1 - [Q1DG17_MYXXD]	4.06947	4.22	1	1	1	2	403	43.9705	6.62451
Q1DCT3	Putative 3-isopropylmalate dehydrogenase OS=Myxococcus xanthus (strain DK 1622) GN=MXAN_1283 PE=3 SV=1 - [Q1DCT3_MYXXD]	1.96894	4.21	1	1	1	1	356	38.288	6.3667
Q1DAU0	Outer membrane protein assembly factor BamD OS=Myxococcus xanthus (strain DK 1622) GN=bamD PE=3 SV=1 - [Q1DAU0_MYXXD]	1.9552	4.21	1	1	1	1	261	30.0552	6.7124
Q1DBR3	WD domain G-beta repeat protein OS=Myxococcus xanthus (strain DK 1622) GN=MXAN_1658 PE=4 SV=1 - [Q1DBR3_MYXXD]	10.0869	4.2	1	3	3	4	786	85.3678	6.11279
Q1DCE6	Uncharacterized protein OS=Myxococcus xanthus (strain DK 1622) GN=MXAN_1420 PE=4 SV=1 - [Q1DCE6_MYXXD]	1.63659	4.2	1	2	2	3	547	60.7189	9.02686
Q1D7V4	Alpha-L-glutamate ligases, RimK family OS=Myxococcus xanthus (strain DK 1622) GN=MXAN_3061 PE=3 SV=1 - [Q1D7V4_MYXXD]	5.52097	4.2	1	1	1	2	333	35.3693	10.272
Q1CWG5	ABC transporter, ATP-binding protein OS=Myxococcus xanthus (strain DK 1622) GN=MXAN_7145 PE=4 SV=1 - [Q1CWG5_MYXXD]	0	4.2	1	1	1	1	238	25.7505	7.02002
Q1DCW9	Sigma-54 dependent DNA-binding response regulator SasR OS=Myxococcus xanthus (strain DK 1622) GN=sasR PE=4 SV=1 - [Q1DCW9_MYXXD]	3.48165	4.19	7	1	2	3	477	52.2596	6.7417
Q1D242	Aromatic amino acid hydroxylase, biopterin-dependent OS=Myxococcus xanthus (strain DK 1622) GN=MXAN_5127 PE=4 SV=1 - [Q1D242_MYXXD]	3.86899	4.19	1	2	2	2	525	57.1774	6.23975
Q1DAK7	Uncharacterized protein OS=Myxococcus xanthus (strain DK 1622) GN=MXAN_2087 PE=4 SV=1 - [Q1DAK7_MYXXD]	0	4.19	1	1	1	1	358	39.6477	9.80322
Q1CY52	Transcriptional regulator, ROK family OS=Myxococcus xanthus (strain DK 1622) GN=MXAN_6549 PE=4 SV=1 - [Q1CY52_MYXXD]	2.84733	4.17	1	1	1	1	408	42.9528	9.18799
Q1D9U6	Conserved domain protein OS=Myxococcus xanthus (strain DK 1622) GN=MXAN_2357 PE=4 SV=1 - [Q1D9U6_MYXXD]	2.72874	4.17	1	1	1	1	432	48.862	6.81494
Q1D8H5	Putative lipoprotein OS=Myxococcus xanthus (strain DK 1622) GN=MXAN_2837 PE=4 SV=1 - [Q1D8H5_MYXXD]	2.30812	4.14	1	1	1	1	338	36.919	4.91943
Q1CYU5	Beta-glucosidase A OS=Myxococcus xanthus (strain DK 1622) GN=bglA PE=3 SV=1 - [Q1CYU5_MYXXD]	1.64579	4.14	1	1	1	1	435	49.4032	8.01611
Q1CXN5	Putative lipoprotein OS=Myxococcus xanthus (strain DK 1622) GN=MXAN_6721 PE=4 SV=1 - [Q1CXN5_MYXXD]	2.48618	4.12	1	1	1	1	267	29.172	6.69775
Q1D0W9	Acyltransferase family protein OS=Myxococcus xanthus (strain DK 1622) GN=MXAN_5565 PE=4 SV=1 - [Q1D0W9_MYXXD]	2.34959	4.12	1	1	1	1	388	41.4851	10.5796
Q1CXW5	Uncharacterized protein OS=Myxococcus xanthus (strain DK 1622) GN=MXAN_6641 PE=4 SV=1 - [Q1CXW5_MYXXD]	2.08758	4.12	1	1	1	1	340	36.7548	4.86865
Q1DG85	Uncharacterized protein OS=Myxococcus xanthus (strain DK 1622) GN=MXAN_0055 PE=4 SV=1 - [Q1DG85_MYXXD]	2.79663	4.11	1	1	1	1	414	46.7035	9.11475
Q1CYE6	Putative arginine N-succinyltransferase OS=Myxococcus xanthus (strain DK 1622) GN=MXAN_6454 PE=4 SV=1 - [Q1CYE6_MYXXD]	1.97585	4.11	1	1	1	1	341	38.5852	7.97217
Q8VQZ3	UPF0272 protein MXAN_6689 OS=Myxococcus xanthus (strain DK 1622) GN=MXAN_6689 PE=3 SV=1 - [Y6689_MYXXD]	2.72035	4.1	1	1	1	1	390	41.8345	6.59521
Q1D0V7	Inorganic pyrophosphatase OS=Myxococcus xanthus (strain DK 1622) GN=ppa PE=4 SV=1 - [Q1D0V7_MYXXD]	0	4.08	1	1	1	1	245	27.2054	8.35303
Q1D6P2	Thioesterase domain protein OS=Myxococcus xanthus (strain DK 1622) GN=MXAN_3486 PE=4 SV=1 - [Q1D6P2_MYXXD]	2.88058	4.07	1	1	1	1	270	30.1878	8.51416
Q1D9E2	General secretion pathway protein F OS=Myxococcus xanthus (strain DK 1622) GN=gspF PE=4 SV=1 - [Q1D9E2_MYXXD]	0	4.07	1	1	1	1	418	45.5058	9.89111
Q1D2Q5	Uncharacterized protein OS=Myxococcus xanthus (strain DK 1622) GN=MXAN_4911 PE=4 SV=1 - [Q1D2Q5_MYXXD]	0	4.07	1	1	1	1	295	32.0155	8.80713
Q1D567	Uncharacterized protein OS=Myxococcus xanthus (strain DK 1622) GN=MXAN_4027 PE=4 SV=1 - [Q1D567_MYXXD]	0	4.06	1	1	1	1	320	34.7703	6.75635
Q1CXK0	Uncharacterized protein OS=Myxococcus xanthus (strain DK 1622) GN=MXAN_6756 PE=4 SV=1 - [Q1CXK0_MYXXD]	0	4.04	1	1	1	1	297	33.2856	5.49072
Q1DC87	Metallo-beta-lactamase family protein OS=Myxococcus xanthus (strain DK 1622) GN=MXAN_1479 PE=3 SV=1 - [Q1DC87_MYXXD]	2.20824	4.03	1	1	1	1	546	59.2434	6.49365
Q1DFD7	Putative pilus biogenesis operon protein OS=Myxococcus xanthus (strain DK 1622) GN=MXAN_0362 PE=4 SV=1 - [Q1DFD7_MYXXD]	13.3594	4.02	1	3	3	6	1419	154.557	4.99561
Q1D9D0	Homoserine kinase OS=Myxococcus xanthus (strain DK 1622) GN=thrB PE=3 SV=1 - [Q1D9D0_MYXXD]	2.47993	4.02	1	1	1	1	323	35.9953	6.66846
Q1DFH7	Uncharacterized protein OS=Myxococcus xanthus (strain DK 1622) GN=MXAN_0316 PE=4 SV=1 - [Q1DFH7_MYXXD]	2.34065	4.01	1	1	1	1	399	43.7142	7.25439
Q1CYN9	Uncharacterized protein OS=Myxococcus xanthus (strain DK 1622) GN=MXAN_6360 PE=4 SV=1 - [Q1CYN9_MYXXD]	0	4	1	1	1	1	525	54.4846	5.43994
Q1CZR2	Putative serine/threonine protein kinase OS=Myxococcus xanthus (strain DK 1622) GN=MXAN_5976 PE=4 SV=1 - [Q1CZR2_MYXXD]	2.45715	3.99	1	1	1	1	401	42.7866	8.93896
Q1CVS6	Uncharacterized protein OS=Myxococcus xanthus (strain DK 1622) GN=MXAN_7390 PE=4 SV=1 - [Q1CVS6_MYXXD]	0	3.98	1	1	1	1	176	19.126	9.49561
Q1D4A4	Class II glutamine amidotransferase domain protein OS=Myxococcus xanthus (strain DK 1622) GN=MXAN_4346 PE=4 SV=1 - [Q1D4A4_MYXXD]	2.31617	3.97	1	1	1	1	277	30.0834	7.21045
Q1DCT4	Putative 3-isopropylmalate dehydratase, large subunit OS=Myxococcus xanthus (strain DK 1622) GN=MXAN_1282 PE=4 SV=1 - [Q1DCT4_MYXXD]	1.90546	3.96	1	2	2	2	656	71.9592	7.07861
Q1D6D7	DNA-cytosine methyltransferase OS=Myxococcus xanthus (strain DK 1622) GN=MXAN_3598 PE=3 SV=1 - [Q1D6D7_MYXXD]	0	3.96	1	1	1	1	505	56.284	9.39307
Q1D1W6	RNA polymerase sigma factor RpoD OS=Myxococcus xanthus (strain DK 1622) GN=rpoD PE=3 SV=1 - [Q1D1W6_MYXXD]	7.88432	3.95	1	2	2	3	708	80.3493	5.35107
Q1D9M5	Uncharacterized protein OS=Myxococcus xanthus (strain DK 1622) GN=MXAN_2428 PE=3 SV=1 - [Q1D9M5_MYXXD]	6.58823	3.93	1	1	1	2	433	46.652	9.05615
Q1D1G0	NAD kinase OS=Myxococcus xanthus (strain DK 1622) GN=nadK PE=3 SV=1 - [Q1D1G0_MYXXD]	0	3.93	1	1	1	1	305	32.9774	8.36768
Q1D7H1	FHA domain protein OS=Myxococcus xanthus (strain DK 1622) GN=MXAN_3201 PE=4 SV=1 - [Q1D7H1_MYXXD]	1.84671	3.92	1	1	1	1	255	27.6671	7.1958
Q1D6K1	2-succinyl-5-enolpyruvyl-6-hydroxy-3-cyclohexene-1-carboxylate synthase OS=Myxococcus xanthus (strain DK 1622) GN=menD PE=3 SV=1 - [MEND_MYXXD]	3.2564	3.9	1	1	1	1	589	61.4001	7.44482
Q1CVY1	Glycerol-3-phosphate dehydrogenase OS=Myxococcus xanthus (strain DK 1622) GN=glpD PE=3 SV=1 - [Q1CVY1_MYXXD]	2.98619	3.89	1	1	1	1	565	60.784	9.48096
Q1D5C2	Putative lipoprotein OS=Myxococcus xanthus (strain DK 1622) GN=MXAN_3971 PE=4 SV=1 - [Q1D5C2_MYXXD]	4.41101	3.87	1	1	1	2	568	57.153	4.05615
Q1DES1	Uncharacterized protein OS=Myxococcus xanthus (strain DK 1622) GN=MXAN_0584 PE=4 SV=1 - [Q1DES1_MYXXD]	0	3.87	1	1	1	1	543	56.4594	6.66846
Q1D3C9	ATPase, AAA family OS=Myxococcus xanthus (strain DK 1622) GN=MXAN_4678 PE=4 SV=1 - [Q1D3C9_MYXXD]	2.8901	3.86	1	1	1	1	311	33.925	6.81494
Q1CVM0	Glycosyl transferase, group 2 family protein OS=Myxococcus xanthus (strain DK 1622) GN=MXAN_7448 PE=4 SV=1 - [Q1CVM0_MYXXD]	2.36702	3.86	1	1	1	1	337	37.0982	8.6167
Q1DDS4	Sensor histidine kinase OS=Myxococcus xanthus (strain DK 1622) GN=MXAN_0938 PE=4 SV=1 - [Q1DDS4_MYXXD]	0	3.86	1	1	1	1	492	53.1295	6.39209
Q1D9F3	Sigma-54 dependent transcriptional regulator, Fis family OS=Myxococcus xanthus (strain DK 1622) GN=MXAN_2501 PE=4 SV=1 - [Q1D9F3_MYXXD]	4.40931	3.85	7	1	2	3	546	60.0985	7.38623
Q1D8U4	Enoyl-CoA hydratase/isomerase family protein OS=Myxococcus xanthus (strain DK 1622) GN=MXAN_2712 PE=3 SV=1 - [Q1D8U4_MYXXD]	2.43194	3.85	1	1	1	1	260	27.5267	6.37939
Q1CXV4	Putative lipoprotein OS=Myxococcus xanthus (strain DK 1622) GN=MXAN_6652 PE=4 SV=1 - [Q1CXV4_MYXXD]	1.65795	3.85	1	1	1	1	208	20.0058	7.21045
Q1DDT9	Oxidoreductase, short chain dehydrogenase/reductase family OS=Myxococcus xanthus (strain DK 1622) GN=MXAN_0923 PE=3 SV=1 - [Q1DDT9_MYXXD]	0	3.85	1	1	1	1	260	27.5993	9.01221
Q1D0W1	Rhs element Vgr family protein OS=Myxococcus xanthus (strain DK 1622) GN=MXAN_5573 PE=4 SV=1 - [Q1D0W1_MYXXD]	6.63256	3.84	1	2	2	3	833	90.9817	6.25244
Q1D3T2	Putative lipoprotein OS=Myxococcus xanthus (strain DK 1622) GN=MXAN_4523 PE=4 SV=1 - [Q1D3T2_MYXXD]	2.50293	3.83	1	1	1	1	418	44.4589	4.4751
Q1CZH5	Indole-3-glycerol phosphate synthase OS=Myxococcus xanthus (strain DK 1622) GN=trpC PE=3 SV=1 - [Q1CZH5_MYXXD]	2.07195	3.82	1	2	2	2	262	27.4557	7.6499
Q1D4S3	Efflux transporter, RND family, MFP subunit OS=Myxococcus xanthus (strain DK 1622) GN=MXAN_4175 PE=3 SV=1 - [Q1D4S3_MYXXD]	2.89293	3.82	1	1	1	1	419	44.2404	5.88428
Q1DD74	Ribosomal protein L11 methyltransferase OS=Myxococcus xanthus (strain DK 1622) GN=prmA PE=3 SV=1 - [PRMA_MYXXD]	2.65214	3.82	1	1	1	1	288	30.7278	4.62744
Q1D6S2	2-oxo acid dehydrogenase acyltransferase catalytic domain protein OS=Myxococcus xanthus (strain DK 1622) GN=MXAN_3454 PE=3 SV=1 - [Q1D6S2_MYXXD]	1.81548	3.82	1	1	1	1	288	32.0059	9.18799
Q1DFK7	Putative iron-sulfur cluster binding protein OS=Myxococcus xanthus (strain DK 1622) GN=MXAN_0286 PE=4 SV=1 - [Q1DFK7_MYXXD]	11.1529	3.81	1	2	2	4	735	81.3203	6.81494
Q1CZX5	Penicillin-binding protein, 1A family OS=Myxococcus xanthus (strain DK 1622) GN=MXAN_5911 PE=4 SV=1 - [Q1CZX5_MYXXD]	2.49155	3.8	1	2	2	2	843	93.9083	8.30908
Q1DCC8	CinA-like protein OS=Myxococcus xanthus (strain DK 1622) GN=MXAN_1438 PE=3 SV=1 - [CINAL_MYXXD]	3.53412	3.8	1	1	1	1	421	44.611	5.41455
Q1CWU7	Uncharacterized protein OS=Myxococcus xanthus (strain DK 1622) GN=MXAN_7013 PE=4 SV=1 - [Q1CWU7_MYXXD]	0	3.78	1	1	1	1	238	26.0874	7.18115
Q1D0A2	Pilin regulatory protein PilR OS=Myxococcus xanthus (strain DK 1622) GN=pilR PE=4 SV=1 - [Q1D0A2_MYXXD]	2.05505	3.77	1	1	2	2	478	51.6091	6.26514
Q1DCU3	Adenylate and guanylate cyclase catalytic domain protein OS=Myxococcus xanthus (strain DK 1622) GN=MXAN_1273 PE=4 SV=1 - [Q1DCU3_MYXXD]	2.68023	3.77	1	1	1	1	531	58.4281	6.29053
Q1DCV9	Biotin synthase OS=Myxococcus xanthus (strain DK 1622) GN=bioB PE=3 SV=1 - [BIOB_MYXXD]	0	3.76	1	1	1	1	346	37.6838	5.98584
Q1DGB0	Uncharacterized protein OS=Myxococcus xanthus (strain DK 1622) GN=MXAN_0030 PE=4 SV=1 - [Q1DGB0_MYXXD]	3.29202	3.75	1	1	1	1	320	35.433	6.02393
Q1DD36	Uncharacterized protein OS=Myxococcus xanthus (strain DK 1622) GN=MXAN_1177 PE=4 SV=1 - [Q1DD36_MYXXD]	3.57647	3.74	1	1	1	3	321	31.9157	11.4731
Q1DDE0	33 kDa chaperonin OS=Myxococcus xanthus (strain DK 1622) GN=MXAN_1073 PE=3 SV=1 - [Q1DDE0_MYXXD]	1.91872	3.74	1	1	1	1	294	31.7432	5.21143
Q1D0E7	Putative lipoprotein OS=Myxococcus xanthus (strain DK 1622) GN=MXAN_5739 PE=4 SV=1 - [Q1D0E7_MYXXD]	1.80015	3.74	1	1	1	1	187	19.1915	5.99854
Q1D366	Leucine--tRNA ligase OS=Myxococcus xanthus (strain DK 1622) GN=leuS PE=3 SV=1 - [Q1D366_MYXXD]	5.78451	3.73	1	2	2	2	831	92.6189	6.65381
Q1DFV4	Putative lipoprotein OS=Myxococcus xanthus (strain DK 1622) GN=MXAN_0186 PE=4 SV=1 - [Q1DFV4_MYXXD]	0	3.73	1	1	1	1	643	72.1824	8.71924
Q1D552	Sigma-54 dependent DNA-binding reponse regulator Nla6 OS=Myxococcus xanthus (strain DK 1622) GN=nla6 PE=4 SV=1 - [Q1D552_MYXXD]	5.31309	3.72	1	1	1	2	484	53.551	7.04932
Q1D312	Rhs element Vgr family protein OS=Myxococcus xanthus (strain DK 1622) GN=MXAN_4800 PE=4 SV=1 - [Q1D312_MYXXD]	5.72223	3.71	1	2	2	2	754	82.1769	5.87158
Q1CZI6	TPR domain protein OS=Myxococcus xanthus (strain DK 1622) GN=MXAN_6052 PE=4 SV=1 - [Q1CZI6_MYXXD]	2.50082	3.71	1	1	1	1	485	52.7866	6.63916
Q1D1D7	Uncharacterized protein OS=Myxococcus xanthus (strain DK 1622) GN=MXAN_5389 PE=4 SV=1 - [Q1D1D7_MYXXD]	1.87446	3.71	1	1	1	1	377	41.2714	9.31982
Q1D897	Putative adventurous gliding motility protein OS=Myxococcus xanthus (strain DK 1622) GN=MXAN_2915 PE=4 SV=1 - [Q1D897_MYXXD]	1.90915	3.7	1	3	3	3	946	99.435	7.92822
Q1D8Z1	Glycerol 3-phosphate permease OS=Myxococcus xanthus (strain DK 1622) GN=glp PE=4 SV=1 - [Q1D8Z1_MYXXD]	4.84975	3.7	1	1	1	2	487	51.737	9.29053
Q1DEN3	ABC transporter, ATP-binding protein OS=Myxococcus xanthus (strain DK 1622) GN=MXAN_0622 PE=4 SV=1 - [Q1DEN3_MYXXD]	2.80593	3.7	1	1	1	1	540	59.5921	5.80811
Q1DGB3	Uncharacterized protein OS=Myxococcus xanthus (strain DK 1622) GN=MXAN_0027 PE=4 SV=1 - [Q1DGB3_MYXXD]	1.99094	3.7	1	1	1	1	297	31.6685	9.05615
Q1DD21	Conserved domain protein OS=Myxococcus xanthus (strain DK 1622) GN=MXAN_1193 PE=4 SV=1 - [Q1DD21_MYXXD]	3.53326	3.69	1	4	4	5	1219	134.929	8.48486
Q1D5R1	Uncharacterized protein OS=Myxococcus xanthus (strain DK 1622) GN=MXAN_3830 PE=4 SV=1 - [Q1D5R1_MYXXD]	2.58446	3.69	1	1	1	1	325	35.8599	6.22705
Q1D7F3	Chorismate mutase/prephenate dehydratase OS=Myxococcus xanthus (strain DK 1622) GN=pheA PE=4 SV=1 - [Q1D7F3_MYXXD]	0	3.69	1	1	1	1	379	41.752	6.62451
Q1D253	Serine/threonine protein kinase OS=Myxococcus xanthus (strain DK 1622) GN=MXAN_5116 PE=4 SV=1 - [Q1D253_MYXXD]	1.66224	3.68	1	1	1	1	408	45.4064	6.48096
Q1D1X3	Thioredoxin domain protein OS=Myxococcus xanthus (strain DK 1622) GN=MXAN_5197 PE=4 SV=1 - [Q1D1X3_MYXXD]	0	3.68	1	1	1	1	272	29.6595	6.7124
Q1D2S8	Phosphoglucomutase OS=Myxococcus xanthus (strain DK 1622) GN=pgm PE=3 SV=1 - [Q1D2S8_MYXXD]	5.39844	3.67	1	1	1	2	545	58.616	6.49365
Q1D7W2	Uncharacterized protein OS=Myxococcus xanthus (strain DK 1622) GN=MXAN_3053 PE=4 SV=1 - [Q1D7W2_MYXXD]	2.28848	3.67	1	1	1	1	381	42.4355	9.75928
Q1CXL2	Uncharacterized protein OS=Myxococcus xanthus (strain DK 1622) GN=MXAN_6744 PE=4 SV=1 - [Q1CXL2_MYXXD]	0	3.67	1	1	1	1	300	32.6225	6.81494
Q1D553	Arsenical pump-driving ATPase OS=Myxococcus xanthus (strain DK 1622) GN=MXAN_4041 PE=4 SV=1 - [Q1D553_MYXXD]	5.17892	3.66	1	2	2	2	655	70.21	9.31982
Q1D729	L-seryl-tRNA(Sec) selenium transferase OS=Myxococcus xanthus (strain DK 1622) GN=selA PE=3 SV=1 - [Q1D729_MYXXD]	4.45295	3.66	1	1	1	2	465	48.0179	7.03467
Q1CWW0	Putative lipoprotein OS=Myxococcus xanthus (strain DK 1622) GN=MXAN_7000 PE=4 SV=1 - [Q1CWW0_MYXXD]	2.42736	3.65	1	1	1	1	384	39.2261	4.32275
Q1D1J0	Glycosyl transferase, group 1 OS=Myxococcus xanthus (strain DK 1622) GN=MXAN_5333 PE=4 SV=1 - [Q1D1J0_MYXXD]	1.69456	3.62	1	2	2	2	746	82.257	8.36768
Q1DC61	Uncharacterized protein OS=Myxococcus xanthus (strain DK 1622) GN=MXAN_1510 PE=4 SV=1 - [Q1DC61_MYXXD]	1.96485	3.6	1	1	1	1	222	25.4548	5.8335
Q1DE38	Putative lipoprotein OS=Myxococcus xanthus (strain DK 1622) GN=MXAN_0822 PE=4 SV=1 - [Q1DE38_MYXXD]	2.01527	3.59	1	1	1	1	306	33.1858	4.55127
Q1D601	Response regulator OS=Myxococcus xanthus (strain DK 1622) GN=MXAN_3738 PE=4 SV=1 - [Q1D601_MYXXD]	1.61098	3.57	1	1	1	1	224	23.8133	4.89404
Q1D247	Spermine/spermidine synthase family protein OS=Myxococcus xanthus (strain DK 1622) GN=MXAN_5122 PE=4 SV=1 - [Q1D247_MYXXD]	5.32822	3.55	1	2	2	2	958	102.445	8.38232
Q1DFZ3	Putative acetyltransferase OS=Myxococcus xanthus (strain DK 1622) GN=MXAN_0147 PE=4 SV=1 - [Q1DFZ3_MYXXD]	1.97436	3.55	1	1	1	1	282	31.7679	10.0376
Q1DF20	Oxidoreductase, 2-nitropropane dioxygenase family OS=Myxococcus xanthus (strain DK 1622) GN=MXAN_0483 PE=4 SV=1 - [Q1DF20_MYXXD]	2.30733	3.54	1	1	1	2	396	42.1925	5.97314
Q1D1M6	Uncharacterized protein OS=Myxococcus xanthus (strain DK 1622) GN=MXAN_5296 PE=4 SV=1 - [Q1D1M6_MYXXD]	1.82916	3.54	1	1	1	1	367	38.6686	6.01123
Q1DCD4	L-allo-threonine aldolase OS=Myxococcus xanthus (strain DK 1622) GN=MXAN_1432 PE=4 SV=1 - [Q1DCD4_MYXXD]	5.12757	3.52	1	2	2	3	341	36.196	7.1665
Q1D6T1	Uncharacterized protein OS=Myxococcus xanthus (strain DK 1622) GN=MXAN_3445 PE=4 SV=1 - [Q1D6T1_MYXXD]	2.21716	3.52	1	1	1	1	483	50.4957	6.25244
Q1D560	Transglycosylase SLT domain protein OS=Myxococcus xanthus (strain DK 1622) GN=MXAN_4034 PE=4 SV=1 - [Q1D560_MYXXD]	2.19961	3.52	1	1	1	1	711	76.808	9.27588
Q1CYR5	Uncharacterized protein OS=Myxococcus xanthus (strain DK 1622) GN=MXAN_6333 PE=4 SV=1 - [Q1CYR5_MYXXD]	0	3.51	1	1	1	2	569	62.7148	5.21143
Q1CWJ9	Uncharacterized protein OS=Myxococcus xanthus (strain DK 1622) GN=MXAN_7111 PE=4 SV=1 - [Q1CWJ9_MYXXD]	0	3.51	1	1	1	1	313	34.7831	6.23975
Q1D1Y9	Penicillin-binding protein, 1A family OS=Myxococcus xanthus (strain DK 1622) GN=MXAN_5181 PE=4 SV=1 - [Q1D1Y9_MYXXD]	1.6978	3.49	1	2	2	2	832	91.4325	7.86963
Q1DA57	Uncharacterized protein OS=Myxococcus xanthus (strain DK 1622) GN=MXAN_2245 PE=4 SV=1 - [Q1DA57_MYXXD]	0	3.49	1	1	1	1	401	44.9184	7.25439
Q1D0B5	Putative lipoprotein OS=Myxococcus xanthus (strain DK 1622) GN=MXAN_5771 PE=4 SV=1 - [Q1D0B5_MYXXD]	1.91319	3.48	1	1	1	1	230	23.7966	4.44971
Q1DDB4	Uncharacterized protein OS=Myxococcus xanthus (strain DK 1622) GN=MXAN_1099 PE=4 SV=1 - [Q1DDB4_MYXXD]	3.15058	3.46	1	1	1	1	318	33.6596	6.45557
Q1D385	UDP-3-O-acylglucosamine N-acyltransferase OS=Myxococcus xanthus (strain DK 1622) GN=lpxD PE=3 SV=2 - [LPXD_MYXXD]	4.743	3.44	1	1	1	2	349	36.36	6.65381
Q1DCK5	FHA domain protein OS=Myxococcus xanthus (strain DK 1622) GN=MXAN_1361 PE=4 SV=1 - [Q1DCK5_MYXXD]	2.7412	3.44	1	1	1	1	523	57.1129	5.19873
Q1DC01	Aminotransferase, class V OS=Myxococcus xanthus (strain DK 1622) GN=MXAN_1570 PE=4 SV=1 - [Q1DC01_MYXXD]	2.35494	3.44	1	1	1	1	378	41.2785	6.75635
Q1DA24	Aspartate kinase/homoserine dehydrogenase OS=Myxococcus xanthus (strain DK 1622) GN=MXAN_2278 PE=4 SV=1 - [Q1DA24_MYXXD]	5.48462	3.42	1	2	2	2	819	86.9082	6.31592
Q1D2Q4	Uncharacterized protein OS=Myxococcus xanthus (strain DK 1622) GN=MXAN_4912 PE=4 SV=1 - [Q1D2Q4_MYXXD]	3.27979	3.42	1	2	2	2	730	77.2285	4.7417
Q1D1X8	PBS lyase HEAT repeat-like domain protein OS=Myxococcus xanthus (strain DK 1622) GN=MXAN_5192 PE=4 SV=1 - [Q1D1X8_MYXXD]	0	3.42	1	1	1	1	351	37.6382	10.0083
Q1DG65	WD40-like repeat/amidohydrolase domain protein OS=Myxococcus xanthus (strain DK 1622) GN=MXAN_0075 PE=4 SV=1 - [Q1DG65_MYXXD]	5.76754	3.41	1	2	2	3	1057	116.008	8.07471
Q1CXR0	Methyl-accepting chemotaxis protein DifA OS=Myxococcus xanthus (strain DK 1622) GN=difA PE=4 SV=1 - [Q1CXR0_MYXXD]	1.9812	3.39	1	1	1	1	413	43.4956	5.30029
Q1CW59	Serine/threonine protein kinase OS=Myxococcus xanthus (strain DK 1622) GN=MXAN_7251 PE=4 SV=1 - [Q1CW59_MYXXD]	0	3.39	1	1	1	1	1208	132.437	7.18115
Q1DET6	Uncharacterized protein OS=Myxococcus xanthus (strain DK 1622) GN=MXAN_0568 PE=4 SV=1 - [Q1DET6_MYXXD]	0	3.39	1	1	1	1	707	75.6011	9.37842
Q1D5E6	Uncharacterized protein OS=Myxococcus xanthus (strain DK 1622) GN=MXAN_3947 PE=4 SV=1 - [Q1D5E6_MYXXD]	1.76265	3.38	1	1	1	1	325	35.963	6.65381
Q1D389	OmpA family protein OS=Myxococcus xanthus (strain DK 1622) GN=MXAN_4722 PE=4 SV=1 - [Q1D389_MYXXD]	2.68123	3.37	1	1	1	1	386	42.2483	8.646
Q1D917	Uncharacterized protein OS=Myxococcus xanthus (strain DK 1622) GN=MXAN_2637 PE=4 SV=1 - [Q1D917_MYXXD]	1.75872	3.36	1	1	1	1	298	33.3252	9.1001
Q1D019	Uncharacterized protein OS=Myxococcus xanthus (strain DK 1622) GN=MXAN_5867 PE=4 SV=1 - [Q1D019_MYXXD]	3.1029	3.35	1	1	1	1	478	53.2683	7.28369
Q1DE43	Oxidoreductase, short chain dehydrogenase/reductase family OS=Myxococcus xanthus (strain DK 1622) GN=MXAN_0817 PE=3 SV=1 - [Q1DE43_MYXXD]	2.29467	3.35	1	1	1	1	269	28.7171	9.53955
Q1D4B9	Periplasmic serine protease, DO/DeqQ family OS=Myxococcus xanthus (strain DK 1622) GN=MXAN_4330 PE=4 SV=1 - [Q1D4B9_MYXXD]	0	3.35	1	1	1	1	477	49.5103	8.1333
Q1D8V8	Enoyl-CoA hydratase/isomerase family protein OS=Myxococcus xanthus (strain DK 1622) GN=MXAN_2698 PE=4 SV=1 - [Q1D8V8_MYXXD]	2.61269	3.33	1	1	1	1	360	38.6827	6.59521
Q1DB13	Uncharacterized protein OS=Myxococcus xanthus (strain DK 1622) GN=MXAN_1916 PE=4 SV=1 - [Q1DB13_MYXXD]	0	3.33	1	1	1	1	421	44.3925	8.32373
Q1DBQ0	V-type H(+)-translocating pyrophosphatase OS=Myxococcus xanthus (strain DK 1622) GN=MXAN_1671 PE=3 SV=1 - [Q1DBQ0_MYXXD]	3.22578	3.32	1	2	2	2	692	69.6694	5.93506
Q1D2B1	Ribonucleoside-diphosphate reductase OS=Myxococcus xanthus (strain DK 1622) GN=MXAN_5057 PE=3 SV=1 - [Q1D2B1_MYXXD]	2.62848	3.31	1	2	2	2	785	87.1284	7.62061
Q1D2F0	Diphosphomevalonate decarboxylase OS=Myxococcus xanthus (strain DK 1622) GN=mvaD PE=4 SV=1 - [Q1D2F0_MYXXD]	1.75004	3.31	1	1	1	1	332	35.5783	7.23975
Q1CWR2	Uncharacterized protein OS=Myxococcus xanthus (strain DK 1622) GN=MXAN_7048 PE=4 SV=1 - [Q1CWR2_MYXXD]	2.16536	3.3	1	1	1	1	455	51.4253	5.43994
Q1CZQ6	Peptidase, M1 (Aminopeptidase N) family OS=Myxococcus xanthus (strain DK 1622) GN=MXAN_5982 PE=4 SV=1 - [Q1CZQ6_MYXXD]	0	3.3	1	1	1	1	939	103.186	7.02002
Q1DEY9	Dipeptidyl peptidase IV OS=Myxococcus xanthus (strain DK 1622) GN=dpp4 PE=4 SV=1 - [Q1DEY9_MYXXD]	3.9955	3.28	1	2	2	2	762	84.4265	9.01221
Q1DDD3	NADH-quinone oxidoreductase subunit N OS=Myxococcus xanthus (strain DK 1622) GN=nuoN PE=3 SV=1 - [NUON_MYXXD]	3.34399	3.28	1	1	1	1	519	54.8231	8.47021
Q1DD80	Ribosomal RNA small subunit methyltransferase E OS=Myxococcus xanthus (strain DK 1622) GN=MXAN_1133 PE=3 SV=1 - [Q1DD80_MYXXD]	2.25885	3.28	1	1	1	1	244	26.0801	6.43018
Q1D3H3	ParB-like nuclease domain protein OS=Myxococcus xanthus (strain DK 1622) GN=MXAN_4634 PE=4 SV=1 - [Q1D3H3_MYXXD]	2.57023	3.27	1	1	1	1	489	50.7804	4.52588
Q1DAV0	Uncharacterized protein OS=Myxococcus xanthus (strain DK 1622) GN=MXAN_1988 PE=4 SV=1 - [Q1DAV0_MYXXD]	2.132	3.27	1	1	1	1	398	43.4176	8.52881
Q1DA32	Uncharacterized protein OS=Myxococcus xanthus (strain DK 1622) GN=MXAN_2270 PE=4 SV=1 - [Q1DA32_MYXXD]	4.68084	3.26	1	2	2	2	768	81.8001	6.81494
Q1DDK2	Formiminoglutamate deiminase OS=Myxococcus xanthus (strain DK 1622) GN=hutF PE=4 SV=1 - [Q1DDK2_MYXXD]	2.80778	3.25	1	1	1	1	462	48.9534	6.39209
Q1D545	Uncharacterized protein OS=Myxococcus xanthus (strain DK 1622) GN=MXAN_4050 PE=4 SV=1 - [Q1D545_MYXXD]	0	3.25	1	1	1	1	738	81.3036	6.97607
Q1D374	HDIG domain protein OS=Myxococcus xanthus (strain DK 1622) GN=MXAN_4737 PE=4 SV=1 - [Q1D374_MYXXD]	1.67464	3.23	1	2	2	2	837	90.9802	8.11865
Q1CX80	Putative dihydroneopterin aldolase OS=Myxococcus xanthus (strain DK 1622) GN=MXAN_6878 PE=4 SV=1 - [Q1CX80_MYXXD]	1.62841	3.23	1	1	1	1	279	30.4647	6.26514
Q1DC44	NAD dependent epimerase/dehydratase family protein OS=Myxococcus xanthus (strain DK 1622) GN=MXAN_1527 PE=4 SV=1 - [Q1DC44_MYXXD]	0	3.22	1	1	1	2	342	37.7789	9.1001
Q1DDC3	General secretory system II protein E, N-terminal domain protein OS=Myxococcus xanthus (strain DK 1622) GN=MXAN_1090 PE=4 SV=1 - [Q1DDC3_MYXXD]	2.64485	3.21	1	1	1	1	280	30.2169	6.06201
Q1DCG7	Methionyl-tRNA formyltransferase OS=Myxococcus xanthus (strain DK 1622) GN=fmt PE=3 SV=1 - [FMT_MYXXD]	1.67074	3.21	1	1	1	1	312	33.0544	7.82568
Q1D455	Phosphopantothenoylcysteine decarboxylase/phosphopantothenate--cysteine ligase OS=Myxococcus xanthus (strain DK 1622) GN=coaBC PE=4 SV=1 - [Q1D455_MYXXD]	0	3.2	1	1	1	1	406	42.4775	8.01611
Q1D5D0	Sarcosine oxidase, beta subunit family protein OS=Myxococcus xanthus (strain DK 1622) GN=MXAN_3963 PE=4 SV=1 - [Q1D5D0_MYXXD]	2.01675	3.17	1	1	1	1	505	54.4498	7.82568
Q1CWY7	Sensory box histidine kinase OS=Myxococcus xanthus (strain DK 1622) GN=MXAN_6971 PE=4 SV=1 - [Q1CWY7_MYXXD]	2.45114	3.16	1	1	1	1	411	44.3814	7.7085
Q1D8L0	Non-ribosomal peptide synthetase OS=Myxococcus xanthus (strain DK 1622) GN=MXAN_2796 PE=4 SV=1 - [Q1D8L0_MYXXD]	10.7278	3.15	1	4	4	7	1555	169.917	6.29053
Q1D2D6	Efflux transporter, HAE1 family, inner membrane component OS=Myxococcus xanthus (strain DK 1622) GN=MXAN_5032 PE=3 SV=1 - [Q1D2D6_MYXXD]	5.45923	3.15	1	2	2	2	1048	112.87	5.5415
Q1CZF5	Putative membrane protein OS=Myxococcus xanthus (strain DK 1622) GN=MXAN_6083 PE=4 SV=1 - [Q1CZF5_MYXXD]	2.91032	3.14	1	1	1	1	414	46.4855	9.33447
Q1DD46	Sigma-54 dependent DNA-binding reponse regulator Nla28 OS=Myxococcus xanthus (strain DK 1622) GN=nla28 PE=4 SV=1 - [Q1DD46_MYXXD]	0	3.13	1	1	1	1	447	48.3665	6.34131
Q1CZW3	GutQ protein OS=Myxococcus xanthus (strain DK 1622) GN=gutQ PE=3 SV=1 - [Q1CZW3_MYXXD]	0	3.13	1	1	1	1	352	37.0039	9.45166
Q1D645	Uncharacterized protein OS=Myxococcus xanthus (strain DK 1622) GN=MXAN_3691 PE=4 SV=1 - [Q1D645_MYXXD]	2.18756	3.11	1	1	1	1	354	37.0458	4.81787
Q1D2K8	Tetratricopeptide repeat protein OS=Myxococcus xanthus (strain DK 1622) GN=MXAN_4959 PE=4 SV=1 - [Q1D2K8_MYXXD]	2.55493	3.09	1	1	1	1	291	32.4637	5.64307
Q1CZI5	Sensor histidine kinase OS=Myxococcus xanthus (strain DK 1622) GN=MXAN_6053 PE=4 SV=1 - [Q1CZI5_MYXXD]	1.78201	3.09	1	1	1	1	485	52.837	7.57666
Q1DG10	Putative lipoprotein OS=Myxococcus xanthus (strain DK 1622) GN=MXAN_0130 PE=4 SV=1 - [Q1DG10_MYXXD]	5.05346	3.08	2	1	1	2	617	64.1538	4.50049
Q1DA76	Bifunctional protein FolD 1 OS=Myxococcus xanthus (strain DK 1622) GN=folD1 PE=3 SV=1 - [FOLD1_MYXXD]	1.6817	3.08	1	1	1	1	292	30.8072	7.62061
Q1CXD0	Putative sodium ABC transporter, permease protein OS=Myxococcus xanthus (strain DK 1622) GN=MXAN_6826 PE=4 SV=1 - [Q1CXD0_MYXXD]	0	3.08	1	1	1	1	390	42.2486	9.51025
Q1D5I7	Putative lipoprotein OS=Myxococcus xanthus (strain DK 1622) GN=MXAN_3906 PE=4 SV=1 - [Q1D5I7_MYXXD]	3.23509	3.07	1	1	1	1	652	68.5783	4.56396
Q1D786	Glycerol-3-phosphate 1-O-acyltransferase OS=Myxococcus xanthus (strain DK 1622) GN=MXAN_3288 PE=3 SV=1 - [Q1D786_MYXXD]	3.91973	3.06	1	2	2	2	851	95.6642	9.51025
Q1DEE6	Uncharacterized protein OS=Myxococcus xanthus (strain DK 1622) GN=MXAN_0709 PE=4 SV=1 - [Q1DEE6_MYXXD]	2.48323	3.05	1	1	1	1	491	53.4317	7.2251
Q1D1M8	Putative lipoprotein OS=Myxococcus xanthus (strain DK 1622) GN=MXAN_5293 PE=4 SV=1 - [Q1D1M8_MYXXD]	2.46403	3.03	1	1	1	1	561	60.2015	5.021
Q1D2D8	Efflux transporter, HAE1 family, outer membrane efflux protein OS=Myxococcus xanthus (strain DK 1622) GN=MXAN_5030 PE=4 SV=1 - [Q1D2D8_MYXXD]	2.28164	3.03	1	1	1	1	462	48.7959	5.80811
Q1D0J3	ErfK/YbiS/YcfS/YnhG family protein OS=Myxococcus xanthus (strain DK 1622) GN=MXAN_5692 PE=4 SV=1 - [Q1D0J3_MYXXD]	0	3.03	1	1	1	1	330	34.615	8.98291
Q1D5B7	Uncharacterized protein OS=Myxococcus xanthus (strain DK 1622) GN=MXAN_3976 PE=4 SV=1 - [Q1D5B7_MYXXD]	2.13663	3.02	1	1	1	2	562	61.9848	8.03076
Q1D4U9	Response regulator FrzS OS=Myxococcus xanthus (strain DK 1622) GN=frzS PE=4 SV=1 - [Q1D4U9_MYXXD]	2.68132	3.02	1	1	1	1	562	60.2427	4.55127
Q1D8D6	Uncharacterized protein OS=Myxococcus xanthus (strain DK 1622) GN=MXAN_2876 PE=4 SV=1 - [Q1D8D6_MYXXD]	2.79148	3	1	2	2	2	1201	125.7	5.41455
Q1D257	Na+/H+ antiporter OS=Myxococcus xanthus (strain DK 1622) GN=MXAN_5112 PE=4 SV=1 - [Q1D257_MYXXD]	2.18745	2.99	1	1	1	1	536	57.8312	6.85889
Q1DE09	Putative 3-oxoacyl-(Acyl-carrier-protein) synthase OS=Myxococcus xanthus (strain DK 1622) GN=MXAN_0853 PE=4 SV=1 - [Q1DE09_MYXXD]	1.64484	2.99	1	1	1	1	334	36.3224	6.94678
Q1D6S8	Putative lipoprotein OS=Myxococcus xanthus (strain DK 1622) GN=MXAN_3448 PE=4 SV=1 - [Q1D6S8_MYXXD]	1.98074	2.98	1	1	1	1	369	37.866	5.63037
Q1D2K9	DNA-binding protein OS=Myxococcus xanthus (strain DK 1622) GN=MXAN_4958 PE=4 SV=1 - [Q1D2K9_MYXXD]	2.73789	2.97	1	1	1	1	539	60.1019	8.11865
Q1D9Y9	Oxidoreductase, zinc-binding dehydrogenase family OS=Myxococcus xanthus (strain DK 1622) GN=MXAN_2314 PE=4 SV=1 - [Q1D9Y9_MYXXD]	0	2.97	1	1	1	1	337	35.3087	9.45166
Q1D6Q3	DnaK family protein OS=Myxococcus xanthus (strain DK 1622) GN=MXAN_3474 PE=3 SV=1 - [Q1D6Q3_MYXXD]	0	2.96	1	1	1	1	540	58.7789	6.7417
Q1D383	Outer membrane protein, OMP85 family OS=Myxococcus xanthus (strain DK 1622) GN=MXAN_4728 PE=3 SV=1 - [Q1D383_MYXXD]	0	2.95	1	2	2	3	746	83.9993	5.70654
Q1DE98	Type II/IV secretion system ATPase, TadA family OS=Myxococcus xanthus (strain DK 1622) GN=MXAN_0759 PE=4 SV=1 - [Q1DE98_MYXXD]	0	2.93	1	2	2	3	648	69.8407	7.47412
Q1DD60	FeS assembly protein SufB OS=Myxococcus xanthus (strain DK 1622) GN=sufB PE=4 SV=1 - [Q1DD60_MYXXD]	3.07496	2.93	1	1	1	1	478	53.0089	6.85889
Q1D4U8	Uncharacterized protein OS=Myxococcus xanthus (strain DK 1622) GN=MXAN_4150 PE=4 SV=1 - [Q1D4U8_MYXXD]	2.09246	2.92	1	1	1	1	377	40.8084	8.27979
Q1CZR3	Putative lipoprotein OS=Myxococcus xanthus (strain DK 1622) GN=MXAN_5975 PE=4 SV=1 - [Q1CZR3_MYXXD]	0	2.91	1	1	1	1	998	105.534	5.31299
Q1D0I0	Amidohydrolase domain protein OS=Myxococcus xanthus (strain DK 1622) GN=MXAN_5705 PE=4 SV=1 - [Q1D0I0_MYXXD]	5.44391	2.9	1	2	2	2	448	48.2088	7.04932
Q1DFW5	Formate--tetrahydrofolate ligase OS=Myxococcus xanthus (strain DK 1622) GN=fhs PE=3 SV=1 - [FTHS_MYXXD]	1.77016	2.9	1	1	1	1	551	58.0352	7.00537
Q1D825	ATPase, AAA family OS=Myxococcus xanthus (strain DK 1622) GN=MXAN_2989 PE=4 SV=1 - [Q1D825_MYXXD]	0	2.88	1	1	1	1	312	34.4543	5.14795
Q1D660	Uncharacterized protein OS=Myxococcus xanthus (strain DK 1622) GN=MXAN_3676 PE=4 SV=1 - [Q1D660_MYXXD]	4.29871	2.87	1	1	1	2	697	74.5674	5.99854
Q1CZ49	Putative cysteine ligase BshC OS=Myxococcus xanthus (strain DK 1622) GN=bshC PE=3 SV=1 - [BSHC_MYXXD]	2.34493	2.87	1	1	1	1	557	60.6089	8.1333
Q1D925	Pkn9 associate protein 1 OS=Myxococcus xanthus (strain DK 1622) GN=k9ap1 PE=4 SV=1 - [Q1D925_MYXXD]	2.19568	2.85	1	1	1	1	492	51.2956	9.42236
Q1D2J9	Uncharacterized protein OS=Myxococcus xanthus (strain DK 1622) GN=MXAN_4968 PE=4 SV=1 - [Q1D2J9_MYXXD]	0	2.85	1	1	1	1	491	56.3145	6.27783
Q1DEY4	Uncharacterized protein OS=Myxococcus xanthus (strain DK 1622) GN=MXAN_0520 PE=4 SV=1 - [Q1DEY4_MYXXD]	8.89173	2.84	1	3	3	3	1516	164.365	6.44287
Q1D3M9	Acetyltransferase, GNAT family OS=Myxococcus xanthus (strain DK 1622) GN=MXAN_4576 PE=4 SV=1 - [Q1D3M9_MYXXD]	4.26481	2.84	1	2	2	2	916	99.1802	6.59521
Q1D835	Uncharacterized protein OS=Myxococcus xanthus (strain DK 1622) GN=MXAN_2979 PE=4 SV=1 - [Q1D835_MYXXD]	2.15379	2.84	1	1	1	1	423	44.4167	9.49561
Q1DFX3	Osmosensitive K+ channel His kinase sensor domain/universal stress domain protein OS=Myxococcus xanthus (strain DK 1622) GN=MXAN_0167 PE=4 SV=1 - [Q1DFX3_MYXXD]	0	2.83	1	1	1	1	389	43.9972	8.86572
Q1DC46	FHA domain/GGDEF domain protein OS=Myxococcus xanthus (strain DK 1622) GN=MXAN_1525 PE=4 SV=1 - [Q1DC46_MYXXD]	1.8916	2.82	1	1	1	1	354	40.1189	9.15869
Q1D7L1	Uncharacterized protein OS=Myxococcus xanthus (strain DK 1622) GN=MXAN_3159 PE=4 SV=1 - [Q1D7L1_MYXXD]	5.98941	2.81	1	3	3	3	1103	120.81	8.82178
Q1D7E0	Uncharacterized protein OS=Myxococcus xanthus (strain DK 1622) GN=MXAN_3234 PE=4 SV=1 - [Q1D7E0_MYXXD]	1.93534	2.8	1	1	1	1	322	34.6138	5.94775
Q1D736	Serine/threonine protein kinase OS=Myxococcus xanthus (strain DK 1622) GN=MXAN_3338 PE=3 SV=1 - [Q1D736_MYXXD]	0	2.8	1	1	1	1	536	56.5129	8.49951
Q1D7R6	FHA domain protein OS=Myxococcus xanthus (strain DK 1622) GN=MXAN_3104 PE=4 SV=1 - [Q1D7R6_MYXXD]	0	2.78	1	1	1	1	288	31.6918	4.64014
Q1DF35	Peptidylprolyl isomerase OS=Myxococcus xanthus (strain DK 1622) GN=MXAN_0468 PE=4 SV=1 - [Q1DF35_MYXXD]	1.9427	2.77	1	1	1	1	325	35.8107	6.60986
Q1D9T9	Beta-lactamase OS=Myxococcus xanthus (strain DK 1622) GN=MXAN_2364 PE=4 SV=1 - [Q1D9T9_MYXXD]	1.70692	2.77	1	1	1	1	469	51.2122	8.14795
Q1DE44	Uncharacterized protein OS=Myxococcus xanthus (strain DK 1622) GN=MXAN_0816 PE=4 SV=1 - [Q1DE44_MYXXD]	4.21725	2.76	1	2	2	2	796	84.9608	6.26514
Q1CZT7	Metallo-beta-lactamase family protein OS=Myxococcus xanthus (strain DK 1622) GN=MXAN_5949 PE=4 SV=1 - [Q1CZT7_MYXXD]	1.70022	2.76	1	1	1	1	326	35.1544	6.3667
Q1DEA5	WD domain G-beta repeat protein OS=Myxococcus xanthus (strain DK 1622) GN=MXAN_0752 PE=4 SV=1 - [Q1DEA5_MYXXD]	0	2.74	1	1	1	1	547	57.4475	5.85889
Q1CVW5	Uncharacterized protein OS=Myxococcus xanthus (strain DK 1622) GN=MXAN_7350 PE=4 SV=1 - [Q1CVW5_MYXXD]	1.88081	2.73	1	1	1	1	513	57.0241	6.49365
Q1D9H8	Putative transcriptional regulator OS=Myxococcus xanthus (strain DK 1622) GN=MXAN_2475 PE=4 SV=1 - [Q1D9H8_MYXXD]	1.7721	2.71	1	1	1	1	332	35.1669	6.17627
Q1CZ29	Uncharacterized protein OS=Myxococcus xanthus (strain DK 1622) GN=MXAN_6213 PE=4 SV=1 - [Q1CZ29_MYXXD]	1.66901	2.71	1	1	1	1	591	60.7804	5.31299
Q1D828	Uncharacterized protein OS=Myxococcus xanthus (strain DK 1622) GN=MXAN_2986 PE=4 SV=1 - [Q1D828_MYXXD]	3.11097	2.69	1	1	1	1	446	49.9456	5.32568
Q1DFU6	Histidine kinase OS=Myxococcus xanthus (strain DK 1622) GN=MXAN_0195 PE=4 SV=1 - [Q1DFU6_MYXXD]	2.84791	2.69	1	1	1	1	967	107.144	5.65576
Q1D8W2	Putative GTP-binding protein OS=Myxococcus xanthus (strain DK 1622) GN=MXAN_2694 PE=4 SV=1 - [Q1D8W2_MYXXD]	2.60439	2.69	1	1	1	1	372	40.123	8.27979
Q1D326	Sigma-54 dependent DNA-binding response regulator OS=Myxococcus xanthus (strain DK 1622) GN=MXAN_4785 PE=4 SV=1 - [Q1D326_MYXXD]	2.21169	2.68	1	1	1	1	447	49.1302	6.88818
Q1CVM3	Glycosyl transferase, group 1 family protein OS=Myxococcus xanthus (strain DK 1622) GN=MXAN_7445 PE=4 SV=1 - [Q1CVM3_MYXXD]	2.22409	2.67	1	1	1	1	412	44.4783	8.646
Q1CYX8	Putative 2',3'-cyclic-nucleotide 2'-phosphodiesterase OS=Myxococcus xanthus (strain DK 1622) GN=MXAN_6266 PE=3 SV=1 - [Q1CYX8_MYXXD]	3.08686	2.66	1	1	1	1	602	65.2271	4.80518
Q1DDB2	UDP-N-acetylglucosamine 2-epimerase OS=Myxococcus xanthus (strain DK 1622) GN=MXAN_1101 PE=3 SV=1 - [Q1DDB2_MYXXD]	1.65643	2.66	1	1	1	1	376	40.8785	6.65381
Q1D6M1	Elongation factor 4 OS=Myxococcus xanthus (strain DK 1622) GN=lepA PE=3 SV=1 - [LEPA_MYXXD]	3.21974	2.65	1	1	1	1	603	66.8681	6.03662
Q1D796	Hydrolase, alpha/beta fold family OS=Myxococcus xanthus (strain DK 1622) GN=MXAN_3278 PE=4 SV=1 - [Q1D796_MYXXD]	0	2.64	1	1	1	1	265	27.5924	5.35107
Q1CX30	Uncharacterized protein OS=Myxococcus xanthus (strain DK 1622) GN=MXAN_6930 PE=4 SV=1 - [Q1CX30_MYXXD]	4.65674	2.63	1	2	2	2	494	51.387	9.64209
Q1D477	Serine/threonine protein kinase OS=Myxococcus xanthus (strain DK 1622) GN=MXAN_4373 PE=4 SV=1 - [Q1D477_MYXXD]	2.94085	2.61	1	1	1	1	613	65.3655	7.1665
Q1D105	Putative lipoprotein OS=Myxococcus xanthus (strain DK 1622) GN=MXAN_5525 PE=4 SV=1 - [Q1D105_MYXXD]	0	2.6	2	1	1	1	231	24.4538	4.57666
Q1D0C7	Phosphatase, Ppx/GppA family OS=Myxococcus xanthus (strain DK 1622) GN=MXAN_5759 PE=4 SV=1 - [Q1D0C7_MYXXD]	1.65896	2.57	1	1	1	1	311	32.6178	6.17627
Q1D922	UvrABC system protein B OS=Myxococcus xanthus (strain DK 1622) GN=uvrB PE=3 SV=1 - [Q1D922_MYXXD]	5.88013	2.56	1	1	1	2	704	79.1666	5.80811
Q1D9M4	ABC transporter, permease protein OS=Myxococcus xanthus (strain DK 1622) GN=MXAN_2429 PE=3 SV=1 - [Q1D9M4_MYXXD]	2.16818	2.56	1	2	2	2	702	77.2119	4.94482
Q1DC60	Uncharacterized protein OS=Myxococcus xanthus (strain DK 1622) GN=MXAN_1511 PE=4 SV=1 - [Q1DC60_MYXXD]	1.89922	2.53	1	1	1	1	395	43.1669	5.47803
Q1D789	Peptidase, S8A (Subtilisin) subfamily OS=Myxococcus xanthus (strain DK 1622) GN=MXAN_3285 PE=3 SV=1 - [Q1D789_MYXXD]	4.80667	2.51	1	1	1	2	597	62.9074	5.77002
Q1D7W9	Putative lipoprotein OS=Myxococcus xanthus (strain DK 1622) GN=MXAN_3045 PE=4 SV=1 - [Q1D7W9_MYXXD]	2.69667	2.51	1	1	1	1	638	67.4975	6.68311
Q1D966	Rhodanese/MoeB/ThiF domain protein OS=Myxococcus xanthus (strain DK 1622) GN=MXAN_2588 PE=4 SV=1 - [Q1D966_MYXXD]	1.86021	2.51	1	1	1	1	399	42.7865	6.20166
Q1D755	Protein translocase subunit SecY OS=Myxococcus xanthus (strain DK 1622) GN=secY PE=3 SV=1 - [Q1D755_MYXXD]	1.83746	2.46	1	1	1	1	448	48.6791	10.1987
Q1CZN4	Uncharacterized protein OS=Myxococcus xanthus (strain DK 1622) GN=MXAN_6004 PE=4 SV=1 - [Q1CZN4_MYXXD]	0	2.46	1	1	1	1	406	43.8598	9.0708
Q1CYL4	Methylthioribose-1-phosphate isomerase OS=Myxococcus xanthus (strain DK 1622) GN=mtnA PE=3 SV=1 - [Q1CYL4_MYXXD]	1.93436	2.45	1	1	1	1	368	39.4826	6.63916
Q1D1Y3	Uncharacterized protein OS=Myxococcus xanthus (strain DK 1622) GN=MXAN_5187 PE=4 SV=1 - [Q1D1Y3_MYXXD]	2.63065	2.43	1	1	1	2	742	75.4591	5.88428
Q1D0G2	MJ0042 family finger-like domain protein OS=Myxococcus xanthus (strain DK 1622) GN=MXAN_5723 PE=4 SV=1 - [Q1D0G2_MYXXD]	1.60992	2.43	1	1	1	1	577	61.5499	4.84326
Q1DAX5	Uncharacterized protein OS=Myxococcus xanthus (strain DK 1622) GN=MXAN_1963 PE=4 SV=1 - [Q1DAX5_MYXXD]	0	2.42	1	1	1	1	538	60.0753	8.646
Q1CXU3	Putative branched chain amino acid ABC transporter, permease protein OS=Myxococcus xanthus (strain DK 1622) GN=MXAN_6663 PE=3 SV=1 - [Q1CXU3_MYXXD]	0	2.42	1	1	1	1	330	35.051	9.53955
Q1D4B1	Sigma-54 dependent trancsriptional regulator, Fis family OS=Myxococcus xanthus (strain DK 1622) GN=MXAN_4339 PE=4 SV=1 - [Q1D4B1_MYXXD]	0	2.4	1	1	1	1	459	50.4072	7.6792
Q1D3G7	Sensor histidine kinase/response regulator OS=Myxococcus xanthus (strain DK 1622) GN=MXAN_4640 PE=4 SV=1 - [Q1D3G7_MYXXD]	2.17403	2.39	1	2	2	2	836	91.9437	6.27783
Q1DDY4	Methyl-accepting chemotaxis protein OS=Myxococcus xanthus (strain DK 1622) GN=MXAN_0878 PE=4 SV=1 - [Q1DDY4_MYXXD]	2.68848	2.38	1	1	1	1	631	67.8693	5.47803
Q1D896	Phosphoribosylamine--glycine ligase OS=Myxococcus xanthus (strain DK 1622) GN=purD PE=3 SV=1 - [Q1D896_MYXXD]	2.02176	2.38	1	1	1	1	421	43.1244	5.51611
Q1D0M4	Putative batC protein OS=Myxococcus xanthus (strain DK 1622) GN=MXAN_5661 PE=4 SV=1 - [Q1D0M4_MYXXD]	1.79775	2.38	1	1	1	1	336	34.7672	4.55127
Q1CXR8	Cyclic nucleotide binding/ATPase domain protein OS=Myxococcus xanthus (strain DK 1622) GN=MXAN_6688 PE=1 SV=1 - [Q1CXR8_MYXXD]	1.61281	2.38	1	1	1	1	462	49.8149	5.8208
Q1DAL7	Protein kinase domain protein OS=Myxococcus xanthus (strain DK 1622) GN=MXAN_2077 PE=4 SV=1 - [Q1DAL7_MYXXD]	0	2.38	1	1	1	1	842	87.5304	8.47021
Q1D7G1	Uncharacterized protein OS=Myxococcus xanthus (strain DK 1622) GN=MXAN_3211 PE=4 SV=1 - [Q1D7G1_MYXXD]	1.9498	2.34	1	1	1	1	384	42.7323	5.63037
Q1DG42	Uncharacterized protein OS=Myxococcus xanthus (strain DK 1622) GN=MXAN_0098 PE=4 SV=1 - [Q1DG42_MYXXD]	2.35867	2.33	1	1	1	1	557	62.6999	5.84619
Q1CVY8	Transcriptional regulator, LysR family OS=Myxococcus xanthus (strain DK 1622) GN=MXAN_7322 PE=4 SV=1 - [Q1CVY8_MYXXD]	0	2.33	1	1	1	1	301	32.8816	9.53955
Q1DF80	Acyl-CoA dehydrogenase OS=Myxococcus xanthus (strain DK 1622) GN=MXAN_0422 PE=3 SV=1 - [Q1DF80_MYXXD]	2.90731	2.32	1	1	1	1	604	66.0966	6.12549
Q1DAY7	TPR domain protein OS=Myxococcus xanthus (strain DK 1622) GN=MXAN_1948 PE=4 SV=1 - [Q1DAY7_MYXXD]	8.75385	2.31	1	2	2	3	1426	149.65	5.69385
Q1D5Q9	Conserved domain protein OS=Myxococcus xanthus (strain DK 1622) GN=MXAN_3832 PE=4 SV=1 - [Q1D5Q9_MYXXD]	2.10837	2.29	1	1	1	1	523	55.5095	9.92041
Q1D047	Peptidase, U32 family OS=Myxococcus xanthus (strain DK 1622) GN=MXAN_5839 PE=4 SV=1 - [Q1D047_MYXXD]	3.45873	2.28	1	1	1	1	878	94.9362	7.34229
Q1CWS0	Putative outer membrane protein P1 OS=Myxococcus xanthus (strain DK 1622) GN=MXAN_7040 PE=4 SV=1 - [Q1CWS0_MYXXD]	2.39054	2.27	1	1	1	1	397	42.0905	6.23975
Q1D651	Alpha-1,4-glucan:maltose-1-phosphate maltosyltransferase OS=Myxococcus xanthus (strain DK 1622) GN=glgE PE=3 SV=1 - [GLGE_MYXXD]	0	2.26	1	1	1	1	665	75.8765	6.62451
Q1D4E6	FAD-binding domain protein OS=Myxococcus xanthus (strain DK 1622) GN=MXAN_4302 PE=4 SV=1 - [Q1D4E6_MYXXD]	5.2576	2.24	1	1	1	3	847	95.6571	6.99072
Q1D2N2	Putative esterase OS=Myxococcus xanthus (strain DK 1622) GN=MXAN_4935 PE=4 SV=1 - [Q1D2N2_MYXXD]	0	2.24	1	1	1	1	401	43.7811	7.43018
Q1DD33	Uncharacterized protein OS=Myxococcus xanthus (strain DK 1622) GN=MXAN_1181 PE=4 SV=1 - [Q1DD33_MYXXD]	1.8649	2.22	1	1	1	1	631	70.0591	6.17627
Q1D8U9	Uncharacterized protein OS=Myxococcus xanthus (strain DK 1622) GN=MXAN_2707 PE=4 SV=1 - [Q1D8U9_MYXXD]	3.0095	2.21	1	1	1	1	498	53.3159	5.92236
Q1D9N1	Uncharacterized protein OS=Myxococcus xanthus (strain DK 1622) GN=MXAN_2422 PE=4 SV=1 - [Q1D9N1_MYXXD]	2.92063	2.2	1	2	2	2	1225	132.802	5.14795
Q1CXX0	AMP-binding protein OS=Myxococcus xanthus (strain DK 1622) GN=MXAN_6636 PE=4 SV=1 - [Q1CXX0_MYXXD]	2.77002	2.2	1	1	1	1	592	63.2193	7.56201
Q1CXY8	ATP-independent RNA helicase DbpA OS=Myxococcus xanthus (strain DK 1622) GN=dbpA PE=3 SV=1 - [Q1CXY8_MYXXD]	0	2.17	1	1	1	1	461	50.4149	8.80713
Q1DE63	Acyl-CoA dehydrogenase family protein OS=Myxococcus xanthus (strain DK 1622) GN=MXAN_0797 PE=3 SV=1 - [Q1DE63_MYXXD]	3.12641	2.16	1	1	1	1	602	65.4023	5.8335
Q1D735	ABC transporter, ATP-binding protein OS=Myxococcus xanthus (strain DK 1622) GN=MXAN_3339 PE=4 SV=1 - [Q1D735_MYXXD]	2.21837	2.13	1	1	1	1	657	72.2905	6.27783
Q1D840	Uncharacterized protein OS=Myxococcus xanthus (strain DK 1622) GN=MXAN_2974 PE=4 SV=1 - [Q1D840_MYXXD]	9.33903	2.09	1	3	3	4	2008	222.234	9.02686
Q1D820	Glycosyl hydrolase, family 57 OS=Myxococcus xanthus (strain DK 1622) GN=MXAN_2994 PE=3 SV=1 - [Q1D820_MYXXD]	2.24922	2.08	1	1	1	1	529	61.2578	6.31592
Q1CZX9	Methyl-accepting protein RppA OS=Myxococcus xanthus (strain DK 1622) GN=rppA PE=4 SV=1 - [Q1CZX9_MYXXD]	2.29139	2.07	1	1	1	1	723	78.1838	5.98584
Q1DDH2	Sulfatase family protein OS=Myxococcus xanthus (strain DK 1622) GN=MXAN_1040 PE=4 SV=1 - [Q1DDH2_MYXXD]	1.76054	2.07	1	1	1	1	675	75.3753	9.40771
Q1CX68	Uncharacterized protein OS=Myxococcus xanthus (strain DK 1622) GN=MXAN_6890 PE=4 SV=1 - [Q1CX68_MYXXD]	0	2.06	1	1	1	1	389	41.9675	6.44287
Q1CWT7	Putative lipoprotein OS=Myxococcus xanthus (strain DK 1622) GN=MXAN_7023 PE=4 SV=1 - [Q1CWT7_MYXXD]	4.21033	2.05	1	1	1	2	730	81.078	5.61768
Q1D8A9	Putative lipoprotein OS=Myxococcus xanthus (strain DK 1622) GN=MXAN_2903 PE=4 SV=1 - [Q1D8A9_MYXXD]	2.01188	2.02	1	1	1	1	545	59.2791	7.84033
Q1CZM3	Sensor histidine kinase OS=Myxococcus xanthus (strain DK 1622) GN=MXAN_6015 PE=4 SV=1 - [Q1CZM3_MYXXD]	2.91226	2.01	1	1	1	2	548	59.4104	6.03662
Q1CYK4	Putative 3-oxoacyl-acyl carrier protein synthase OS=Myxococcus xanthus (strain DK 1622) GN=MXAN_6395 PE=3 SV=1 - [Q1CYK4_MYXXD]	0	1.99	1	1	1	1	403	42.4478	8.07471
Q1D997	Peptidase, M50A (S2P protease) subfamily OS=Myxococcus xanthus (strain DK 1622) GN=MXAN_2557 PE=3 SV=1 - [Q1D997_MYXXD]	2.40629	1.98	1	1	1	1	555	59.2097	6.97607
Q1CYX4	Uncharacterized protein OS=Myxococcus xanthus (strain DK 1622) GN=MXAN_6270 PE=4 SV=1 - [Q1CYX4_MYXXD]	2.22398	1.97	1	1	1	1	660	71.4625	4.91943
Q1DEX0	Putative lipoprotein OS=Myxococcus xanthus (strain DK 1622) GN=MXAN_0534 PE=4 SV=1 - [Q1DEX0_MYXXD]	1.96715	1.97	1	1	1	1	507	55.6474	5.45264
Q1D618	Mce family protein OS=Myxococcus xanthus (strain DK 1622) GN=MXAN_3719 PE=4 SV=1 - [Q1D618_MYXXD]	2.80406	1.96	1	1	1	1	509	55.6614	5.42725
Q1DDL4	Peptidase, S8A (Subtilisin) subfamily OS=Myxococcus xanthus (strain DK 1622) GN=MXAN_0998 PE=3 SV=1 - [Q1DDL4_MYXXD]	2.49728	1.96	1	1	1	1	869	89.7622	5.05908
Q1DC37	Glycogen operon protein GlgX homolog OS=Myxococcus xanthus (strain DK 1622) GN=glgX PE=3 SV=1 - [Q1DC37_MYXXD]	1.736	1.96	1	1	1	1	713	80.2451	6.04932
Q1D3I5	Uncharacterized protein OS=Myxococcus xanthus (strain DK 1622) GN=MXAN_4620 PE=4 SV=1 - [Q1D3I5_MYXXD]	2.89685	1.93	1	1	1	1	724	80.7001	6.88818
Q1D4Z8	D-alanine-D-alanine ligase family protein OS=Myxococcus xanthus (strain DK 1622) GN=MXAN_4097 PE=3 SV=1 - [Q1D4Z8_MYXXD]	2.66079	1.92	1	1	1	1	729	80.2569	5.97314
Q1D011	Uncharacterized protein OS=Myxococcus xanthus (strain DK 1622) GN=MXAN_5875 PE=4 SV=1 - [Q1D011_MYXXD]	1.88213	1.91	1	2	2	2	470	50.7777	6.7417
Q1CZ63	Uncharacterized protein OS=Myxococcus xanthus (strain DK 1622) GN=MXAN_6179 PE=4 SV=1 - [Q1CZ63_MYXXD]	1.774	1.91	1	1	1	1	577	61.8913	5.46533
Q1DE56	Uncharacterized protein OS=Myxococcus xanthus (strain DK 1622) GN=MXAN_0804 PE=4 SV=1 - [Q1DE56_MYXXD]	2.6636	1.9	1	1	1	1	630	68.6756	6.44287
Q1DG71	Transcriptional regulator, TetR family OS=Myxococcus xanthus (strain DK 1622) GN=MXAN_0069 PE=4 SV=1 - [Q1DG71_MYXXD]	0	1.89	1	1	1	1	477	52.6879	10.5649
Q1D8L1	Nogalamycin resistance protein SnorO OS=Myxococcus xanthus (strain DK 1622) GN=snorO PE=4 SV=1 - [Q1D8L1_MYXXD]	2.28145	1.87	1	1	1	1	749	80.7817	7.88428
Q1CXE5	Peptidase, S9A (Prolyl oligopeptidase) subfamily OS=Myxococcus xanthus (strain DK 1622) GN=MXAN_6811 PE=4 SV=1 - [Q1CXE5_MYXXD]	1.67694	1.87	1	1	1	1	695	77.0557	9.23193
Q1D202	ABC transporter ATP-binding protein OS=Myxococcus xanthus (strain DK 1622) GN=MXAN_5168 PE=3 SV=1 - [Q1D202_MYXXD]	0	1.86	1	1	1	1	807	86.1126	9.01221
Q1D8W6	TldD/PmbA family protein OS=Myxococcus xanthus (strain DK 1622) GN=MXAN_2690 PE=4 SV=1 - [Q1D8W6_MYXXD]	0	1.86	1	1	1	1	591	65.2519	7.66455
Q1CZJ5	Serine/threonine protein kinase OS=Myxococcus xanthus (strain DK 1622) GN=MXAN_6043 PE=3 SV=1 - [Q1CZJ5_MYXXD]	2.22117	1.83	1	1	1	1	545	57.4117	6.81494
Q1D6T6	Peptidase, M13 (Neprilysin) family OS=Myxococcus xanthus (strain DK 1622) GN=MXAN_3440 PE=4 SV=1 - [Q1D6T6_MYXXD]	1.90913	1.82	1	1	1	1	714	79.0582	6.72705
Q1DBZ8	AMP-binding enzyme OS=Myxococcus xanthus (strain DK 1622) GN=MXAN_1573 PE=4 SV=1 - [Q1DBZ8_MYXXD]	3.61426	1.81	1	1	1	2	552	60.2924	6.43018
Q1D4V8	Gliding motility regulatory protein OS=Myxococcus xanthus (strain DK 1622) GN=frzE PE=4 SV=1 - [Q1D4V8_MYXXD]	2.50136	1.8	1	1	1	1	777	83.139	5.71924
Q1D0Z1	ATPase, P-type (Transporting), HAD superfamily, subfamily IC OS=Myxococcus xanthus (strain DK 1622) GN=MXAN_5543 PE=3 SV=1 - [Q1D0Z1_MYXXD]	0	1.78	1	1	1	1	842	90.2254	8.52881
Q1D1Z6	Uncharacterized protein OS=Myxococcus xanthus (strain DK 1622) GN=MXAN_5174 PE=4 SV=1 - [Q1D1Z6_MYXXD]	1.98537	1.77	1	1	1	1	565	63.4066	6.34131
Q1DEC0	Putative RNA polymerase-associated protein RapA OS=Myxococcus xanthus (strain DK 1622) GN=MXAN_0737 PE=4 SV=1 - [Q1DEC0_MYXXD]	5.55758	1.76	1	1	1	2	1022	111.912	5.89697
Q1D5Q2	Pseudouridine synthase OS=Myxococcus xanthus (strain DK 1622) GN=rluB PE=3 SV=1 - [Q1D5Q2_MYXXD]	4.78747	1.74	1	2	2	2	745	77.8197	11.0923
Q1DGB6	3'-5' exoribonuclease, VacB/RNase II family OS=Myxococcus xanthus (strain DK 1622) GN=MXAN_0024 PE=3 SV=1 - [Q1DGB6_MYXXD]	0	1.74	1	1	1	1	631	68.5648	6.40479
Q1D1C4	Putative cytochrome c OS=Myxococcus xanthus (strain DK 1622) GN=MXAN_5402 PE=4 SV=1 - [Q1D1C4_MYXXD]	2.26909	1.71	1	1	1	1	468	52.791	8.5874
Q1DF44	Sensor histidine kinase OS=Myxococcus xanthus (strain DK 1622) GN=MXAN_0459 PE=1 SV=1 - [Q1DF44_MYXXD]	0	1.71	1	1	1	1	469	51.4933	8.48486
Q1D956	Uncharacterized protein OS=Myxococcus xanthus (strain DK 1622) GN=MXAN_2598 PE=4 SV=1 - [Q1D956_MYXXD]	0	1.71	1	1	1	1	409	43.4309	7.07861
Q1CZL2	ATP-dependent Clp protease, ATP-binding subunit ClpA OS=Myxococcus xanthus (strain DK 1622) GN=clpA PE=3 SV=1 - [Q1CZL2_MYXXD]	2.07116	1.7	1	1	1	1	765	83.678	6.15088
Q1DDB6	Efflux ABC transporter, permease/ATP-binding protein OS=Myxococcus xanthus (strain DK 1622) GN=MXAN_1097 PE=4 SV=1 - [Q1DDB6_MYXXD]	1.81741	1.7	1	1	1	1	588	63.4637	8.96826
Q1CZR8	Peptidase, S8 (Subtilisin) family OS=Myxococcus xanthus (strain DK 1622) GN=MXAN_5970 PE=4 SV=1 - [Q1CZR8_MYXXD]	2.25328	1.69	1	1	1	1	768	82.4017	7.03467
Q1CY08	TPR domain protein OS=Myxococcus xanthus (strain DK 1622) GN=MXAN_6595 PE=4 SV=1 - [Q1CY08_MYXXD]	1.62454	1.69	1	1	1	1	593	65.7214	7.29834
Q1DDX6	Metal dependent amidohydrolase OS=Myxococcus xanthus (strain DK 1622) GN=MXAN_0886 PE=4 SV=1 - [Q1DDX6_MYXXD]	3.73967	1.68	1	1	1	1	1550	159.567	4.56396
Q1DBJ1	Conserved domain protein OS=Myxococcus xanthus (strain DK 1622) GN=MXAN_1732 PE=4 SV=1 - [Q1DBJ1_MYXXD]	0	1.66	1	1	1	2	781	85.9315	9.01221
Q1D8F2	Uncharacterized protein OS=Myxococcus xanthus (strain DK 1622) GN=MXAN_2860 PE=4 SV=1 - [Q1D8F2_MYXXD]	0	1.65	1	1	1	2	606	68.7013	6.91748
Q1D6X0	ATP-dependent DNA helicase RecG OS=Myxococcus xanthus (strain DK 1622) GN=recG PE=3 SV=1 - [Q1D6X0_MYXXD]	0	1.64	1	1	1	1	669	73.9516	7.10791
Q1CZY3	TrkA family protein OS=Myxococcus xanthus (strain DK 1622) GN=MXAN_5903 PE=4 SV=1 - [Q1CZY3_MYXXD]	0	1.64	1	1	1	1	365	40.8436	8.66064
Q1CXM2	Response regulator/sensory box histidine kinase OS=Myxococcus xanthus (strain DK 1622) GN=MXAN_6734 PE=4 SV=1 - [Q1CXM2_MYXXD]	0	1.64	1	1	1	1	671	74.1175	6.40479
Q1DED5	Sensor histidine kinase OS=Myxococcus xanthus (strain DK 1622) GN=MXAN_0720 PE=4 SV=1 - [Q1DED5_MYXXD]	1.83631	1.63	1	1	1	1	859	92.7349	5.97314
Q1DAU3	Twitching mobility protein OS=Myxococcus xanthus (strain DK 1622) GN=pilT PE=4 SV=1 - [Q1DAU3_MYXXD]	0	1.63	1	1	1	1	491	52.9254	8.26514
Q1DAE0	Putative lipoprotein OS=Myxococcus xanthus (strain DK 1622) GN=MXAN_2160 PE=4 SV=1 - [Q1DAE0_MYXXD]	5.71201	1.62	1	1	1	2	988	102.229	6.0874
Q1DF62	Putative membrane protein OS=Myxococcus xanthus (strain DK 1622) GN=MXAN_0441 PE=4 SV=1 - [Q1DF62_MYXXD]	1.62606	1.62	1	1	1	1	989	107.452	9.49561
Q1DC21	Uncharacterized protein OS=Myxococcus xanthus (strain DK 1622) GN=MXAN_1550 PE=4 SV=1 - [Q1DC21_MYXXD]	0	1.62	1	1	1	1	371	39.3411	6.22705
Q1D812	DNA topoisomerase 1 OS=Myxococcus xanthus (strain DK 1622) GN=topA PE=3 SV=1 - [Q1D812_MYXXD]	8.31059	1.61	1	2	2	4	1242	136.331	8.646
Q306N8	PilS2 OS=Myxococcus xanthus (strain DK 1622) GN=pilS2 PE=4 SV=1 - [Q306N8_MYXXD]	0	1.61	1	1	1	1	373	40.0987	7.47412
Q1D574	Sigma-54 dependent transcriptional regulator, Fis family OS=Myxococcus xanthus (strain DK 1622) GN=MXAN_4020 PE=4 SV=1 - [Q1D574_MYXXD]	2.20764	1.59	1	1	1	1	630	69.9392	7.89893
Q1CWZ6	Methyl-accepting chemotaxis protein OS=Myxococcus xanthus (strain DK 1622) GN=MXAN_6962 PE=4 SV=1 - [Q1CWZ6_MYXXD]	2.25337	1.58	1	1	1	1	821	84.2441	5.40186
Q1D6I0	Uncharacterized protein OS=Myxococcus xanthus (strain DK 1622) GN=MXAN_3550 PE=4 SV=1 - [Q1D6I0_MYXXD]	0	1.58	1	1	1	1	633	68.4239	5.90967
Q1DC18	Sensory box histidine kinase OS=Myxococcus xanthus (strain DK 1622) GN=MXAN_1553 PE=4 SV=1 - [Q1DC18_MYXXD]	1.99782	1.56	1	1	1	2	706	76.1945	5.80811
Q1D2C6	OmpA domain protein OS=Myxococcus xanthus (strain DK 1622) GN=MXAN_5042 PE=3 SV=1 - [Q1D2C6_MYXXD]	2.02139	1.56	1	1	1	1	640	68.1025	4.79248
Q1DB00	Tyrosine-protein kinase MasK OS=Myxococcus xanthus (strain DK 1622) GN=masK PE=1 SV=1 - [MASK_MYXXD]	0	1.55	1	1	1	1	646	68.5332	6.32861
Q1D381	Lipoprotein releasing system, transmembrane protein, LolC/E family OS=Myxococcus xanthus (strain DK 1622) GN=MXAN_4730 PE=3 SV=1 - [Q1D381_MYXXD]	3.08211	1.52	1	1	1	1	789	83.4878	7.50342
Q1CYE9	Beta-lactamase OS=Myxococcus xanthus (strain DK 1622) GN=MXAN_6450 PE=4 SV=1 - [Q1CYE9_MYXXD]	0	1.51	1	1	1	1	531	57.5265	6.62451
Q1D0P7	DNA ligase OS=Myxococcus xanthus (strain DK 1622) GN=ligA PE=3 SV=1 - [DNLJ_MYXXD]	0	1.49	1	1	1	1	672	73.9994	6.52197
Q1D5W2	Non-ribosomal peptide synthetase/polyketide synthase OS=Myxococcus xanthus (strain DK 1622) GN=MXAN_3779 PE=4 SV=1 - [Q1D5W2_MYXXD]	22.878	1.48	1	12	12	14	14274	1550.78	6.18896
Q1D4E7	Polyketide synthase type I OS=Myxococcus xanthus (strain DK 1622) GN=MXAN_4301 PE=4 SV=1 - [Q1D4E7_MYXXD]	2.45574	1.45	1	1	1	1	761	81.5989	5.42725
Q1DC82	ClpA/B family protein OS=Myxococcus xanthus (strain DK 1622) GN=MXAN_1484 PE=4 SV=1 - [Q1DC82_MYXXD]	0	1.45	1	1	1	1	966	105.882	7.59131
Q1D0M5	Putative batD protein OS=Myxococcus xanthus (strain DK 1622) GN=MXAN_5660 PE=4 SV=1 - [Q1D0M5_MYXXD]	0	1.44	1	1	1	1	624	67.198	9.36377
Q1D1K0	Heat shock protein 70 family protein OS=Myxococcus xanthus (strain DK 1622) GN=MXAN_5323 PE=3 SV=1 - [Q1D1K0_MYXXD]	1.75853	1.41	1	1	1	2	925	100.249	7.03467
Q1D628	HAD superfamily (Subfamily IG) hydrolase, 5'-nucleotidase OS=Myxococcus xanthus (strain DK 1622) GN=MXAN_3709 PE=4 SV=1 - [Q1D628_MYXXD]	1.98869	1.41	1	1	1	1	569	65.0571	6.46826
Q1D9P6	ABC transporter, ATP-binding protein OS=Myxococcus xanthus (strain DK 1622) GN=MXAN_2407 PE=4 SV=1 - [Q1D9P6_MYXXD]	0	1.4	1	1	1	1	642	70.5741	5.74463
Q1DG23	Serine/threonine kinase family protein OS=Myxococcus xanthus (strain DK 1622) GN=MXAN_0117 PE=3 SV=1 - [Q1DG23_MYXXD]	5.68092	1.3	1	1	1	2	924	100.563	6.45557
Q1D6D3	Uncharacterized protein OS=Myxococcus xanthus (strain DK 1622) GN=MXAN_3602 PE=4 SV=1 - [Q1D6D3_MYXXD]	0	1.26	1	2	2	2	951	106.712	7.97217
Q1DE48	Uncharacterized protein OS=Myxococcus xanthus (strain DK 1622) GN=MXAN_0812 PE=4 SV=1 - [Q1DE48_MYXXD]	1.64368	1.26	1	1	1	1	1034	110.361	5.61768
Q1D8U8	LPS-assembly protein LptD OS=Myxococcus xanthus (strain DK 1622) GN=lptD PE=3 SV=1 - [Q1D8U8_MYXXD]	1.82055	1.25	1	1	1	1	878	95.925	6.60986
Q1CWD8	Uncharacterized protein OS=Myxococcus xanthus (strain DK 1622) GN=MXAN_7173 PE=4 SV=1 - [Q1CWD8_MYXXD]	0	1.21	1	1	1	1	497	51.6088	8.35303
Q1D8F5	Putative lantibiotic modification protein OS=Myxococcus xanthus (strain DK 1622) GN=MXAN_2857 PE=4 SV=1 - [Q1D8F5_MYXXD]	2.27263	1.17	1	1	1	1	1107	121.223	6.30322
Q1D609	PQQ enzyme repeat domain protein OS=Myxococcus xanthus (strain DK 1622) GN=MXAN_3729 PE=4 SV=1 - [Q1D609_MYXXD]	0	1.16	1	1	1	1	1032	109.388	7.92822
Q1DCV1	Putative transporter OS=Myxococcus xanthus (strain DK 1622) GN=MXAN_1265 PE=4 SV=1 - [Q1DCV1_MYXXD]	0	1.13	1	1	1	1	620	65.4376	8.646
Q1CY81	Adventurous gliding motility protein AgmG OS=Myxococcus xanthus (strain DK 1622) GN=agmG PE=4 SV=1 - [Q1CY81_MYXXD]	0	1.12	1	1	1	1	712	76.6479	9.64209
Q1CWV2	Uncharacterized protein OS=Myxococcus xanthus (strain DK 1622) GN=MXAN_7008 PE=4 SV=1 - [Q1CWV2_MYXXD]	0	1.07	1	1	1	1	932	102.693	8.83643
Q1D5F5	Polyketide synthase OS=Myxococcus xanthus (strain DK 1622) GN=MXAN_3938 PE=4 SV=1 - [Q1D5F5_MYXXD]	3.08484	1.05	1	1	1	1	2088	228.828	6.63916
Q1D7M7	Putative xanthine dehydrogenase OS=Myxococcus xanthus (strain DK 1622) GN=MXAN_3143 PE=4 SV=1 - [Q1D7M7_MYXXD]	3.78453	1.02	1	1	1	2	1273	136.496	6.81494
Q1D9R5	UvrABC system protein A OS=Myxococcus xanthus (strain DK 1622) GN=uvrA PE=3 SV=1 - [Q1D9R5_MYXXD]	0	1.02	1	1	1	1	1767	189.97	8.01611
Q1D4R7	Uncharacterized protein OS=Myxococcus xanthus (strain DK 1622) GN=MXAN_4181 PE=4 SV=1 - [Q1D4R7_MYXXD]	0	0.97	1	1	1	1	1138	124.408	5.31299
Q1DD83	FrgA protein OS=Myxococcus xanthus (strain DK 1622) GN=frgA PE=4 SV=1 - [Q1DD83_MYXXD]	1.62349	0.85	1	1	1	1	942	100.278	6.39209
Q1D2C3	Serine/threonine kinase family protein OS=Myxococcus xanthus (strain DK 1622) GN=MXAN_5045 PE=4 SV=1 - [Q1D2C3_MYXXD]	1.66452	0.82	1	1	1	1	1223	136.359	6.69775
Q1D121	Conserved domain protein OS=Myxococcus xanthus (strain DK 1622) GN=MXAN_5509 PE=4 SV=1 - [Q1D121_MYXXD]	0	0.82	1	1	1	1	1214	132.101	8.25049
Q1D3K7	Non-ribosomal peptide synthase OS=Myxococcus xanthus (strain DK 1622) GN=MXAN_4598 PE=4 SV=1 - [Q1D3K7_MYXXD]	2.33	0.79	1	1	1	1	1515	168.344	6.41748
Q1D4W8	WD domain, G-beta repeat protein OS=Myxococcus xanthus (strain DK 1622) GN=MXAN_4130 PE=4 SV=1 - [Q1D4W8_MYXXD]	2.12112	0.79	1	1	1	1	1399	155.622	6.65381
Q1DC38	Maltooligosyltrehalose synthase OS=Myxococcus xanthus (strain DK 1622) GN=treY PE=4 SV=1 - [Q1DC38_MYXXD]	0	0.79	1	1	1	1	1013	115.015	6.32861
Q1DBW4	Non-ribosomal peptide synthetase OS=Myxococcus xanthus (strain DK 1622) GN=MXAN_1607 PE=4 SV=1 - [Q1DBW4_MYXXD]	0	0.72	1	2	2	2	5544	600.184	6.18896
Q1DCS5	Non-ribosomal peptide synthetase OS=Myxococcus xanthus (strain DK 1622) GN=MXAN_1291 PE=4 SV=1 - [Q1DCS5_MYXXD]	0	0.71	1	1	1	1	2108	231.429	6.771
Q1D823	Adventurous-gliding motility protein Z OS=Myxococcus xanthus (strain DK 1622) GN=aglZ PE=1 SV=1 - [AGLZ_MYXXD]	0	0.65	1	1	1	1	1395	153.525	5.0083
Q1D6G1	Uncharacterized protein OS=Myxococcus xanthus (strain DK 1622) GN=MXAN_3572 PE=4 SV=1 - [Q1D6G1_MYXXD]	0	0.65	1	1	1	1	1855	205.673	5.70654
Q1D8K8	Polyketide/non-ribosomal peptide synthetase OS=Myxococcus xanthus (strain DK 1622) GN=MXAN_2798 PE=4 SV=1 - [Q1D8K8_MYXXD]	1.86695	0.62	1	1	1	1	2088	226.001	6.63916
Q1D010	Uncharacterized protein OS=Myxococcus xanthus (strain DK 1622) GN=MXAN_5876 PE=4 SV=1 - [Q1D010_MYXXD]	3.95548	0.56	1	2	2	2	2138	221.32	3.54834
Q1D5G1	Polyketide synthase OS=Myxococcus xanthus (strain DK 1622) GN=MXAN_3932 PE=4 SV=1 - [Q1D5G1_MYXXD]	0	0.36	1	1	1	1	3037	330.127	6.65381
Q1CYI0	Tetratricopeptide repeat protein OS=Myxococcus xanthus (strain DK 1622) GN=MXAN_6419 PE=4 SV=1 - [Q1CYI0_MYXXD]	0	0.35	1	1	1	1	3182	338.627	5.2876
Q1D6G9	Peptidase, M36 (Fungalysin) family OS=Myxococcus xanthus (strain DK 1622) GN=MXAN_3564 PE=4 SV=1 - [Q1D6G9_MYXXD]	0	0.34	1	1	1	1	1780	185.071	4.62744
Q1D3K4	Non-ribosomal peptide synthase OS=Myxococcus xanthus (strain DK 1622) GN=MXAN_4601 PE=4 SV=1 - [Q1D3K4_MYXXD]	1.93697	0.24	2	1	1	1	3292	361.447	6.46826
Q1D3S8	Polyketide synthase OS=Myxococcus xanthus (strain DK 1622) GN=MXAN_4527 PE=4 SV=1 - [Q1D3S8_MYXXD]	0	0.19	1	1	1	1	5182	554.559	6.30322

## Sheet: DK1622-ΔMXAN_0049-R2
Accession	Description	Score	Coverage	# Proteins	# Unique Peptides	# Peptides	# PSMs	# AAs	MW [kDa]	calc. pI
Q1D3Y5	60 kDa chaperonin 1 OS=Myxococcus xanthus (strain DK 1622) GN=groL1 PE=3 SV=1 - [CH601_MYXXD]	464.681	84.64	1	41	50	203	547	58.1097	5.5542
Q1D2S1	60 kDa chaperonin 2 OS=Myxococcus xanthus (strain DK 1622) GN=groL2 PE=3 SV=1 - [CH602_MYXXD]	767.38	83.24	1	44	53	314	549	57.8575	5.30029
Q1D9J3	Uncharacterized protein OS=Myxococcus xanthus (strain DK 1622) GN=MXAN_2457 PE=4 SV=1 - [Q1D9J3_MYXXD]	28.5353	82.43	1	9	9	13	74	7.67205	9.31982
Q1DC07	Alkyl hydroperoxide reductase C OS=Myxococcus xanthus (strain DK 1622) GN=ahpC PE=4 SV=1 - [Q1DC07_MYXXD]	114.921	79.35	1	21	21	58	184	20.7197	6.41748
Q1DEI3	Cold-shock protein CspC OS=Myxococcus xanthus (strain DK 1622) GN=cspC PE=4 SV=1 - [Q1DEI3_MYXXD]	25.4979	77.61	1	4	5	14	67	7.24858	6.52197
Q1D1L2	Cold-shock protein CspB OS=Myxococcus xanthus (strain DK 1622) GN=cspB PE=4 SV=1 - [Q1D1L2_MYXXD]	29.603	77.27	1	3	4	13	66	7.32257	5.78271
Q1D293	50S ribosomal protein L25 OS=Myxococcus xanthus (strain DK 1622) GN=rplY PE=3 SV=1 - [Q1D293_MYXXD]	58.6499	75	1	14	14	29	220	23.3218	9.64209
Q1D6I7	Nucleoside diphosphate kinase OS=Myxococcus xanthus (strain DK 1622) GN=ndk PE=3 SV=1 - [NDK_MYXXD]	56.8521	74.48	1	13	13	24	145	16.1245	7.57666
Q1D7V1	Elongation factor Tu 1 OS=Myxococcus xanthus (strain DK 1622) GN=tuf1 PE=3 SV=1 - [EFTU1_MYXXD]	235.071	72.22	2	33	33	110	396	43.4026	5.99854
Q1D289	50S ribosomal protein L9 OS=Myxococcus xanthus (strain DK 1622) GN=rplI PE=3 SV=1 - [RL9_MYXXD]	27.8402	72.11	1	13	13	19	147	16.2911	9.49561
Q1D2S2	10 kDa chaperonin OS=Myxococcus xanthus (strain DK 1622) GN=groS PE=3 SV=1 - [CH10_MYXXD]	52.7206	71.88	1	10	10	43	96	10.6439	7.25439
Q1D7G7	Putative endoribonuclease L-PSP OS=Myxococcus xanthus (strain DK 1622) GN=MXAN_3205 PE=4 SV=1 - [Q1D7G7_MYXXD]	24.0667	70.99	1	7	7	12	131	14.0552	8.17725
Q1D9J9	Uncharacterized protein OS=Myxococcus xanthus (strain DK 1622) GN=MXAN_2454 PE=4 SV=1 - [Q1D9J9_MYXXD]	56.878	70.98	1	10	10	27	193	20.3104	8.82178
Q1D9P9	Peptidyl-prolyl cis-trans isomerase OS=Myxococcus xanthus (strain DK 1622) GN=slyD PE=4 SV=1 - [Q1D9P9_MYXXD]	24.64	70.19	1	6	6	12	161	17.0986	6.29053
Q1D1I2	Ribosome-recycling factor OS=Myxococcus xanthus (strain DK 1622) GN=frr PE=3 SV=1 - [RRF_MYXXD]	40.9585	69.73	1	14	14	22	185	20.9003	9.18799
Q1D6J2	Malate dehydrogenase OS=Myxococcus xanthus (strain DK 1622) GN=mdh PE=3 SV=1 - [Q1D6J2_MYXXD]	181.762	69.43	1	16	16	68	314	33.0225	7.48877
Q1D4C2	Glu/Leu/Phe/Val dehydrogenase family protein OS=Myxococcus xanthus (strain DK 1622) GN=MXAN_4327 PE=3 SV=1 - [Q1D4C2_MYXXD]	116.903	68.96	1	30	30	55	509	56.9346	8.1626
Q1DC00	Cysteine synthase OS=Myxococcus xanthus (strain DK 1622) GN=cysK PE=3 SV=1 - [Q1DC00_MYXXD]	50.6474	68.95	1	16	16	27	306	33.3224	7.59131
Q1CX36	ATP synthase subunit beta OS=Myxococcus xanthus (strain DK 1622) GN=atpD PE=3 SV=1 - [ATPB_MYXXD]	117.573	66.74	1	21	21	55	481	51.7339	5.13525
Q1D725	Uncharacterized protein OS=Myxococcus xanthus (strain DK 1622) GN=MXAN_3350 PE=4 SV=1 - [Q1D725_MYXXD]	6.27371	66.67	1	5	5	5	87	10.2844	7.25439
Q1CZ46	Uncharacterized protein OS=Myxococcus xanthus (strain DK 1622) GN=MXAN_6196 PE=4 SV=1 - [Q1CZ46_MYXXD]	46.965	66.67	1	16	16	23	285	30.7738	9.43701
Q1CXA7	Peptidyl-prolyl cis-trans isomerase OS=Myxococcus xanthus (strain DK 1622) GN=MXAN_6849 PE=4 SV=1 - [Q1CXA7_MYXXD]	59.8726	66.36	1	7	7	39	107	11.2618	8.49951
Q1D4F5	Uncharacterized protein OS=Myxococcus xanthus (strain DK 1622) GN=MXAN_4293 PE=4 SV=1 - [Q1D4F5_MYXXD]	27.4216	66.24	1	7	7	12	157	16.3793	6.80029
Q1DAQ3	Putative cystathionine beta-synthase OS=Myxococcus xanthus (strain DK 1622) GN=MXAN_2041 PE=4 SV=1 - [Q1DAQ3_MYXXD]	73.1722	66.15	1	20	20	34	455	49.3313	6.75635
Q1D5Z8	Uncharacterized protein OS=Myxococcus xanthus (strain DK 1622) GN=MXAN_3743 PE=4 SV=1 - [Q1D5Z8_MYXXD]	57.8106	65.43	1	20	20	33	324	34.4477	7.85498
Q1CWT4	ATP synthase subunit delta OS=Myxococcus xanthus (strain DK 1622) GN=atpH PE=3 SV=1 - [ATPD_MYXXD]	40.8447	65.38	1	7	7	14	182	19.9357	9.30518
Q1D6I5	30S ribosomal protein S16 OS=Myxococcus xanthus (strain DK 1622) GN=rpsP PE=3 SV=1 - [RS16_MYXXD]	16.7337	65.12	1	5	5	13	86	9.44504	9.48096
Q1DDZ8	Glutathione S-transferase domain protein OS=Myxococcus xanthus (strain DK 1622) GN=MXAN_0864 PE=3 SV=1 - [Q1DDZ8_MYXXD]	32.8037	64.42	1	13	13	18	208	23.3132	9.37842
Q1D6J3	Isocitrate dehydrogenase [NADP] OS=Myxococcus xanthus (strain DK 1622) GN=icd PE=3 SV=1 - [Q1D6J3_MYXXD]	97.8368	64.35	1	33	33	55	432	47.2664	7.12256
Q1DF51	Putative myo-inositol-1-phosphate synthase OS=Myxococcus xanthus (strain DK 1622) GN=MXAN_0452 PE=4 SV=1 - [Q1DF51_MYXXD]	96.7965	64.19	1	21	21	48	444	49.1869	7.60596
Q1D749	30S ribosomal protein S4 A OS=Myxococcus xanthus (strain DK 1622) GN=rpsD1 PE=3 SV=1 - [RS4A_MYXXD]	38.2353	63.94	1	15	15	21	208	23.9206	10.0522
Q1D4M9	Dihydrolipoyl dehydrogenase OS=Myxococcus xanthus (strain DK 1622) GN=lpdA PE=4 SV=1 - [Q1D4M9_MYXXD]	162.909	63.87	1	24	24	72	465	49.6421	7.13721
Q1D761	30S ribosomal protein S8 OS=Myxococcus xanthus (strain DK 1622) GN=rpsH PE=3 SV=1 - [RS8_MYXXD]	25.6456	63.77	1	8	8	14	138	15.3054	9.99365
Q1D4F3	Patatin-like phospholipase family protein OS=Myxococcus xanthus (strain DK 1622) GN=MXAN_4295 PE=4 SV=1 - [Q1D4F3_MYXXD]	192.178	62.95	1	20	20	74	359	39.2978	8.1333
Q1D8H6	Aha1 domain protein OS=Myxococcus xanthus (strain DK 1622) GN=MXAN_2836 PE=4 SV=1 - [Q1D8H6_MYXXD]	16.2495	62.66	1	8	8	8	158	17.7158	5.84619
Q1D4M7	DofB protein OS=Myxococcus xanthus (strain DK 1622) GN=dofB PE=4 SV=1 - [Q1D4M7_MYXXD]	24.5066	61.74	1	7	7	10	149	16.5698	8.11865
Q1D5H4	Regulator of nucleoside diphosphate kinase OS=Myxococcus xanthus (strain DK 1622) GN=rnk PE=4 SV=1 - [Q1D5H4_MYXXD]	34.0961	61.59	1	9	9	19	138	15.1058	5.021
Q1DC96	50S ribosomal protein L27 OS=Myxococcus xanthus (strain DK 1622) GN=rpmA PE=3 SV=1 - [RL27_MYXXD]	18.6585	61.54	1	5	5	8	91	9.71612	10.1255
Q1CZB6	Glutathione S-transferase OS=Myxococcus xanthus (strain DK 1622) GN=gst PE=3 SV=1 - [Q1CZB6_MYXXD]	29.3775	61.39	1	9	9	13	202	22.3098	7.54736
Q1DC39	DNA topoisomerase domain protein OS=Myxococcus xanthus (strain DK 1622) GN=MXAN_1532 PE=4 SV=1 - [Q1DC39_MYXXD]	31.8006	60.95	1	10	10	18	105	11.3723	10.4185
Q1CXU1	Putative branched chain amino acid ABC transporter, periplasmic amino acid-binding protein OS=Myxococcus xanthus (strain DK 1622) GN=MXAN_6665 PE=4 SV=1 - [Q1CXU1_MYXXD]	72.5846	60.85	1	17	17	29	401	42.0826	7.13721
Q1CVJ5	Uncharacterized protein OS=Myxococcus xanthus (strain DK 1622) GN=MXAN_7475 PE=4 SV=1 - [Q1CVJ5_MYXXD]	35.9589	60.67	1	11	11	20	150	15.9454	8.36768
Q1D152	LysM domain protein OS=Myxococcus xanthus (strain DK 1622) GN=MXAN_5478 PE=4 SV=1 - [Q1D152_MYXXD]	15.8465	60.47	1	4	4	5	86	9.82814	9.17334
Q1D7G6	DSBA-like thioredoxin domain protein OS=Myxococcus xanthus (strain DK 1622) GN=MXAN_3206 PE=4 SV=1 - [Q1D7G6_MYXXD]	92.2542	60.25	1	29	29	51	551	59.4567	8.54346
Q1D4V2	Alanine dehydrogenase OS=Myxococcus xanthus (strain DK 1622) GN=ald PE=3 SV=1 - [Q1D4V2_MYXXD]	75.9832	60.16	1	20	20	41	374	39.3216	7.13721
Q1D6I1	50S ribosomal protein L19 OS=Myxococcus xanthus (strain DK 1622) GN=rplS PE=3 SV=1 - [RL19_MYXXD]	18.9733	59.84	1	10	10	13	127	14.505	10.5503
Q1DDS8	Protease DO family protein OS=Myxococcus xanthus (strain DK 1622) GN=MXAN_0934 PE=4 SV=1 - [Q1DDS8_MYXXD]	119.442	59.8	1	24	24	45	500	50.4678	8.79248
Q1DCD9	Putative glutathione S-transferase OS=Myxococcus xanthus (strain DK 1622) GN=MXAN_1427 PE=3 SV=1 - [Q1DCD9_MYXXD]	80.8558	59.62	1	14	14	34	208	23.2188	6.354
Q1D3Z8	Putative cyclase/dehydrase OS=Myxococcus xanthus (strain DK 1622) GN=MXAN_4454 PE=4 SV=1 - [Q1D3Z8_MYXXD]	17.2534	59.57	1	9	9	10	141	15.9983	8.82178
Q1D2E4	Conserved domain protein OS=Myxococcus xanthus (strain DK 1622) GN=MXAN_5024 PE=4 SV=1 - [Q1D2E4_MYXXD]	108.927	59.43	1	18	18	44	493	51.4221	4.77979
Q1D009	YceI-like family protein OS=Myxococcus xanthus (strain DK 1622) GN=MXAN_5877 PE=3 SV=1 - [Q1D009_MYXXD]	113.739	59.31	1	14	14	42	204	21.7493	9.18799
Q1DCB6	TonB-dependent receptor OS=Myxococcus xanthus (strain DK 1622) GN=MXAN_1450 PE=4 SV=1 - [Q1DCB6_MYXXD]	300.809	59.01	1	51	51	130	1132	122.374	6.20166
Q1D8Y7	Pyruvate dehydrogenase complex, E1 component, pyruvate dehydrogenase, beta subunit OS=Myxococcus xanthus (strain DK 1622) GN=pdhB PE=4 SV=1 - [Q1D8Y7_MYXXD]	78.148	58.84	1	16	16	31	328	35.4643	5.18604
Q1D748	DNA-directed RNA polymerase subunit alpha OS=Myxococcus xanthus (strain DK 1622) GN=rpoA PE=3 SV=1 - [RPOA_MYXXD]	41.9463	58.82	1	17	17	21	340	37.5425	5.5415
Q1D5Z6	Uncharacterized protein OS=Myxococcus xanthus (strain DK 1622) GN=MXAN_3745 PE=4 SV=1 - [Q1D5Z6_MYXXD]	35.1831	58.21	1	12	12	17	201	21.3712	8.74854
Q1D305	Uncharacterized protein OS=Myxococcus xanthus (strain DK 1622) GN=MXAN_4807 PE=4 SV=1 - [Q1D305_MYXXD]	22.2066	57.93	1	6	6	10	164	17.9845	5.71924
Q1D0K1	Putative lipoprotein OS=Myxococcus xanthus (strain DK 1622) GN=MXAN_5684 PE=4 SV=1 - [Q1D0K1_MYXXD]	18.7954	57.92	1	8	8	11	202	22.5845	8.38232
Q1D763	50S ribosomal protein L5 OS=Myxococcus xanthus (strain DK 1622) GN=rplE PE=3 SV=1 - [Q1D763_MYXXD]	44.2384	56.9	1	9	9	21	174	19.4525	9.99365
Q1CY79	Putative lipoprotein OS=Myxococcus xanthus (strain DK 1622) GN=MXAN_6521 PE=4 SV=1 - [Q1CY79_MYXXD]	20.2265	56.57	1	7	7	13	198	21.7032	4.91943
Q1D8S0	Uncharacterized protein OS=Myxococcus xanthus (strain DK 1622) GN=MXAN_2736 PE=4 SV=1 - [Q1D8S0_MYXXD]	4.96166	56.41	1	3	3	5	78	9.14784	9.17334
Q1D4P0	Tetratricopeptide repeat protein OS=Myxococcus xanthus (strain DK 1622) GN=MXAN_4208 PE=4 SV=1 - [Q1D4P0_MYXXD]	59.203	55.94	1	15	15	33	261	28.7326	7.98682
Q1D3P0	2-oxoisovalerate dehydrogenase complex, E1 component, beta subunit OS=Myxococcus xanthus (strain DK 1622) GN=MXAN_4565 PE=4 SV=1 - [Q1D3P0_MYXXD]	46.1583	55.4	1	13	13	22	352	38.2466	5.32568
Q1D8J1	Glyceraldehyde-3-phosphate dehydrogenase OS=Myxococcus xanthus (strain DK 1622) GN=gapA PE=3 SV=1 - [Q1D8J1_MYXXD]	104.305	55.06	1	19	19	43	336	36.466	8.07471
Q1DFT0	Oxidoreductase, short chain dehydrogenase/reductase family OS=Myxococcus xanthus (strain DK 1622) GN=MXAN_0211 PE=4 SV=1 - [Q1DFT0_MYXXD]	31.9974	54.84	1	11	11	17	248	26.2467	8.66064
Q1DAQ6	Uncharacterized protein OS=Myxococcus xanthus (strain DK 1622) GN=MXAN_2037 PE=4 SV=1 - [Q1DAQ6_MYXXD]	37.1721	54.82	1	11	11	15	332	34.9796	6.55127
Q1CZF4	Uncharacterized protein OS=Myxococcus xanthus (strain DK 1622) GN=MXAN_6084 PE=4 SV=1 - [Q1CZF4_MYXXD]	12.2811	54.19	1	6	6	8	155	16.5835	5.79541
Q1D8S6	NADH-quinone oxidoreductase subunit C OS=Myxococcus xanthus (strain DK 1622) GN=nuoC PE=3 SV=1 - [Q1D8S6_MYXXD]	18.0296	53.85	1	9	9	17	156	18.1285	7.6792
Q1D1W8	GatB/Yqey domain protein OS=Myxococcus xanthus (strain DK 1622) GN=MXAN_5202 PE=4 SV=1 - [Q1D1W8_MYXXD]	34.7015	53.71	1	7	7	14	175	18.5379	7.25439
Q1CXA8	Thioredoxin OS=Myxococcus xanthus (strain DK 1622) GN=trx PE=3 SV=1 - [Q1CXA8_MYXXD]	17.8733	53.6	1	4	4	10	125	13.8481	4.85596
Q1CZW6	Electron transfer flavoprotein, beta subunit OS=Myxococcus xanthus (strain DK 1622) GN=etfB PE=4 SV=1 - [Q1CZW6_MYXXD]	40.8407	53.58	1	12	12	18	265	28.7145	7.04932
Q1D5X7	Peptidyl-prolyl cis-trans isomerase OS=Myxococcus xanthus (strain DK 1622) GN=MXAN_3764 PE=3 SV=1 - [Q1D5X7_MYXXD]	76.3902	53.54	1	5	7	34	198	21.3629	7.40088
Q1D9I3	5'-nucleotidase family protein OS=Myxococcus xanthus (strain DK 1622) GN=MXAN_2470 PE=4 SV=1 - [Q1D9I3_MYXXD]	74.9672	53.02	1	18	18	31	513	53.5377	7.09326
Q1DAU5	50S ribosomal protein L13 OS=Myxococcus xanthus (strain DK 1622) GN=rplM PE=3 SV=1 - [Q1DAU5_MYXXD]	18.346	52.98	1	8	8	13	151	16.9099	9.87646
Q1D364	Putative lipoprotein OS=Myxococcus xanthus (strain DK 1622) GN=MXAN_4747 PE=4 SV=1 - [Q1D364_MYXXD]	54.5526	52.57	1	12	12	22	447	48.9003	5.36377
Q1D2M0	Uncharacterized protein OS=Myxococcus xanthus (strain DK 1622) GN=MXAN_4947 PE=4 SV=1 - [Q1D2M0_MYXXD]	25.1587	52.43	1	7	7	10	185	19.7516	9.24658
Q1D341	3-oxoacyl-(Acyl-carrier-protein) reductase OS=Myxococcus xanthus (strain DK 1622) GN=fabG PE=4 SV=1 - [Q1D341_MYXXD]	33.6456	52.21	1	9	9	13	249	25.6732	7.95752
Q1D774	50S ribosomal protein L4 OS=Myxococcus xanthus (strain DK 1622) GN=rplD PE=3 SV=1 - [RL4_MYXXD]	42.0748	52.17	1	11	11	19	207	22.7954	10.272
Q1DCK3	Aconitate hydratase OS=Myxococcus xanthus (strain DK 1622) GN=acnA PE=3 SV=1 - [Q1DCK3_MYXXD]	123.194	52.15	1	34	34	56	909	98.1536	6.75635
Q1D5E4	Acyl carrier protein OS=Myxococcus xanthus (strain DK 1622) GN=MXAN_3949 PE=4 SV=1 - [Q1D5E4_MYXXD]	10.126	51.9	1	5	5	6	79	8.72472	4.70361
Q1D4V7	Frizzy aggregation protein FrzCD OS=Myxococcus xanthus (strain DK 1622) GN=frzCD PE=1 SV=1 - [Q1D4V7_MYXXD]	45.4505	51.56	4	15	15	19	417	43.5577	5.23682
Q1D4F7	Uncharacterized protein OS=Myxococcus xanthus (strain DK 1622) GN=MXAN_4291 PE=4 SV=1 - [Q1D4F7_MYXXD]	12.8827	51.16	1	4	4	6	86	9.5619	4.4751
Q1D3D4	MaoC domain protein OS=Myxococcus xanthus (strain DK 1622) GN=MXAN_4673 PE=4 SV=1 - [Q1D3D4_MYXXD]	16.3139	51.01	1	4	4	10	149	16.5414	5.23682
Q1D2K1	Putative lipoprotein OS=Myxococcus xanthus (strain DK 1622) GN=MXAN_4966 PE=4 SV=1 - [Q1D2K1_MYXXD]	53.9988	50.97	1	17	17	33	361	39.0962	5.87158
Q1D8Y8	Pyruvate dehydrogenase E1 component subunit alpha OS=Myxococcus xanthus (strain DK 1622) GN=pdhA PE=4 SV=1 - [Q1D8Y8_MYXXD]	51.537	50.9	1	17	17	25	389	43.6326	5.79541
Q1DB04	Mutual gliding-motility protein MglA OS=Myxococcus xanthus (strain DK 1622) GN=mglA PE=1 SV=1 - [MGLA_MYXXD]	26.8032	50.77	1	9	9	14	195	22.0015	8.85107
Q1D2C8	Aldehyde dehydrogenase family protein OS=Myxococcus xanthus (strain DK 1622) GN=MXAN_5040 PE=3 SV=1 - [Q1D2C8_MYXXD]	153.26	50.59	1	25	25	67	506	55.8342	6.55127
Q1DAM2	30S ribosomal protein S15 OS=Myxococcus xanthus (strain DK 1622) GN=rpsO PE=3 SV=1 - [RS15_MYXXD]	17.2153	50.56	1	6	6	9	89	10.4567	10.3159
Q1CXQ2	Acetyltransferase, GNAT family OS=Myxococcus xanthus (strain DK 1622) GN=MXAN_6704 PE=4 SV=1 - [Q1CXQ2_MYXXD]	19.4551	50.56	1	10	10	13	178	19.4054	9.5835
Q1D5W5	Uncharacterized protein OS=Myxococcus xanthus (strain DK 1622) GN=MXAN_3776 PE=4 SV=1 - [Q1D5W5_MYXXD]	18.6741	50.23	1	8	8	10	215	23.817	5.17334
Q1D778	30S ribosomal protein S7 OS=Myxococcus xanthus (strain DK 1622) GN=rpsG PE=3 SV=1 - [RS7_MYXXD]	20.8688	50	1	8	9	14	156	17.9467	10.272
Q1D7U3	DNA-directed RNA polymerase subunit beta OS=Myxococcus xanthus (strain DK 1622) GN=rpoB PE=3 SV=1 - [RPOB_MYXXD]	174.699	49.79	1	47	47	78	1408	157.434	5.75732
Q1D6I9	Succinyl-CoA ligase [ADP-forming] subunit beta OS=Myxococcus xanthus (strain DK 1622) GN=sucC PE=3 SV=1 - [SUCC_MYXXD]	59.036	49.74	1	18	18	25	386	41.1618	6.45557
Q1D8T0	NADH-quinone oxidoreductase subunit I OS=Myxococcus xanthus (strain DK 1622) GN=nuoI PE=3 SV=1 - [NUOI_MYXXD]	33.7502	49.61	1	9	9	14	254	28.4792	7.09326
Q1D5U2	3-hydroxybutyryl-CoA dehydratase OS=Myxococcus xanthus (strain DK 1622) GN=crt PE=3 SV=1 - [Q1D5U2_MYXXD]	28.2771	49.61	1	12	12	16	258	27.1515	5.79541
Q1D8T6	Uncharacterized protein OS=Myxococcus xanthus (strain DK 1622) GN=MXAN_2720 PE=4 SV=1 - [Q1D8T6_MYXXD]	39.8989	49.49	1	6	6	14	99	10.4596	8.63135
Q1DE07	Putative chemotaxis protein MotB OS=Myxococcus xanthus (strain DK 1622) GN=MXAN_0855 PE=4 SV=1 - [Q1DE07_MYXXD]	51.3371	49.44	1	12	12	22	267	28.8402	7.1958
Q1DEJ3	Uncharacterized protein OS=Myxococcus xanthus (strain DK 1622) GN=MXAN_0662 PE=4 SV=1 - [Q1DEJ3_MYXXD]	19.694	49.43	1	5	5	7	174	18.6436	8.71924
Q1D2R6	Putative lipoprotein OS=Myxococcus xanthus (strain DK 1622) GN=MXAN_4900 PE=4 SV=1 - [Q1D2R6_MYXXD]	52.4641	49.37	1	14	14	27	397	42.4936	5.65576
Q1D4L2	CBS domain protein OS=Myxococcus xanthus (strain DK 1622) GN=MXAN_4236 PE=4 SV=1 - [Q1D4L2_MYXXD]	16.5115	48.95	1	6	6	7	143	16.0886	6.80029
Q1CYR1	Putative isocitrate dehydrogenase, NAD-dependent OS=Myxococcus xanthus (strain DK 1622) GN=MXAN_6337 PE=3 SV=1 - [Q1CYR1_MYXXD]	69.4528	48.8	1	14	14	29	334	35.7728	6.81494
Q1DF46	Putative sigma 54 modulation protein OS=Myxococcus xanthus (strain DK 1622) GN=MXAN_0457 PE=4 SV=1 - [Q1DF46_MYXXD]	22.3588	48.65	1	6	6	11	111	12.6322	7.1665
Q1CWM0	Glutathione peroxidase OS=Myxococcus xanthus (strain DK 1622) GN=MXAN_7090 PE=3 SV=1 - [Q1CWM0_MYXXD]	20.1852	48.63	1	6	6	12	183	19.8463	6.02393
Q1D9P5	Elongation factor G 1 OS=Myxococcus xanthus (strain DK 1622) GN=fusA1 PE=3 SV=1 - [EFG1_MYXXD]	110.109	48.58	1	32	32	61	704	77.9885	5.85889
Q1CZV8	4-hydroxy-tetrahydrodipicolinate synthase OS=Myxococcus xanthus (strain DK 1622) GN=dapA PE=3 SV=1 - [Q1CZV8_MYXXD]	36.1924	48.47	1	12	12	16	295	31.4655	7.41553
Q1D5W4	Inosine-5'-monophosphate dehydrogenase OS=Myxococcus xanthus (strain DK 1622) GN=guaB PE=3 SV=1 - [Q1D5W4_MYXXD]	54.5032	48.25	1	18	18	28	485	51.9813	7.10791
Q1D751	30S ribosomal protein S13 OS=Myxococcus xanthus (strain DK 1622) GN=rpsM PE=3 SV=1 - [RS13_MYXXD]	17.0753	48.03	1	5	5	12	127	14.2048	10.9458
Q1D5X4	Uncharacterized protein OS=Myxococcus xanthus (strain DK 1622) GN=MXAN_3767 PE=4 SV=1 - [Q1D5X4_MYXXD]	15.6623	47.94	1	8	8	8	267	27.7914	5.5542
Q1DDN6	Putative lipoprotein OS=Myxococcus xanthus (strain DK 1622) GN=MXAN_0976 PE=4 SV=1 - [Q1DDN6_MYXXD]	65.201	47.91	1	11	11	30	311	33.0353	5.49072
Q1D080	Putative glutamate-cysteine ligase OS=Myxococcus xanthus (strain DK 1622) GN=MXAN_5806 PE=4 SV=1 - [Q1D080_MYXXD]	40.313	47.87	1	14	14	19	445	49.0393	6.39209
Q1DC08	Alkyl hydroperoxide reductase AhpD OS=Myxococcus xanthus (strain DK 1622) GN=ahpD PE=3 SV=1 - [Q1DC08_MYXXD]	23.4606	47.7	1	7	7	13	174	18.9306	6.68311
Q1D851	SCP-2 sterol transfer family protein OS=Myxococcus xanthus (strain DK 1622) GN=MXAN_2963 PE=4 SV=1 - [Q1D851_MYXXD]	15.874	47.66	1	6	6	9	107	11.6611	8.33838
Q1D9C8	Uncharacterized protein OS=Myxococcus xanthus (strain DK 1622) GN=MXAN_2526 PE=4 SV=1 - [Q1D9C8_MYXXD]	13.8547	47.43	1	7	7	8	175	20.236	9.36377
Q1D910	Peptidylprolyl isomerase OS=Myxococcus xanthus (strain DK 1622) GN=MXAN_2644 PE=4 SV=1 - [Q1D910_MYXXD]	46.719	47.14	1	20	20	27	524	57.6237	5.80811
Q1D5U8	Ribosomal protein S1 OS=Myxococcus xanthus (strain DK 1622) GN=rpsA PE=4 SV=1 - [Q1D5U8_MYXXD]	85.712	47.02	1	27	27	50	570	63.5074	5.46533
Q1D5W7	Uncharacterized protein OS=Myxococcus xanthus (strain DK 1622) GN=MXAN_3774 PE=4 SV=1 - [Q1D5W7_MYXXD]	112.507	46.64	1	29	29	52	714	78.8013	8.76318
Q1DCB5	Putative lipoprotein MlpA OS=Myxococcus xanthus (strain DK 1622) GN=MXAN_1451 PE=4 SV=1 - [Q1DCB5_MYXXD]	40.9257	46.61	1	7	7	19	236	24.6027	4.55127
Q1D0J7	Response regulator OS=Myxococcus xanthus (strain DK 1622) GN=MXAN_5688 PE=4 SV=1 - [Q1D0J7_MYXXD]	11.2987	46.46	1	3	3	5	127	14.2173	4.55127
Q1DAX2	CoA binding domain protein OS=Myxococcus xanthus (strain DK 1622) GN=MXAN_1966 PE=4 SV=1 - [Q1DAX2_MYXXD]	21.7685	46.26	1	5	5	11	147	16.5867	6.80029
Q1DC09	Dps family protein OS=Myxococcus xanthus (strain DK 1622) GN=MXAN_1562 PE=3 SV=1 - [Q1DC09_MYXXD]	17.9443	46.2	1	7	7	10	158	17.6331	6.41748
Q1D8I9	Triosephosphate isomerase OS=Myxococcus xanthus (strain DK 1622) GN=tpiA PE=3 SV=1 - [TPIS_MYXXD]	44.1751	46.09	1	8	8	16	256	26.787	6.55127
Q1D747	50S ribosomal protein L17 OS=Myxococcus xanthus (strain DK 1622) GN=rplQ PE=3 SV=1 - [RL17_MYXXD]	18.5243	46.04	1	4	4	6	139	15.5745	10.4771
Q1CY84	Adenosylhomocysteinase OS=Myxococcus xanthus (strain DK 1622) GN=ahcY PE=3 SV=1 - [SAHH_MYXXD]	63.1094	46.01	1	14	14	26	476	52.2857	6.53662
Q1D6L0	Citrate synthase OS=Myxococcus xanthus (strain DK 1622) GN=gltA PE=3 SV=1 - [Q1D6L0_MYXXD]	52.5658	45.96	1	15	15	28	433	48.8659	7.13721
Q1CZW4	Probable transaldolase OS=Myxococcus xanthus (strain DK 1622) GN=tal PE=3 SV=1 - [TAL_MYXXD]	30.778	45.74	1	8	8	14	223	24.0665	6.53662
Q1D401	Enolase OS=Myxococcus xanthus (strain DK 1622) GN=eno PE=3 SV=1 - [ENO_MYXXD]	55.7534	45.6	1	13	13	23	432	46.1157	5.96045
Q1D754	Adenylate kinase OS=Myxococcus xanthus (strain DK 1622) GN=adk PE=3 SV=1 - [Q1D754_MYXXD]	19.7979	45.58	1	7	7	8	215	23.0872	8.20654
Q1CWT2	ATP synthase subunit alpha OS=Myxococcus xanthus (strain DK 1622) GN=atpA PE=3 SV=2 - [ATPA_MYXXD]	92.5585	45.44	1	28	28	47	515	56.0695	6.97607
Q1CZF9	Putative molybdopterin oxidoreductase, iron-sulfur binding subunit OS=Myxococcus xanthus (strain DK 1622) GN=MXAN_6079 PE=4 SV=1 - [Q1CZF9_MYXXD]	134.236	45.39	1	37	37	59	1064	116.183	6.63916
Q1D6X1	Transcription elongation factor GreA OS=Myxococcus xanthus (strain DK 1622) GN=greA PE=3 SV=1 - [Q1D6X1_MYXXD]	20.5583	45.35	1	7	7	12	172	18.935	5.68115
Q1D5V0	Acetyl-CoA acetyltransferase OS=Myxococcus xanthus (strain DK 1622) GN=MXAN_3791 PE=3 SV=1 - [Q1D5V0_MYXXD]	51.2348	45.29	1	17	17	28	393	40.6884	7.34229
Q1D7U2	DNA-directed RNA polymerase subunit beta' OS=Myxococcus xanthus (strain DK 1622) GN=rpoC PE=3 SV=1 - [RPOC_MYXXD]	160.086	45.26	1	55	55	82	1403	156.216	7.63525
Q1CZW7	Electron transfer flavoprotein, alpha subunit OS=Myxococcus xanthus (strain DK 1622) GN=etfA PE=4 SV=1 - [Q1CZW7_MYXXD]	24.2817	45.17	1	9	9	10	321	33.3777	8.03076
Q1CZZ5	1-pyrroline-5-carboxylate dehydrogenase OS=Myxococcus xanthus (strain DK 1622) GN=pruA PE=3 SV=1 - [Q1CZZ5_MYXXD]	81.8335	44.83	1	18	18	39	551	60.1649	7.25439
Q1CWK0	Peptidyl-prolyl cis-trans isomerase OS=Myxococcus xanthus (strain DK 1622) GN=MXAN_7110 PE=4 SV=1 - [Q1CWK0_MYXXD]	55.1584	44.79	1	13	13	27	259	27.296	7.23975
Q1D4F4	Arsenical pump-driving ATPase OS=Myxococcus xanthus (strain DK 1622) GN=MXAN_4294 PE=4 SV=1 - [Q1D4F4_MYXXD]	31.9131	43.93	1	11	11	16	387	41.5408	6.63916
Q1D7U8	Transcription termination/antitermination protein NusG OS=Myxococcus xanthus (strain DK 1622) GN=nusG PE=3 SV=1 - [Q1D7U8_MYXXD]	12.9762	43.89	1	5	5	7	180	20.3936	7.40088
Q1D6J1	Succinate dehydrogenase, flavoprotein subunit OS=Myxococcus xanthus (strain DK 1622) GN=sdhA PE=4 SV=1 - [Q1D6J1_MYXXD]	69.8702	43.77	1	21	21	32	626	69.1997	7.59131
Q1CZI7	Chaperone protein HtpG OS=Myxococcus xanthus (strain DK 1622) GN=htpG PE=3 SV=1 - [HTPG_MYXXD]	63.3081	43.73	1	20	20	29	654	73.2269	5.96045
Q1D846	Efflux transporter, RND family, MFP subunit OS=Myxococcus xanthus (strain DK 1622) GN=MXAN_2968 PE=3 SV=1 - [Q1D846_MYXXD]	36.8034	43.7	1	13	13	19	373	38.6615	8.95361
Q1D291	30S ribosomal protein S6 OS=Myxococcus xanthus (strain DK 1622) GN=rpsF PE=3 SV=1 - [Q1D291_MYXXD]	16.0669	43.67	1	5	5	8	158	17.6871	5.04639
Q1D4N1	Alpha keto acid dehydrogenase complex, E2 component, dihydrolipoamide acetyltransferase OS=Myxococcus xanthus (strain DK 1622) GN=MXAN_4217 PE=3 SV=1 - [Q1D4N1_MYXXD]	56.3898	43.27	1	11	11	22	416	43.6762	7.72314
Q1CXU4	Branched chain amino acid ABC transporter, ATP-binding protein OS=Myxococcus xanthus (strain DK 1622) GN=livG PE=4 SV=1 - [Q1CXU4_MYXXD]	17.244	43.2	1	8	8	8	294	32.2319	7.94287
Q1DAS8	Prolyl endopeptidase Pep OS=Myxococcus xanthus (strain DK 1622) GN=pep PE=4 SV=1 - [Q1DAS8_MYXXD]	71.2106	43.11	1	23	23	36	689	76.7998	7.03467
Q1D770	50S ribosomal protein L22 OS=Myxococcus xanthus (strain DK 1622) GN=rplV PE=3 SV=1 - [RL22_MYXXD]	33.4573	42.98	1	7	7	14	114	12.582	10.7407
Q1D303	Uncharacterized protein OS=Myxococcus xanthus (strain DK 1622) GN=MXAN_4809 PE=4 SV=1 - [Q1D303_MYXXD]	30.0776	42.94	1	8	8	16	163	18.0341	7.38623
Q1D9V3	Peptide methionine sulfoxide reductase MsrB OS=Myxococcus xanthus (strain DK 1622) GN=msrB PE=3 SV=1 - [Q1D9V3_MYXXD]	2.66763	42.86	1	3	3	3	140	15.3265	7.31299
Q1DFJ0	Oxidoreductase, aldo/keto reductase family OS=Myxococcus xanthus (strain DK 1622) GN=MXAN_0303 PE=4 SV=1 - [Q1DFJ0_MYXXD]	74.8645	42.86	1	14	14	31	336	36.886	7.41553
Q1CWY2	Uncharacterized protein OS=Myxococcus xanthus (strain DK 1622) GN=MXAN_6976 PE=4 SV=1 - [Q1CWY2_MYXXD]	23.6765	42.8	1	8	8	10	271	29.109	8.52881
Q1DG46	Amidohydrolase family protein OS=Myxococcus xanthus (strain DK 1622) GN=MXAN_0094 PE=4 SV=1 - [Q1DG46_MYXXD]	29.7813	42.74	1	11	11	14	358	40.0375	6.66846
Q1D4N7	Uncharacterized protein OS=Myxococcus xanthus (strain DK 1622) GN=MXAN_4211 PE=4 SV=1 - [Q1D4N7_MYXXD]	54.6661	42.7	1	16	16	27	459	48.0289	10.0083
Q1D7X3	Glycine cleavage system H protein OS=Myxococcus xanthus (strain DK 1622) GN=gcvH PE=3 SV=1 - [GCSH_MYXXD]	10.3662	42.64	1	3	3	5	129	13.7699	4.60205
Q1D0S5	UDP-N-acetylmuramyl-tripeptide synthetase OS=Myxococcus xanthus (strain DK 1622) GN=murE PE=3 SV=1 - [Q1D0S5_MYXXD]	51.5349	42.6	1	14	14	24	507	53.6787	7.54736
Q1D6Z0	Putative aspartate aminotransferase OS=Myxococcus xanthus (strain DK 1622) GN=MXAN_3386 PE=3 SV=1 - [Q1D6Z0_MYXXD]	25.8405	42.17	1	9	9	13	396	42.8653	7.21045
Q1D927	Transcriptional regulator, CarD family OS=Myxococcus xanthus (strain DK 1622) GN=MXAN_2627 PE=1 SV=1 - [Q1D927_MYXXD]	18.4291	42.07	1	5	5	6	164	18.7067	5.49072
Q1CVV7	Transketolase OS=Myxococcus xanthus (strain DK 1622) GN=tkt PE=3 SV=1 - [Q1CVV7_MYXXD]	77.9812	41.92	1	28	28	40	687	75.5645	7.03467
Q1CX38	ATP synthase epsilon chain OS=Myxococcus xanthus (strain DK 1622) GN=atpC PE=3 SV=1 - [ATPE_MYXXD]	11.7977	41.91	1	6	6	7	136	14.5866	5.63037
Q1CZH7	Phospho-2-dehydro-3-deoxyheptonate aldolase OS=Myxococcus xanthus (strain DK 1622) GN=aroF PE=4 SV=1 - [Q1CZH7_MYXXD]	25.0143	41.64	1	12	12	18	341	36.5782	8.03076
Q1D233	3-hydroxyacyl-CoA dehydrogenase OS=Myxococcus xanthus (strain DK 1622) GN=MXAN_5136 PE=4 SV=1 - [Q1D233_MYXXD]	73.9809	41.41	1	25	25	38	792	86.3536	7.29834
Q1D769	30S ribosomal protein S3 OS=Myxococcus xanthus (strain DK 1622) GN=rpsC PE=3 SV=1 - [RS3_MYXXD]	31.7921	41.36	1	10	10	14	220	24.7852	10.0522
Q1DAM1	Polyribonucleotide nucleotidyltransferase OS=Myxococcus xanthus (strain DK 1622) GN=pnp PE=3 SV=1 - [PNP_MYXXD]	71.9877	41.27	1	24	24	36	722	77.7477	6.59521
Q1D0V2	Uncharacterized protein OS=Myxococcus xanthus (strain DK 1622) GN=MXAN_5582 PE=4 SV=1 - [Q1D0V2_MYXXD]	33.8615	41.26	1	13	13	19	349	37.6923	6.29053
Q1D8Y2	Uncharacterized protein OS=Myxococcus xanthus (strain DK 1622) GN=MXAN_2674 PE=4 SV=1 - [Q1D8Y2_MYXXD]	4.28571	40.74	1	4	4	5	135	14.9189	10.1255
Q1D214	Uncharacterized protein OS=Myxococcus xanthus (strain DK 1622) GN=MXAN_5156 PE=4 SV=1 - [Q1D214_MYXXD]	14.9296	40.71	1	8	8	10	280	30.2489	4.85596
Q1CVY7	Oxidoreductase, zinc-binding dehydrogenase family OS=Myxococcus xanthus (strain DK 1622) GN=MXAN_7323 PE=3 SV=1 - [Q1CVY7_MYXXD]	50.1214	40.69	1	12	12	27	349	37.9993	6.84424
Q1DEJ6	Putative lipoprotein OS=Myxococcus xanthus (strain DK 1622) GN=MXAN_0659 PE=4 SV=1 - [Q1DEJ6_MYXXD]	42.904	40.67	1	16	16	20	600	64.2664	8.26514
Q1DBU7	Peptidase, M16 (Pitrilysin) family OS=Myxococcus xanthus (strain DK 1622) GN=MXAN_1624 PE=3 SV=1 - [Q1DBU7_MYXXD]	50.6867	40.59	1	14	14	24	473	51.0628	8.49951
Q1D3P1	2-oxoisovalerate dehydrogenase complex, E1 component, alpha subunit OS=Myxococcus xanthus (strain DK 1622) GN=MXAN_4564 PE=4 SV=1 - [Q1D3P1_MYXXD]	49.5089	40.48	1	11	11	22	336	37.0826	6.46826
Q1DCV2	Phosphoenolpyruvate carboxykinase [GTP] OS=Myxococcus xanthus (strain DK 1622) GN=pckG PE=3 SV=1 - [Q1DCV2_MYXXD]	54.5976	40.37	1	19	19	26	597	66.0608	6.72705
Q1CZQ9	Uncharacterized protein OS=Myxococcus xanthus (strain DK 1622) GN=MXAN_5979 PE=4 SV=1 - [Q1CZQ9_MYXXD]	19.4153	40.15	1	7	7	11	274	29.5795	5.23682
Q1CZD2	Matrix-associated zinc metalloprotease FibA OS=Myxococcus xanthus (strain DK 1622) GN=fibA PE=4 SV=1 - [Q1CZD2_MYXXD]	117.291	39.65	1	24	24	53	744	79.7578	5.42725
Q1CWS1	Putative lipoprotein OS=Myxococcus xanthus (strain DK 1622) GN=MXAN_7039 PE=4 SV=1 - [Q1CWS1_MYXXD]	112.904	39.61	1	28	28	51	1015	107.267	4.99561
Q1D234	Acetyl-CoA acetyltransferase family protein OS=Myxococcus xanthus (strain DK 1622) GN=MXAN_5135 PE=3 SV=1 - [Q1D234_MYXXD]	25.9455	39.6	1	10	10	11	399	41.6094	6.18896
Q1CWL7	S-formylglutathione hydrolase OS=Myxococcus xanthus (strain DK 1622) GN=fghA PE=3 SV=1 - [Q1CWL7_MYXXD]	10.8883	39.58	1	5	5	5	283	30.9265	6.96143
Q1D0G3	Uncharacterized protein OS=Myxococcus xanthus (strain DK 1622) GN=MXAN_5722 PE=4 SV=1 - [Q1D0G3_MYXXD]	4.03983	39.51	1	2	2	3	81	8.94871	4.7417
Q1D365	TonB-dependent receptor OS=Myxococcus xanthus (strain DK 1622) GN=MXAN_4746 PE=3 SV=1 - [Q1D365_MYXXD]	75.0793	39.44	1	28	28	39	956	103.391	6.31592
Q1DFK3	Uncharacterized protein OS=Myxococcus xanthus (strain DK 1622) GN=MXAN_0290 PE=4 SV=1 - [Q1DFK3_MYXXD]	32.1312	39.38	1	6	6	12	193	20.6986	8.6167
Q1D8J0	Phosphoglycerate kinase OS=Myxococcus xanthus (strain DK 1622) GN=pgk PE=3 SV=1 - [Q1D8J0_MYXXD]	35.9697	38.99	1	12	12	19	395	42.6795	7.03467
Q1D489	Uncharacterized protein OS=Myxococcus xanthus (strain DK 1622) GN=MXAN_4361 PE=4 SV=1 - [Q1D489_MYXXD]	16.5308	38.98	1	6	6	8	118	13.4408	9.30518
Q1D768	50S ribosomal protein L16 OS=Myxococcus xanthus (strain DK 1622) GN=rplP PE=3 SV=1 - [RL16_MYXXD]	12.3771	38.85	1	3	3	5	139	15.5013	10.4478
Q1CWF3	Enoyl-CoA hydratase/isomerase family protein OS=Myxococcus xanthus (strain DK 1622) GN=MXAN_7157 PE=4 SV=1 - [Q1CWF3_MYXXD]	24.5448	38.8	1	7	7	12	250	26.915	6.56592
Q1D4Q4	Conserved domain protein OS=Myxococcus xanthus (strain DK 1622) GN=MXAN_4194 PE=4 SV=1 - [Q1D4Q4_MYXXD]	7.57733	38.76	1	4	4	4	178	19.5009	5.77002
Q1CZT4	Putative acetyltransferase OS=Myxococcus xanthus (strain DK 1622) GN=MXAN_5952 PE=4 SV=1 - [Q1CZT4_MYXXD]	18.1007	38.71	1	7	7	9	155	17.2568	4.90674
Q1D8M0	4-hydroxyphenylpyruvate dioxygenase OS=Myxococcus xanthus (strain DK 1622) GN=hppD PE=3 SV=1 - [Q1D8M0_MYXXD]	51.1201	38.7	1	14	14	25	354	39.7821	5.35107
Q1DAS0	Glutaredoxin OS=Myxococcus xanthus (strain DK 1622) GN=MXAN_2024 PE=3 SV=1 - [Q1DAS0_MYXXD]	14.1024	38.68	1	3	3	5	106	11.6641	5.87158
Q1DAM4	Ribosome-binding factor A OS=Myxococcus xanthus (strain DK 1622) GN=rbfA PE=3 SV=1 - [RBFA_MYXXD]	10.7313	38.66	1	4	4	5	119	13.447	8.52881
Q1D5A0	Lon protease OS=Myxococcus xanthus (strain DK 1622) GN=lon PE=2 SV=1 - [Q1D5A0_MYXXD]	86.062	38.57	1	27	27	36	827	90.3821	6.16357
Q1CY83	S-adenosylmethionine synthase OS=Myxococcus xanthus (strain DK 1622) GN=metK PE=3 SV=1 - [METK_MYXXD]	35.2953	38.38	1	14	14	23	396	43.0992	8.74854
Q1D5V1	3-oxoacid CoA-transferase family, subunit A OS=Myxococcus xanthus (strain DK 1622) GN=MXAN_3790 PE=4 SV=1 - [Q1D5V1_MYXXD]	21.9892	38.36	1	9	9	13	232	25.5042	8.07471
Q1D0G6	Deoxyribose-phosphate aldolase OS=Myxococcus xanthus (strain DK 1622) GN=deoC PE=3 SV=1 - [Q1D0G6_MYXXD]	17.0638	38.33	1	4	4	8	227	23.3272	7.50342
Q1DAQ9	Cys/Met metabolism PLP-dependent enzyme OS=Myxococcus xanthus (strain DK 1622) GN=MXAN_2035 PE=3 SV=1 - [Q1DAQ9_MYXXD]	52.1249	38.32	1	10	10	23	381	41.541	6.771
Q1CVR5	Vegetative protein OS=Myxococcus xanthus (strain DK 1622) GN=vegA PE=4 SV=1 - [Q1CVR5_MYXXD]	27.7331	38.25	1	6	6	11	183	19.3443	10.3745
Q1CYA4	Thiol peroxidase OS=Myxococcus xanthus (strain DK 1622) GN=tpx PE=4 SV=1 - [Q1CYA4_MYXXD]	12.0093	38.01	1	5	5	8	171	18.5847	5.65576
Q1D4R8	Uncharacterized protein OS=Myxococcus xanthus (strain DK 1622) GN=MXAN_4180 PE=4 SV=1 - [Q1D4R8_MYXXD]	52.8752	37.85	1	17	17	25	494	53.2258	6.26514
Q1DAM8	Transcription termination/antitermination protein NusA OS=Myxococcus xanthus (strain DK 1622) GN=nusA PE=3 SV=1 - [Q1DAM8_MYXXD]	44.1445	37.81	1	20	20	30	566	62.6747	5.2749
Q1D6I8	Succinyl-CoA ligase [ADP-forming] subunit alpha OS=Myxococcus xanthus (strain DK 1622) GN=sucD PE=3 SV=1 - [Q1D6I8_MYXXD]	52.3951	37.79	1	12	12	30	299	30.602	8.23584
Q1D4W1	Uncharacterized protein OS=Myxococcus xanthus (strain DK 1622) GN=MXAN_4137 PE=4 SV=1 - [Q1D4W1_MYXXD]	15.8492	37.74	1	5	5	8	106	11.671	8.32373
Q1D772	50S ribosomal protein L2 OS=Myxococcus xanthus (strain DK 1622) GN=rplB PE=3 SV=1 - [RL2_MYXXD]	18.0339	37.72	1	7	7	11	281	30.6114	10.7261
Q1D7U4	50S ribosomal protein L7/L12 OS=Myxococcus xanthus (strain DK 1622) GN=rplL PE=3 SV=1 - [RL7_MYXXD]	47.6516	37.7	1	4	4	19	122	12.4958	5.2749
Q1D6E3	Threonine--tRNA ligase OS=Myxococcus xanthus (strain DK 1622) GN=thrS PE=3 SV=1 - [SYT_MYXXD]	49.4902	37.69	1	18	18	26	642	72.492	6.7124
Q1DD37	Peptidyl-prolyl cis-trans isomerase OS=Myxococcus xanthus (strain DK 1622) GN=MXAN_1176 PE=3 SV=1 - [Q1DD37_MYXXD]	53.8163	37.5	1	6	7	19	248	26.2482	6.59521
Q1D783	Conserved domain protein OS=Myxococcus xanthus (strain DK 1622) GN=MXAN_3291 PE=4 SV=1 - [Q1D783_MYXXD]	21.5326	37.45	1	7	7	12	243	26.7422	6.16357
Q1D003	Beta-ketothiolase OS=Myxococcus xanthus (strain DK 1622) GN=bktB PE=3 SV=1 - [Q1D003_MYXXD]	40.3291	37.44	1	14	14	22	398	42.0438	7.45947
Q1D4A7	Urocanate hydratase OS=Myxococcus xanthus (strain DK 1622) GN=hutU PE=3 SV=1 - [Q1D4A7_MYXXD]	53.4239	37.39	1	18	18	27	551	60.2255	6.49365
Q1D6F1	Cold-shock protein CspD OS=Myxococcus xanthus (strain DK 1622) GN=cspD PE=4 SV=1 - [Q1D6F1_MYXXD]	41.4745	37.31	1	1	4	19	67	7.31255	6.52197
Q1D7X4	Aminomethyltransferase OS=Myxococcus xanthus (strain DK 1622) GN=gcvT PE=3 SV=1 - [Q1D7X4_MYXXD]	32.5949	37.29	1	9	9	13	362	38.5838	6.66846
Q1D345	Serine hydroxymethyltransferase OS=Myxococcus xanthus (strain DK 1622) GN=glyA PE=3 SV=1 - [GLYA_MYXXD]	38.2518	37.08	1	11	11	19	418	44.6263	7.69385
Q1D3A8	Putative L-lysine 2,3-aminomutase OS=Myxococcus xanthus (strain DK 1622) GN=MXAN_4699 PE=4 SV=1 - [Q1D3A8_MYXXD]	37.0602	37.06	1	12	12	18	456	52.5717	7.40088
Q1D766	30S ribosomal protein S17 OS=Myxococcus xanthus (strain DK 1622) GN=rpsQ PE=3 SV=1 - [RS17_MYXXD]	14.0586	37.04	1	6	6	10	108	12.4677	10.1841
Q1D5Z3	Aminotransferase, class II OS=Myxococcus xanthus (strain DK 1622) GN=MXAN_3748 PE=3 SV=1 - [Q1D5Z3_MYXXD]	31.9648	36.91	1	13	13	19	512	56.4011	7.98682
Q1D1I0	Elongation factor Ts OS=Myxococcus xanthus (strain DK 1622) GN=tsf PE=3 SV=1 - [EFTS_MYXXD]	23.583	36.87	1	7	7	10	217	24.1316	7.79639
Q1D4U1	Uncharacterized protein OS=Myxococcus xanthus (strain DK 1622) GN=MXAN_4157 PE=4 SV=1 - [Q1D4U1_MYXXD]	20.0054	36.78	1	9	9	14	329	37.0997	6.46826
Q1CZK1	Cold-shock protein CspE OS=Myxococcus xanthus (strain DK 1622) GN=cspE PE=4 SV=1 - [Q1CZK1_MYXXD]	36.4059	36.76	1	2	5	17	68	7.31255	6.52197
Q1CY13	Peptidase, family C69 OS=Myxococcus xanthus (strain DK 1622) GN=MXAN_6589 PE=4 SV=1 - [Q1CY13_MYXXD]	44.2595	36.33	1	14	14	20	567	63.0157	8.32373
Q1DBU4	Uncharacterized protein OS=Myxococcus xanthus (strain DK 1622) GN=MXAN_1627 PE=4 SV=1 - [Q1DBU4_MYXXD]	6.26597	36.26	1	5	5	5	182	20.2268	4.4751
Q1D899	DNA-binding protein AsgB OS=Myxococcus xanthus (strain DK 1622) GN=asgB PE=4 SV=1 - [Q1D899_MYXXD]	12.8012	36.2	1	4	4	5	163	18.7644	5.77002
Q1D904	Uncharacterized protein OS=Myxococcus xanthus (strain DK 1622) GN=MXAN_2650 PE=4 SV=1 - [Q1D904_MYXXD]	9.95862	36.04	1	2	2	4	111	11.9331	11.3999
Q1D757	50S ribosomal protein L30 OS=Myxococcus xanthus (strain DK 1622) GN=rpmD PE=3 SV=1 - [RL30_MYXXD]	9.20141	35.96	1	3	3	4	89	9.71347	10.521
Q1CWR7	Oxidoreductase, aldo/keto reductase family OS=Myxococcus xanthus (strain DK 1622) GN=MXAN_7043 PE=4 SV=1 - [Q1CWR7_MYXXD]	28.1223	35.92	1	9	9	12	348	38.1937	7.6499
Q1CYQ0	Putative fumarylacetoacetate hydrolase OS=Myxococcus xanthus (strain DK 1622) GN=MXAN_6349 PE=4 SV=1 - [Q1CYQ0_MYXXD]	33.0876	35.89	1	8	8	13	326	35.3211	5.56689
Q1DAT4	Ribonuclease PH OS=Myxococcus xanthus (strain DK 1622) GN=rph PE=3 SV=1 - [RNPH_MYXXD]	22.9259	35.86	1	6	6	10	237	25.2493	8.44092
Q1D730	Cold-shock protein, CspA family OS=Myxococcus xanthus (strain DK 1622) GN=MXAN_3345 PE=4 SV=1 - [Q1D730_MYXXD]	14.8858	35.82	1	3	3	9	67	7.36363	7.34229
Q1DCJ4	Uncharacterized protein OS=Myxococcus xanthus (strain DK 1622) GN=MXAN_1372 PE=4 SV=1 - [Q1DCJ4_MYXXD]	11.7527	35.55	1	5	5	7	256	27.5391	5.73193
Q1DET2	Uncharacterized protein OS=Myxococcus xanthus (strain DK 1622) GN=MXAN_0572 PE=4 SV=1 - [Q1DET2_MYXXD]	32.6707	35.51	1	10	10	17	276	29.1638	4.729
Q1D3H0	Uncharacterized protein OS=Myxococcus xanthus (strain DK 1622) GN=MXAN_4637 PE=4 SV=1 - [Q1D3H0_MYXXD]	5.40783	35.4	1	4	4	4	113	11.5881	4.79248
Q1D2K4	Probable cytosol aminopeptidase OS=Myxococcus xanthus (strain DK 1622) GN=pepA PE=3 SV=1 - [Q1D2K4_MYXXD]	36.3149	35.4	1	13	13	20	531	56.1843	8.88037
Q1CYB9	Oxidoreductase, aldo/keto reductase family OS=Myxococcus xanthus (strain DK 1622) GN=MXAN_6482 PE=4 SV=1 - [Q1CYB9_MYXXD]	32.0456	35.24	1	14	14	19	332	36.317	6.7124
P24220	Orotidine 5'-phosphate decarboxylase OS=Myxococcus xanthus (strain DK 1622) GN=pyrF PE=3 SV=1 - [PYRF_MYXXD]	13.3332	35.07	1	5	5	8	288	30.4497	6.81494
Q1D6M2	UDP-glucose 4-epimerase OS=Myxococcus xanthus (strain DK 1622) GN=galE PE=4 SV=1 - [Q1D6M2_MYXXD]	19.3062	35.03	1	8	8	11	314	33.8763	7.53271
Q1D0G8	Putative phosphoglucomutase/phosphomannomutase OS=Myxococcus xanthus (strain DK 1622) GN=MXAN_5717 PE=3 SV=1 - [Q1D0G8_MYXXD]	33.3388	34.96	1	14	14	18	575	61.1187	6.26514
Q1CZN8	Iron compound ABC transporter, periplasmic iron compound-binding protein OS=Myxococcus xanthus (strain DK 1622) GN=MXAN_6000 PE=4 SV=1 - [Q1CZN8_MYXXD]	21.2871	34.91	1	7	7	11	318	33.3678	9.67139
Q1DDY8	Glutathione S-transferase domain protein OS=Myxococcus xanthus (strain DK 1622) GN=MXAN_0874 PE=4 SV=1 - [Q1DDY8_MYXXD]	22.097	34.88	1	6	6	11	215	23.7331	8.00146
Q1D6D9	Phenylalanine--tRNA ligase beta subunit OS=Myxococcus xanthus (strain DK 1622) GN=pheT PE=3 SV=1 - [Q1D6D9_MYXXD]	46.5442	34.85	1	18	18	23	815	87.5253	6.07471
Q1D8Z5	Uncharacterized protein OS=Myxococcus xanthus (strain DK 1622) GN=MXAN_2659 PE=4 SV=1 - [Q1D8Z5_MYXXD]	34.1677	34.83	1	13	13	17	511	55.5962	5.68115
Q1DEX1	NAD dependent epimerase/dehydratase family OS=Myxococcus xanthus (strain DK 1622) GN=MXAN_0533 PE=4 SV=1 - [Q1DEX1_MYXXD]	33.968	34.78	1	11	11	16	391	41.9095	6.81494
Q1D759	50S ribosomal protein L18 OS=Myxococcus xanthus (strain DK 1622) GN=rplR PE=3 SV=2 - [RL18_MYXXD]	8.07616	34.75	1	4	4	6	118	12.9791	10.1255
Q1D771	30S ribosomal protein S19 OS=Myxococcus xanthus (strain DK 1622) GN=rpsS PE=3 SV=1 - [RS19_MYXXD]	18.8465	34.74	1	6	6	9	95	10.5898	10.2866
Q1D697	Iron-chelator utilization protein OS=Myxococcus xanthus (strain DK 1622) GN=MXAN_3639 PE=4 SV=1 - [Q1D697_MYXXD]	25.3945	34.69	1	7	7	12	271	29.9703	6.81494
Q1CWY1	Putative lipoprotein OS=Myxococcus xanthus (strain DK 1622) GN=MXAN_6978 PE=4 SV=1 - [Q1CWY1_MYXXD]	23.485	34.51	1	4	4	7	255	26.6596	6.25244
Q1D5Y2	Carboxyl transferase domain protein OS=Myxococcus xanthus (strain DK 1622) GN=MXAN_3759 PE=4 SV=1 - [Q1D5Y2_MYXXD]	61.5735	34.5	1	19	19	31	513	55.9219	7.38623
Q1D1M5	Putative lipoprotein OS=Myxococcus xanthus (strain DK 1622) GN=MXAN_5297 PE=4 SV=1 - [Q1D1M5_MYXXD]	23.1023	34.4	1	9	9	11	343	36.3075	5.19873
Q1CYP8	Uncharacterized protein OS=Myxococcus xanthus (strain DK 1622) GN=MXAN_6351 PE=4 SV=1 - [Q1CYP8_MYXXD]	10.1061	34.4	1	3	3	4	125	13.9041	5.93506
Q1D005	Uncharacterized protein OS=Myxococcus xanthus (strain DK 1622) GN=MXAN_5881 PE=4 SV=1 - [Q1D005_MYXXD]	7.43195	34.29	1	2	2	3	70	7.96409	8.83643
Q1DAQ8	Uncharacterized protein OS=Myxococcus xanthus (strain DK 1622) GN=MXAN_2036 PE=4 SV=1 - [Q1DAQ8_MYXXD]	17.57	34.29	1	4	4	7	140	15.5167	5.30029
Q1CZK2	Dihydrolipoyllysine-residue succinyltransferase component of 2-oxoglutarate dehydrogenase complex OS=Myxococcus xanthus (strain DK 1622) GN=sucB PE=3 SV=1 - [Q1CZK2_MYXXD]	30.9758	34.17	1	8	8	18	398	42.3174	7.53271
Q1D2S0	Glutaredoxin, GrxC family OS=Myxococcus xanthus (strain DK 1622) GN=MXAN_4896 PE=4 SV=1 - [Q1D2S0_MYXXD]	11.1056	34.12	1	2	2	4	85	9.46078	5.47803
Q1DDZ2	Uncharacterized protein OS=Myxococcus xanthus (strain DK 1622) GN=MXAN_0870 PE=4 SV=1 - [Q1DDZ2_MYXXD]	30.8038	34.1	1	15	15	20	692	75.7691	8.86572
Q1D4L3	Phosphomethylpyrimidine synthase OS=Myxococcus xanthus (strain DK 1622) GN=thiC PE=3 SV=1 - [THIC_MYXXD]	48.2717	33.97	1	14	14	24	624	68.7409	6.354
Q1DF90	Uncharacterized protein OS=Myxococcus xanthus (strain DK 1622) GN=MXAN_0412 PE=4 SV=1 - [Q1DF90_MYXXD]	21.3715	33.96	1	8	8	10	265	27.8612	5.21143
Q1CYZ6	Cyclic nucleotide-binding domain protein OS=Myxococcus xanthus (strain DK 1622) GN=MXAN_6248 PE=4 SV=1 - [Q1CYZ6_MYXXD]	42.2966	33.69	1	12	12	18	469	51.5626	6.48096
Q1D7P1	Peptidase, S9A (Prolyl oligopeptidase) family OS=Myxococcus xanthus (strain DK 1622) GN=MXAN_3129 PE=4 SV=1 - [Q1D7P1_MYXXD]	68.4636	33.61	1	20	20	28	735	79.5278	9.05615
Q1D8Y6	Acetyltransferase component of pyruvate dehydrogenase complex OS=Myxococcus xanthus (strain DK 1622) GN=pdhC PE=3 SV=1 - [Q1D8Y6_MYXXD]	41.6198	33.59	1	15	15	24	527	55.0614	9.21729
Q1D801	ATP-dependent protease ATPase subunit HslU OS=Myxococcus xanthus (strain DK 1622) GN=hslU PE=3 SV=1 - [HSLU_MYXXD]	29.9783	33.55	1	12	12	14	459	50.8647	5.59229
Q1D1K7	Putative lipoprotein OS=Myxococcus xanthus (strain DK 1622) GN=MXAN_5315 PE=4 SV=1 - [Q1D1K7_MYXXD]	39.8525	33.55	1	6	6	15	304	30.9488	6.78564
Q1CWQ0	Peptide methionine sulfoxide reductase MsrA OS=Myxococcus xanthus (strain DK 1622) GN=msrA PE=3 SV=1 - [Q1CWQ0_MYXXD]	18.528	33.49	1	7	7	11	218	23.8318	6.20166
Q1D869	Uncharacterized protein OS=Myxococcus xanthus (strain DK 1622) GN=MXAN_2944 PE=4 SV=1 - [Q1D869_MYXXD]	13.4005	33.33	1	3	3	5	141	15.2243	11.1802
Q1DCB9	Biopolymer transport protein, ExbD/TolR family OS=Myxococcus xanthus (strain DK 1622) GN=MXAN_1447 PE=3 SV=1 - [Q1DCB9_MYXXD]	17.5859	33.33	1	6	6	10	138	14.9513	8.76318
Q1D0U2	DNA-binding response regulator OS=Myxococcus xanthus (strain DK 1622) GN=MXAN_5592 PE=4 SV=1 - [Q1D0U2_MYXXD]	16.3666	33.33	1	7	7	9	222	24.7168	6.23975
Q1DFG0	Uncharacterized protein OS=Myxococcus xanthus (strain DK 1622) GN=MXAN_0339 PE=4 SV=1 - [Q1DFG0_MYXXD]	9.95192	33.15	1	4	4	5	181	19.4842	9.43701
Q1D0E3	Uncharacterized protein OS=Myxococcus xanthus (strain DK 1622) GN=MXAN_5743 PE=4 SV=1 - [Q1D0E3_MYXXD]	50.6756	33.06	1	13	13	22	608	64.7446	7.59131
Q1CX75	Dienelactone hydrolase family protein OS=Myxococcus xanthus (strain DK 1622) GN=MXAN_6883 PE=4 SV=1 - [Q1CX75_MYXXD]	16.0349	33.04	1	6	6	10	224	24.1902	6.30322
Q1DDE8	Ribosomal subunit interface protein OS=Myxococcus xanthus (strain DK 1622) GN=yfiA PE=4 SV=1 - [Q1DDE8_MYXXD]	19.3222	33.03	1	7	7	12	221	25.0688	7.23975
Q1CXI3	4a-hydroxytetrahydrobiopterin dehydratase OS=Myxococcus xanthus (strain DK 1622) GN=MXAN_6773 PE=3 SV=1 - [Q1CXI3_MYXXD]	5.362	33.01	1	2	2	2	103	11.3729	6.68311
Q1DF59	Pyridine nucleotide-disulphide oxidoreductase domain protein OS=Myxococcus xanthus (strain DK 1622) GN=MXAN_0444 PE=4 SV=1 - [Q1DF59_MYXXD]	30.6572	32.95	1	11	11	17	349	37.6015	6.7124
Q1D9B8	Putative long-chain-fatty-acid--CoA ligase OS=Myxococcus xanthus (strain DK 1622) GN=MXAN_2536 PE=4 SV=1 - [Q1D9B8_MYXXD]	47.9727	32.95	1	16	16	21	604	66.6603	8.01611
Q1DD35	FKBP-type peptidyl-prolyl isomerase, trigger factor family OS=Myxococcus xanthus (strain DK 1622) GN=MXAN_1178 PE=4 SV=1 - [Q1DD35_MYXXD]	34.5254	32.93	1	10	10	14	410	45.0723	5.04639
Q1D1W9	30S ribosomal protein S21 OS=Myxococcus xanthus (strain DK 1622) GN=rpsU PE=3 SV=1 - [RS21_MYXXD]	7.23332	32.81	1	2	2	3	64	7.3473	10.7847
Q1D984	Acetyl-coenzyme A synthetase OS=Myxococcus xanthus (strain DK 1622) GN=acsA PE=3 SV=1 - [Q1D984_MYXXD]	36.7868	32.67	1	16	16	22	658	72.411	6.68311
Q1CWA7	Putative 28 kDa outer membrane protein OS=Myxococcus xanthus (strain DK 1622) GN=MXAN_7203 PE=4 SV=1 - [Q1CWA7_MYXXD]	20.0279	32.66	1	6	6	8	248	26.5161	9.5542
Q1DCH2	UPF0173 metal-dependent hydrolase MXAN_1394 OS=Myxococcus xanthus (strain DK 1622) GN=MXAN_1394 PE=3 SV=1 - [Y1394_MYXXD]	9.7025	32.62	1	5	5	10	279	28.63	8.71924
Q1CY62	Extracellular protease domain protein OS=Myxococcus xanthus (strain DK 1622) GN=MXAN_6539 PE=4 SV=1 - [Q1CY62_MYXXD]	18.7208	32.62	1	4	4	7	187	19.785	5.63037
Q1D4E5	Type I phosphodiesterase/nucleotide pyrophosphatase family protein OS=Myxococcus xanthus (strain DK 1622) GN=MXAN_4303 PE=4 SV=1 - [Q1D4E5_MYXXD]	26.0674	32.54	1	9	9	12	461	51.4893	6.25244
Q1CYU9	Pyruvate kinase OS=Myxococcus xanthus (strain DK 1622) GN=pyk PE=3 SV=1 - [Q1CYU9_MYXXD]	42.1987	32.49	1	13	13	18	477	51.4975	8.00146
Q1D7Q2	MbtH-like domain protein OS=Myxococcus xanthus (strain DK 1622) GN=MXAN_3118 PE=4 SV=1 - [Q1D7Q2_MYXXD]	18.861	32.39	1	2	2	6	71	8.41218	5.21143
Q1DAU4	30S ribosomal protein S9 OS=Myxococcus xanthus (strain DK 1622) GN=rpsI PE=3 SV=1 - [Q1DAU4_MYXXD]	20.9054	32.33	1	4	4	11	133	14.866	10.9458
Q1D9T6	Acetyltransferase, GNAT family OS=Myxococcus xanthus (strain DK 1622) GN=MXAN_2367 PE=4 SV=1 - [Q1D9T6_MYXXD]	13.3968	32.32	1	4	4	5	164	17.8821	6.55127
Q1D936	Adenylosuccinate synthetase OS=Myxococcus xanthus (strain DK 1622) GN=purA PE=3 SV=1 - [PURA_MYXXD]	36.1913	32.11	1	10	10	14	436	46.9506	6.99072
Q1CXV1	Proline--tRNA ligase OS=Myxococcus xanthus (strain DK 1622) GN=proS PE=3 SV=1 - [SYP_MYXXD]	31.4739	32.09	1	10	10	13	483	54.8718	7.18115
Q1D6L7	Carbamoyl-phosphate synthase small chain OS=Myxococcus xanthus (strain DK 1622) GN=carA PE=3 SV=1 - [Q1D6L7_MYXXD]	15.6262	32.09	1	9	9	11	374	39.7984	6.87354
Q1DDD9	Glu/Leu/Phe/Val dehydrogenase family protein OS=Myxococcus xanthus (strain DK 1622) GN=MXAN_1074 PE=3 SV=1 - [Q1DDD9_MYXXD]	14.5546	32.07	1	7	7	9	343	36.7318	7.35693
Q1CXR3	Fibril biogenesis regulator DifD OS=Myxococcus xanthus (strain DK 1622) GN=difD PE=1 SV=1 - [Q1CXR3_MYXXD]	7.58446	31.97	1	3	3	3	122	13.1618	4.77979
Q1D6M3	NAD-dependent epimerase/dehydratase family protein OS=Myxococcus xanthus (strain DK 1622) GN=MXAN_3506 PE=4 SV=1 - [Q1D6M3_MYXXD]	15.1661	31.97	1	9	9	13	319	34.765	6.63916
Q1DC93	Outer-membrane lipoprotein carrier protein OS=Myxococcus xanthus (strain DK 1622) GN=lolA PE=3 SV=1 - [Q1DC93_MYXXD]	10.4725	31.96	1	4	4	4	219	24.1854	9.14404
Q1DAY1	Thioredoxin reductase OS=Myxococcus xanthus (strain DK 1622) GN=trxB PE=3 SV=1 - [Q1DAY1_MYXXD]	23.5842	31.87	1	8	8	14	320	34.6034	6.53662
Q1D1K3	Tetratricopeptide repeat protein OS=Myxococcus xanthus (strain DK 1622) GN=MXAN_5319 PE=4 SV=1 - [Q1D1K3_MYXXD]	54.2589	31.87	1	19	19	26	841	90.6097	8.45557
Q1DDC0	DNA-binding response regulator OS=Myxococcus xanthus (strain DK 1622) GN=MXAN_1093 PE=4 SV=1 - [Q1DDC0_MYXXD]	18.4069	31.84	1	5	5	12	201	22.3507	8.04541
Q1D7U5	50S ribosomal protein L10 OS=Myxococcus xanthus (strain DK 1622) GN=rplJ PE=3 SV=1 - [RL10_MYXXD]	10.4619	31.79	1	7	7	10	173	18.6883	9.51025
Q1DG16	Uracil phosphoribosyltransferase OS=Myxococcus xanthus (strain DK 1622) GN=upp PE=3 SV=1 - [UPP_MYXXD]	14.0471	31.75	1	3	3	5	211	23.3223	7.15186
Q1DA05	Uncharacterized protein OS=Myxococcus xanthus (strain DK 1622) GN=MXAN_2297 PE=4 SV=1 - [Q1DA05_MYXXD]	22.4826	31.58	1	9	9	13	342	37.94	6.29053
Q1CZF7	Uncharacterized protein OS=Myxococcus xanthus (strain DK 1622) GN=MXAN_6081 PE=4 SV=1 - [Q1CZF7_MYXXD]	20.126	31.49	1	3	3	8	181	19.4799	4.77979
Q1DCD2	DNA-binding protein HU OS=Myxococcus xanthus (strain DK 1622) GN=hup PE=3 SV=1 - [Q1DCD2_MYXXD]	12.5556	31.46	1	3	3	4	89	9.99054	10.9165
Q1D827	Branched-chain amino acid aminotransferase OS=Myxococcus xanthus (strain DK 1622) GN=ilvE PE=3 SV=1 - [Q1D827_MYXXD]	28.7974	31.43	1	10	10	17	315	35.1952	8.01611
Q1D1H9	30S ribosomal protein S2 OS=Myxococcus xanthus (strain DK 1622) GN=rpsB PE=3 SV=1 - [RS2_MYXXD]	26.2757	31.41	2	13	13	16	312	34.4318	9.11475
Q1CY82	Uncharacterized protein OS=Myxococcus xanthus (strain DK 1622) GN=MXAN_6518 PE=4 SV=1 - [Q1CY82_MYXXD]	12.8151	31.41	1	6	6	8	191	21.7036	9.64209
Q1D775	30S ribosomal protein S10 OS=Myxococcus xanthus (strain DK 1622) GN=rpsJ PE=3 SV=1 - [RS10_MYXXD]	9.28702	31.37	1	2	2	4	102	11.4714	9.84717
Q1D2U5	Tetratricopeptide repeat protein OS=Myxococcus xanthus (strain DK 1622) GN=MXAN_4870 PE=4 SV=1 - [Q1D2U5_MYXXD]	78.3201	31.36	1	33	33	49	1218	137.518	8.54346
Q1D8A6	Penicillin acylase family protein OS=Myxococcus xanthus (strain DK 1622) GN=MXAN_2906 PE=4 SV=1 - [Q1D8A6_MYXXD]	64.8881	31.35	1	16	16	26	823	88.8284	5.32568
Q1DEF2	Uncharacterized protein OS=Myxococcus xanthus (strain DK 1622) GN=MXAN_0703 PE=4 SV=1 - [Q1DEF2_MYXXD]	11.3301	31.33	1	5	5	8	166	18.0213	8.23584
Q1CZL5	Uncharacterized protein OS=Myxococcus xanthus (strain DK 1622) GN=MXAN_6023 PE=4 SV=1 - [Q1CZL5_MYXXD]	2.68521	31.33	1	3	3	4	150	16.2136	9.23193
Q1D215	Aminotransferase, class V OS=Myxococcus xanthus (strain DK 1622) GN=MXAN_5155 PE=4 SV=1 - [Q1D215_MYXXD]	23.9417	31.28	1	12	12	15	470	53.4248	7.26904
Q1D6H1	Ribosomal protein S1 family protein OS=Myxococcus xanthus (strain DK 1622) GN=MXAN_3559 PE=4 SV=1 - [Q1D6H1_MYXXD]	45.1671	31.2	1	17	17	22	548	59.0001	6.12549
Q1D852	Response regulator OS=Myxococcus xanthus (strain DK 1622) GN=MXAN_2962 PE=4 SV=1 - [Q1D852_MYXXD]	6.79462	31.2	1	3	3	3	125	13.7862	4.7417
Q1CZK3	2-oxoglutarate dehydrogenase, E1 component OS=Myxococcus xanthus (strain DK 1622) GN=sucA PE=4 SV=1 - [Q1CZK3_MYXXD]	80.6092	31.15	1	22	22	34	963	106.991	6.80029
Q1DCG9	PBS lyase HEAT-like repeat protein OS=Myxococcus xanthus (strain DK 1622) GN=MXAN_1397 PE=4 SV=1 - [Q1DCG9_MYXXD]	34.4336	31.07	1	14	14	18	531	56.8377	7.66455
Q1DF98	ATP synthase subunit b OS=Myxococcus xanthus (strain DK 1622) GN=atpF PE=3 SV=2 - [ATPF_MYXXD]	22.3034	30.98	1	6	6	13	184	20.602	9.20264
Q1D9T8	Uncharacterized protein OS=Myxococcus xanthus (strain DK 1622) GN=MXAN_2365 PE=4 SV=1 - [Q1D9T8_MYXXD]	31.5911	30.97	1	9	9	15	565	60.685	5.36377
Q1D343	3-oxoacyl-[acyl-carrier-protein] synthase 2 OS=Myxococcus xanthus (strain DK 1622) GN=fabF PE=3 SV=1 - [Q1D343_MYXXD]	40.8476	30.94	1	7	7	18	417	43.8862	6.26514
Q1D773	50S ribosomal protein L23 OS=Myxococcus xanthus (strain DK 1622) GN=rplW PE=3 SV=1 - [RL23_MYXXD]	4.50149	30.93	1	3	3	3	97	10.849	10.2427
Q1DG92	Uncharacterized protein OS=Myxococcus xanthus (strain DK 1622) GN=MXAN_0048 PE=4 SV=1 - [Q1DG92_MYXXD]	2.91031	30.51	1	2	2	2	118	13.3476	4.41162
Q1DAZ8	Nucleoid-associated protein MXAN_1931 OS=Myxococcus xanthus (strain DK 1622) GN=MXAN_1931 PE=3 SV=1 - [Y1931_MYXXD]	6.7399	30.48	1	3	3	3	105	11.438	5.5415
Q1CXU6	Uncharacterized protein OS=Myxococcus xanthus (strain DK 1622) GN=MXAN_6660 PE=4 SV=1 - [Q1CXU6_MYXXD]	5.42011	30.4	1	5	5	5	250	25.3208	4.60205
Q1CYN2	Putative lipoprotein OS=Myxococcus xanthus (strain DK 1622) GN=MXAN_6367 PE=4 SV=1 - [Q1CYN2_MYXXD]	8.43907	30.39	1	4	4	5	181	19.932	4.55127
Q1D038	Putative lipoprotein OS=Myxococcus xanthus (strain DK 1622) GN=MXAN_5848 PE=4 SV=1 - [Q1D038_MYXXD]	3.5423	30.31	1	7	7	8	287	32.1981	8.44092
Q1D6H4	Uncharacterized protein OS=Myxococcus xanthus (strain DK 1622) GN=MXAN_3556 PE=1 SV=1 - [Q1D6H4_MYXXD]	28.5546	30.27	1	9	9	13	294	32.4876	5.65576
Q1CZV9	4-hydroxy-tetrahydrodipicolinate reductase OS=Myxococcus xanthus (strain DK 1622) GN=dapB PE=3 SV=1 - [DAPB_MYXXD]	18	30.26	1	5	5	7	271	28.1228	6.90283
Q1D617	Kinase, pfkB family OS=Myxococcus xanthus (strain DK 1622) GN=MXAN_3720 PE=4 SV=1 - [Q1D617_MYXXD]	27.9475	30.19	1	8	8	12	308	33.9105	6.55127
Q1D9F6	Uncharacterized protein OS=Myxococcus xanthus (strain DK 1622) GN=MXAN_2498 PE=4 SV=1 - [Q1D9F6_MYXXD]	39.3469	30.07	1	16	16	21	725	79.5247	8.92432
Q1DDE7	PTS system, IIA component OS=Myxococcus xanthus (strain DK 1622) GN=MXAN_1066 PE=4 SV=1 - [Q1DDE7_MYXXD]	6.33044	30.07	1	2	3	4	153	16.4729	8.6167
Q1D6W6	3,4-dihydroxy-2-butanone 4-phosphate synthase/GTP cyclohydrolase II OS=Myxococcus xanthus (strain DK 1622) GN=ribBA PE=3 SV=1 - [Q1D6W6_MYXXD]	35.3358	30.03	1	10	10	17	373	41.0988	6.43018
Q1D499	Pyridoxine 5'-phosphate synthase OS=Myxococcus xanthus (strain DK 1622) GN=pdxJ PE=3 SV=1 - [Q1D499_MYXXD]	20.4652	29.96	1	5	5	11	247	27.5366	6.87354
Q1CX34	ATP synthase gamma chain OS=Myxococcus xanthus (strain DK 1622) GN=atpG PE=3 SV=1 - [ATPG_MYXXD]	27.6794	29.93	1	7	7	12	294	32.4812	9.87646
Q1D6R1	Histidine ammonia-lyase OS=Myxococcus xanthus (strain DK 1622) GN=hutH PE=3 SV=1 - [HUTH_MYXXD]	35.2893	29.92	1	9	9	13	508	54.1465	6.48096
Q1CXI5	Glycerol kinase OS=Myxococcus xanthus (strain DK 1622) GN=glpK PE=3 SV=1 - [GLPK_MYXXD]	41.1851	29.84	1	13	13	18	496	53.7057	9.0708
Q1D206	OmpA family protein OS=Myxococcus xanthus (strain DK 1622) GN=MXAN_5164 PE=3 SV=1 - [Q1D206_MYXXD]	27.2699	29.82	1	5	5	10	171	18.2078	9.72998
Q1D7W4	Ferrodoxin, 4Fe-4S OS=Myxococcus xanthus (strain DK 1622) GN=MXAN_3051 PE=4 SV=1 - [Q1D7W4_MYXXD]	7.58748	29.73	1	4	4	4	111	12.2959	4.7417
Q1CWK6	Peptidase, M3 (Thimet oligopeptidase) family OS=Myxococcus xanthus (strain DK 1622) GN=MXAN_7104 PE=3 SV=1 - [Q1CWK6_MYXXD]	29.8999	29.66	1	12	12	18	644	72.8118	6.56592
Q1D847	RND transporter, hydrophobe/amphiphile efflux-1 (HAE1) family OS=Myxococcus xanthus (strain DK 1622) GN=MXAN_2967 PE=3 SV=1 - [Q1D847_MYXXD]	77.3248	29.64	1	23	23	35	1046	111.411	5.41455
Q1DET0	Putative arsenate reductase OS=Myxococcus xanthus (strain DK 1622) GN=MXAN_0575 PE=4 SV=1 - [Q1DET0_MYXXD]	10.6406	29.63	1	3	3	5	135	14.9316	5.57959
Q1D0F8	Uncharacterized protein OS=Myxococcus xanthus (strain DK 1622) GN=MXAN_5727 PE=4 SV=1 - [Q1D0F8_MYXXD]	15.3358	29.63	1	5	5	7	243	26.9191	8.79248
Q1DFQ6	DNA polymerase III subunit beta OS=Myxococcus xanthus (strain DK 1622) GN=dnaN PE=4 SV=1 - [Q1DFQ6_MYXXD]	33.7507	29.62	2	11	11	16	368	40.3304	6.15088
Q1D6F8	Uncharacterized protein OS=Myxococcus xanthus (strain DK 1622) GN=MXAN_3575 PE=4 SV=1 - [Q1D6F8_MYXXD]	3.17902	29.57	1	3	3	4	186	20.2655	6.78564
Q1D2S6	DNA-directed RNA polymerase subunit omega OS=Myxococcus xanthus (strain DK 1622) GN=rpoZ PE=3 SV=1 - [RPOZ_MYXXD]	5.04688	29.49	1	2	2	4	78	8.65771	9.87646
Q1DFA7	Glutamate-1-semialdehyde 2,1-aminomutase OS=Myxococcus xanthus (strain DK 1622) GN=hemL PE=3 SV=1 - [GSA_MYXXD]	18.5148	29.47	1	8	8	9	431	45.1073	6.62451
Q1CXY3	Putative lipoprotein OS=Myxococcus xanthus (strain DK 1622) GN=MXAN_6622 PE=4 SV=1 - [Q1CXY3_MYXXD]	13.5317	29.45	1	3	3	5	163	17.1344	9.14404
Q1CYA1	Phosphomannomutase/phosphoglucomutase OS=Myxococcus xanthus (strain DK 1622) GN=algC PE=4 SV=1 - [Q1CYA1_MYXXD]	35.6858	29.39	2	12	12	17	456	50.2789	6.11279
Q1DEI5	Uncharacterized protein OS=Myxococcus xanthus (strain DK 1622) GN=MXAN_0670 PE=4 SV=1 - [Q1DEI5_MYXXD]	11.7304	29.33	1	4	4	6	150	16.5782	7.47412
Q1D5E0	Uncharacterized protein OS=Myxococcus xanthus (strain DK 1622) GN=MXAN_3953 PE=4 SV=1 - [Q1D5E0_MYXXD]	54.2017	29.29	1	19	19	28	857	94.8186	9.01221
Q1DEW1	Peptidase, M20 (Glutamate carboxypeptidase) family OS=Myxococcus xanthus (strain DK 1622) GN=MXAN_0543 PE=4 SV=1 - [Q1DEW1_MYXXD]	43.3912	29.28	1	9	9	19	526	57.092	5.97314
P95331	Fumarate hydratase class II OS=Myxococcus xanthus (strain DK 1622) GN=fumC PE=3 SV=2 - [FUMC_MYXXD]	28.5247	29.18	1	8	8	12	466	49.882	7.45947
Q1CYB8	MotA/TolQ/ExbB proton channel family protein OS=Myxococcus xanthus (strain DK 1622) GN=MXAN_6483 PE=3 SV=1 - [Q1CYB8_MYXXD]	32.0386	29.17	1	4	6	14	240	25.4795	9.34912
Q1D8T7	Uncharacterized protein OS=Myxococcus xanthus (strain DK 1622) GN=MXAN_2719 PE=4 SV=1 - [Q1D8T7_MYXXD]	5.92085	29.17	1	2	2	2	144	14.6914	8.6167
Q1D8S7	NADH-quinone oxidoreductase subunit D OS=Myxococcus xanthus (strain DK 1622) GN=nuoD PE=3 SV=1 - [NUOD_MYXXD]	35.7766	29.16	1	9	9	14	415	46.3224	5.30029
Q1DEU5	ABC transporter, ATP-binding protein OS=Myxococcus xanthus (strain DK 1622) GN=mac1 PE=4 SV=1 - [Q1DEU5_MYXXD]	46.2877	29.16	1	12	12	19	559	62.0473	5.80811
Q1D7U6	50S ribosomal protein L1 OS=Myxococcus xanthus (strain DK 1622) GN=rplA PE=3 SV=1 - [RL1_MYXXD]	15.797	29.11	1	6	6	10	237	25.1154	9.59814
Q1DDN5	Di-haem cytochrome-c peroxidase OS=Myxococcus xanthus (strain DK 1622) GN=MXAN_0977 PE=4 SV=1 - [Q1DDN5_MYXXD]	16.4978	29.02	1	7	7	11	379	41.6566	5.40186
Q1CX51	Glucose-6-phosphate isomerase OS=Myxococcus xanthus (strain DK 1622) GN=pgi PE=3 SV=1 - [G6PI_MYXXD]	29.5028	28.92	1	12	12	13	529	58.2862	7.1665
Q1D072	Putative transcriptional regulator OS=Myxococcus xanthus (strain DK 1622) GN=MXAN_5814 PE=4 SV=1 - [Q1D072_MYXXD]	20.5383	28.89	1	6	6	9	225	25.1691	5.18604
Q1DE50	Uncharacterized protein OS=Myxococcus xanthus (strain DK 1622) GN=MXAN_0810 PE=4 SV=1 - [Q1DE50_MYXXD]	1.69349	28.87	1	2	2	3	97	10.7244	8.42627
Q1D8U6	Putative lipoprotein OS=Myxococcus xanthus (strain DK 1622) GN=MXAN_2710 PE=4 SV=1 - [Q1D8U6_MYXXD]	30.2976	28.81	1	8	8	17	531	56.8452	5.021
Q1D1J2	Putative lipoprotein OS=Myxococcus xanthus (strain DK 1622) GN=MXAN_5331 PE=4 SV=1 - [Q1D1J2_MYXXD]	16.838	28.8	1	4	4	7	184	19.1325	5.021
Q1D5U1	3-hydroxybutyryl-CoA dehydrogenase OS=Myxococcus xanthus (strain DK 1622) GN=mmgB PE=4 SV=1 - [Q1D5U1_MYXXD]	12.4379	28.72	1	5	5	6	282	30.218	7.41553
Q1D024	Superoxide dismutase [Cu-Zn] OS=Myxococcus xanthus (strain DK 1622) GN=sodC PE=3 SV=1 - [Q1D024_MYXXD]	28.5448	28.65	1	6	6	17	192	20.1073	6.94678
Q1D037	WGR domain protein OS=Myxococcus xanthus (strain DK 1622) GN=MXAN_5849 PE=4 SV=1 - [Q1D037_MYXXD]	11.024	28.47	1	6	6	7	288	30.8643	9.92041
Q1D813	LysM domain protein OS=Myxococcus xanthus (strain DK 1622) GN=MXAN_3001 PE=1 SV=1 - [Q1D813_MYXXD]	28.9133	28.47	1	7	7	12	411	44.6283	5.2749
Q1CWS3	Putative chemotaxis MotB protein OS=Myxococcus xanthus (strain DK 1622) GN=MXAN_7037 PE=4 SV=1 - [Q1CWS3_MYXXD]	12.6305	28.47	1	8	8	10	295	31.7966	9.11475
Q1D384	Outer membrane protein, OmpH family OS=Myxococcus xanthus (strain DK 1622) GN=MXAN_4727 PE=4 SV=1 - [Q1D384_MYXXD]	6.27107	28.34	1	5	5	7	187	20.83	8.95361
Q1CXT3	Uncharacterized protein OS=Myxococcus xanthus (strain DK 1622) GN=MXAN_6673 PE=4 SV=1 - [Q1CXT3_MYXXD]	11.9679	28.02	1	5	5	7	207	22.265	10.5356
Q1D5A9	SPFH/band 7 domain protein OS=Myxococcus xanthus (strain DK 1622) GN=MXAN_3984 PE=4 SV=1 - [Q1D5A9_MYXXD]	30.0769	27.99	1	8	8	13	368	40.1273	7.56201
Q1D5T8	Iron-sulfur cluster carrier protein OS=Myxococcus xanthus (strain DK 1622) GN=MXAN_3803 PE=3 SV=1 - [Q1D5T8_MYXXD]	8.92342	27.98	1	7	7	7	361	37.6729	7.92822
Q1CZF2	Cytochrome c oxidase, subunit II OS=Myxococcus xanthus (strain DK 1622) GN=coxB PE=4 SV=1 - [Q1CZF2_MYXXD]	17.6927	27.87	1	7	7	11	348	39.3389	6.354
Q1D2F6	Group II decarboxylase family protein OS=Myxococcus xanthus (strain DK 1622) GN=MXAN_5012 PE=4 SV=1 - [Q1D2F6_MYXXD]	26.0283	27.84	1	14	14	17	722	80.3987	5.80811
Q1DFV8	AsmA family protein OS=Myxococcus xanthus (strain DK 1622) GN=MXAN_0182 PE=4 SV=1 - [Q1DFV8_MYXXD]	40.8427	27.78	1	19	19	24	900	94.3904	5.64307
Q1D6L9	Aspartate carbamoyltransferase OS=Myxococcus xanthus (strain DK 1622) GN=pyrB PE=3 SV=1 - [PYRB_MYXXD]	11.6126	27.61	1	7	7	9	297	31.9127	8.88037
Q1D427	Putative lipoprotein OS=Myxococcus xanthus (strain DK 1622) GN=MXAN_4425 PE=4 SV=1 - [Q1D427_MYXXD]	9.19593	27.61	1	3	3	3	163	16.9293	5.33838
Q1D7U0	Uncharacterized protein OS=Myxococcus xanthus (strain DK 1622) GN=MXAN_3080 PE=4 SV=1 - [Q1D7U0_MYXXD]	6.07421	27.59	1	2	2	4	116	13.4911	9.17334
Q1CWB1	Putative lipoprotein OS=Myxococcus xanthus (strain DK 1622) GN=MXAN_7199 PE=4 SV=1 - [Q1CWB1_MYXXD]	61.4211	27.58	1	8	8	25	649	66.2162	4.42432
Q1D9R4	Glutathione peroxidase OS=Myxococcus xanthus (strain DK 1622) GN=MXAN_2389 PE=3 SV=1 - [Q1D9R4_MYXXD]	11.4293	27.55	1	3	3	5	196	21.1429	8.83643
Q1D6S3	Methyl-accepting chemotaxis protein (MCP) signaling domain OS=Myxococcus xanthus (strain DK 1622) GN=MXAN_3453 PE=4 SV=1 - [Q1D6S3_MYXXD]	48.7447	27.54	1	13	13	18	737	78.6296	6.60986
Q1CZK0	Peptidase, S9B (Dipeptidyl peptidase IV) subfamily OS=Myxococcus xanthus (strain DK 1622) GN=MXAN_6038 PE=4 SV=1 - [Q1CZK0_MYXXD]	56.8572	27.52	1	14	14	24	734	81.291	8.70459
Q1CW00	Oxidoreductase, short chain dehydrogenase/reductase family OS=Myxococcus xanthus (strain DK 1622) GN=MXAN_7310 PE=4 SV=1 - [Q1CW00_MYXXD]	14.4354	27.47	1	6	6	8	273	29.238	6.53662
Q1D440	Uncharacterized protein OS=Myxococcus xanthus (strain DK 1622) GN=MXAN_4412 PE=4 SV=1 - [Q1D440_MYXXD]	27.1567	27.46	1	10	10	14	437	48.1769	6.99072
Q1CXK5	Uncharacterized protein OS=Myxococcus xanthus (strain DK 1622) GN=MXAN_6751 PE=4 SV=1 - [Q1CXK5_MYXXD]	19.1447	27.45	1	9	9	11	470	49.4322	5.96045
Q1DAQ4	MaoC domain protein OS=Myxococcus xanthus (strain DK 1622) GN=MXAN_2040 PE=4 SV=1 - [Q1DAQ4_MYXXD]	5.46844	27.4	1	2	2	2	146	16.3143	6.53662
Q1CZ57	Uncharacterized protein OS=Myxococcus xanthus (strain DK 1622) GN=MXAN_6185 PE=4 SV=1 - [Q1CZ57_MYXXD]	13.9203	27.37	1	7	7	10	274	30.9335	7.69385
Q1D0I2	PspA/IM30 family protein OS=Myxococcus xanthus (strain DK 1622) GN=MXAN_5703 PE=4 SV=1 - [Q1D0I2_MYXXD]	17.9276	27.35	1	4	4	6	245	27.5211	7.40088
Q1D2V0	Uncharacterized protein OS=Myxococcus xanthus (strain DK 1622) GN=MXAN_4864 PE=4 SV=1 - [Q1D2V0_MYXXD]	35.8118	27.32	1	15	15	20	626	66.7043	6.0874
Q1DDE2	Single-stranded DNA-binding protein OS=Myxococcus xanthus (strain DK 1622) GN=ssb PE=3 SV=1 - [Q1DDE2_MYXXD]	7.02415	27.27	1	3	3	3	165	17.6185	6.02393
Q1D4F9	Uncharacterized protein OS=Myxococcus xanthus (strain DK 1622) GN=MXAN_4289 PE=4 SV=1 - [Q1D4F9_MYXXD]	33.6911	27.22	1	9	9	18	496	54.4672	5.65576
Q1DDX9	Uncharacterized protein OS=Myxococcus xanthus (strain DK 1622) GN=MXAN_0883 PE=4 SV=1 - [Q1DDX9_MYXXD]	9.58944	27.16	1	4	4	5	232	25.2711	9.05615
Q1CYY1	Uncharacterized protein OS=Myxococcus xanthus (strain DK 1622) GN=MXAN_6263 PE=4 SV=1 - [Q1CYY1_MYXXD]	16.1581	27.15	1	8	8	9	442	49.4181	6.25244
Q1D986	Hydrolase, NUDIX family OS=Myxococcus xanthus (strain DK 1622) GN=MXAN_2568 PE=3 SV=1 - [Q1D986_MYXXD]	4.75973	27.14	1	2	2	2	140	15.799	5.10986
Q1CXY0	Uncharacterized protein OS=Myxococcus xanthus (strain DK 1622) GN=MXAN_6625 PE=4 SV=1 - [Q1CXY0_MYXXD]	5.58347	27.11	1	2	2	3	166	18.0353	7.21045
Q1DFS9	Aminotransferase, class I and II family protein OS=Myxococcus xanthus (strain DK 1622) GN=MXAN_0212 PE=4 SV=1 - [Q1DFS9_MYXXD]	19.4997	27.09	1	8	8	15	406	44.5272	6.75635
Q1DAS1	BolA/YrbA family protein OS=Myxococcus xanthus (strain DK 1622) GN=MXAN_2023 PE=3 SV=1 - [Q1DAS1_MYXXD]	4.23693	27.06	1	2	2	2	85	9.63597	6.78564
Q1D7Z6	Uncharacterized protein OS=Myxococcus xanthus (strain DK 1622) GN=MXAN_3018 PE=4 SV=1 - [Q1D7Z6_MYXXD]	7.28733	27.04	1	2	2	3	159	17.1467	6.68311
Q1D3H1	Uncharacterized protein OS=Myxococcus xanthus (strain DK 1622) GN=MXAN_4636 PE=4 SV=1 - [Q1D3H1_MYXXD]	18.4104	26.98	1	3	3	12	126	13.573	5.14795
Q1D9J1	Uncharacterized protein OS=Myxococcus xanthus (strain DK 1622) GN=MXAN_2462 PE=4 SV=1 - [Q1D9J1_MYXXD]	26.3607	26.96	1	4	4	8	293	31.1126	5.94775
Q59589	Fimbrial protein OS=Myxococcus xanthus (strain DK 1622) GN=pilA PE=1 SV=1 - [PILA_MYXXD]	31.3133	26.82	1	6	6	13	220	23.3734	5.40186
Q1DCT1	Tryptophan halogenase OS=Myxococcus xanthus (strain DK 1622) GN=MXAN_1285 PE=4 SV=1 - [Q1DCT1_MYXXD]	36.5025	26.82	1	10	10	15	604	68.4161	6.31592
Q1D706	50S ribosomal protein L3 OS=Myxococcus xanthus (strain DK 1622) GN=rplC PE=3 SV=1 - [RL3_MYXXD]	10.8321	26.79	1	5	5	5	224	24.4869	10.0229
Q1D7I3	Uncharacterized protein OS=Myxococcus xanthus (strain DK 1622) GN=MXAN_3189 PE=3 SV=1 - [Q1D7I3_MYXXD]	7.25381	26.73	1	2	2	4	101	11.3688	5.93506
Q1D624	Peptidase, M16 (Pitrilysin) family OS=Myxococcus xanthus (strain DK 1622) GN=MXAN_3713 PE=3 SV=1 - [Q1D624_MYXXD]	21.2547	26.72	1	8	8	13	479	51.1387	9.21729
Q1D3Y8	Uncharacterized protein OS=Myxococcus xanthus (strain DK 1622) GN=MXAN_4464 PE=4 SV=1 - [Q1D3Y8_MYXXD]	7.80159	26.72	1	3	3	4	116	12.7475	4.94482
Q1D750	30S ribosomal protein S11 OS=Myxococcus xanthus (strain DK 1622) GN=rpsK PE=3 SV=1 - [RS11_MYXXD]	11.3092	26.71	1	4	4	5	146	15.1061	10.8433
Q1D2V4	Uncharacterized protein OS=Myxococcus xanthus (strain DK 1622) GN=MXAN_4860 PE=4 SV=1 - [Q1D2V4_MYXXD]	43.0482	26.71	1	9	9	18	322	33.4391	4.729
Q1DAB2	Putative lipoprotein OS=Myxococcus xanthus (strain DK 1622) GN=MXAN_2188 PE=4 SV=1 - [Q1DAB2_MYXXD]	25.3868	26.69	1	9	9	13	502	53.9703	5.22412
Q1CZX3	Uncharacterized protein OS=Myxococcus xanthus (strain DK 1622) GN=MXAN_5913 PE=4 SV=1 - [Q1CZX3_MYXXD]	22.8111	26.69	1	10	10	13	502	54.9688	4.89404
Q1D7X2	Glycine dehydrogenase (decarboxylating) OS=Myxococcus xanthus (strain DK 1622) GN=gcvP PE=3 SV=1 - [Q1D7X2_MYXXD]	77.4428	26.67	1	16	16	31	971	104.796	6.87354
Q1D3H2	Uncharacterized protein OS=Myxococcus xanthus (strain DK 1622) GN=MXAN_4635 PE=4 SV=1 - [Q1D3H2_MYXXD]	11.0197	26.67	1	5	5	7	240	24.6685	11.1216
Q1D7S0	Glycine--tRNA ligase alpha subunit OS=Myxococcus xanthus (strain DK 1622) GN=glyQ PE=3 SV=1 - [Q1D7S0_MYXXD]	16.0733	26.67	1	8	8	11	330	38.074	5.73193
Q1DFV9	Uncharacterized protein OS=Myxococcus xanthus (strain DK 1622) GN=MXAN_0181 PE=4 SV=1 - [Q1DFV9_MYXXD]	21.6206	26.64	1	6	6	8	443	49.0494	9.20264
Q1D2C2	Uncharacterized protein OS=Myxococcus xanthus (strain DK 1622) GN=MXAN_5046 PE=4 SV=1 - [Q1D2C2_MYXXD]	9.2964	26.62	1	2	2	3	139	14.7803	6.15088
Q1D886	Ferredoxin, 2Fe-2S OS=Myxococcus xanthus (strain DK 1622) GN=MXAN_2926 PE=4 SV=1 - [Q1D886_MYXXD]	0	26.55	1	2	2	2	113	12.2941	8.60205
Q1D555	Acetyl-coenzyme A carboxylase carboxyl transferase subunit alpha OS=Myxococcus xanthus (strain DK 1622) GN=accA PE=3 SV=1 - [Q1D555_MYXXD]	17.4021	26.4	1	5	5	6	322	35.5214	7.95752
Q1D363	3-hydroxyisobutyrate dehydrogenase family protein OS=Myxococcus xanthus (strain DK 1622) GN=MXAN_4748 PE=4 SV=1 - [Q1D363_MYXXD]	22.4973	26.35	1	6	6	9	296	30.7462	8.1333
Q1D9U0	Glutamine--tRNA ligase OS=Myxococcus xanthus (strain DK 1622) GN=glnS PE=3 SV=1 - [Q1D9U0_MYXXD]	11.8998	26.33	1	9	9	14	562	64.6474	6.60986
Q1DEV6	Glutathione S-transferase domain protein OS=Myxococcus xanthus (strain DK 1622) GN=MXAN_0548 PE=4 SV=1 - [Q1DEV6_MYXXD]	3.62643	26.32	1	3	3	5	190	21.3028	6.21436
Q1D1J6	GDP-mannose 4,6-dehydratase OS=Myxococcus xanthus (strain DK 1622) GN=gmd PE=3 SV=1 - [Q1D1J6_MYXXD]	17.4863	26.23	1	6	6	10	324	36.759	7.09326
Q1D3Q2	Uncharacterized protein OS=Myxococcus xanthus (strain DK 1622) GN=MXAN_4553 PE=4 SV=1 - [Q1D3Q2_MYXXD]	6.91554	26.04	1	3	3	5	169	18.5377	5.49072
Q1D8L4	Putative lipoprotein OS=Myxococcus xanthus (strain DK 1622) GN=MXAN_2792 PE=4 SV=1 - [Q1D8L4_MYXXD]	10.9833	26.02	1	7	7	8	392	42.103	5.49072
Q1CZ58	Uncharacterized protein OS=Myxococcus xanthus (strain DK 1622) GN=MXAN_6184 PE=4 SV=1 - [Q1CZ58_MYXXD]	20.1576	25.95	1	6	6	11	316	35.0388	9.31982
Q1D965	HesB/YadR/YfhF family protein OS=Myxococcus xanthus (strain DK 1622) GN=MXAN_2589 PE=3 SV=1 - [Q1D965_MYXXD]	6.31337	25.93	1	1	1	2	108	11.3535	5.0083
Q1DCA5	Uncharacterized protein OS=Myxococcus xanthus (strain DK 1622) GN=MXAN_1461 PE=4 SV=1 - [Q1DCA5_MYXXD]	10.8332	25.86	1	4	4	5	116	13.1325	6.52197
Q1D3F5	Putative Flp pilus assembly protein CpaB OS=Myxococcus xanthus (strain DK 1622) GN=MXAN_4652 PE=4 SV=1 - [Q1D3F5_MYXXD]	22.2354	25.83	1	4	4	9	271	29.443	6.62451
Q1D244	Transcriptional regulator MrpC OS=Myxococcus xanthus (strain DK 1622) GN=mrpC PE=4 SV=1 - [Q1D244_MYXXD]	14.6652	25.81	1	5	5	7	248	27.2625	9.65674
Q1CYM5	Medium-chain fatty acid--CoA ligase OS=Myxococcus xanthus (strain DK 1622) GN=alkK PE=4 SV=1 - [Q1CYM5_MYXXD]	19.5875	25.78	1	11	11	15	547	59.8183	6.53662
Q1DDR1	6-phosphogluconate dehydrogenase, decarboxylating OS=Myxococcus xanthus (strain DK 1622) GN=gnd PE=3 SV=1 - [Q1DDR1_MYXXD]	36.3147	25.74	1	9	9	15	474	51.5464	6.55127
Q1D3D3	Uncharacterized protein OS=Myxococcus xanthus (strain DK 1622) GN=MXAN_4674 PE=4 SV=1 - [Q1D3D3_MYXXD]	16.8395	25.54	1	7	7	8	325	33.7618	4.84326
Q1D760	50S ribosomal protein L6 OS=Myxococcus xanthus (strain DK 1622) GN=rplF PE=3 SV=1 - [RL6_MYXXD]	11.1837	25.53	1	4	4	5	188	20.3331	9.99365
Q1DAM9	Ribosome maturation factor RimP OS=Myxococcus xanthus (strain DK 1622) GN=rimP PE=3 SV=1 - [RIMP_MYXXD]	2.29382	25.47	1	2	2	2	161	17.9184	5.05908
Q1DDV0	Glutamine synthetase OS=Myxococcus xanthus (strain DK 1622) GN=glnA PE=3 SV=1 - [Q1DDV0_MYXXD]	16.9268	25.47	1	10	10	11	479	54.3445	6.84424
Q1D8K2	Methionine--tRNA ligase OS=Myxococcus xanthus (strain DK 1622) GN=metG PE=3 SV=1 - [SYM_MYXXD]	44.5539	25.46	1	13	13	19	703	77.2839	6.37939
Q1DCB1	Uncharacterized protein OS=Myxococcus xanthus (strain DK 1622) GN=MXAN_1455 PE=4 SV=1 - [Q1DCB1_MYXXD]	13.3301	25.45	1	4	4	5	220	23.3001	9.46631
Q1DAJ6	Uncharacterized protein OS=Myxococcus xanthus (strain DK 1622) GN=MXAN_2099 PE=4 SV=1 - [Q1DAJ6_MYXXD]	7.00302	25.32	1	3	3	3	154	17.2012	5.38916
Q1D658	Polyprenyl synthase family protein OS=Myxococcus xanthus (strain DK 1622) GN=MXAN_3678 PE=3 SV=1 - [Q1D658_MYXXD]	11.9062	25.3	1	6	6	6	332	35.3044	6.07471
Q1D098	Type IV-A pilus assembly ATPase PilB OS=Myxococcus xanthus (strain DK 1622) GN=pilB PE=1 SV=1 - [Q1D098_MYXXD]	27.3779	25.27	1	9	10	14	566	62.5034	5.35107
Q1D4B3	DNA-binding protein OS=Myxococcus xanthus (strain DK 1622) GN=MXAN_4336 PE=4 SV=1 - [Q1D4B3_MYXXD]	3.12497	25.27	1	1	1	2	91	10.0793	5.50342
Q1CZB5	Glyoxalase family protein OS=Myxococcus xanthus (strain DK 1622) GN=MXAN_6123 PE=4 SV=1 - [Q1CZB5_MYXXD]	3.25123	25.21	1	2	2	3	119	13.0519	5.45264
Q1D7Z5	MaoC domain protein OS=Myxococcus xanthus (strain DK 1622) GN=MXAN_3019 PE=4 SV=1 - [Q1D7Z5_MYXXD]	13.217	25.19	1	3	3	5	131	14.2712	6.55127
Q1D344	Ribose 5-phosphate isomerase B OS=Myxococcus xanthus (strain DK 1622) GN=rpiB PE=4 SV=1 - [Q1D344_MYXXD]	3.88186	25.17	1	3	3	3	147	15.529	7.47412
Q1CYA2	NADPH-dependent FMN reductase OS=Myxococcus xanthus (strain DK 1622) GN=MXAN_6498 PE=4 SV=1 - [Q1CYA2_MYXXD]	4.75615	25.14	1	3	3	3	183	19.6395	9.30518
Q1D920	Uncharacterized protein OS=Myxococcus xanthus (strain DK 1622) GN=MXAN_2634 PE=4 SV=1 - [Q1D920_MYXXD]	18.5359	25	1	4	4	6	172	20.1492	5.24951
Q1CYB7	Transport energizing protein, ExbD/TolR family OS=Myxococcus xanthus (strain DK 1622) GN=MXAN_6484 PE=3 SV=1 - [Q1CYB7_MYXXD]	1.76592	25	2	3	3	3	144	15.4242	4.67822
Q1D638	Putative lipoprotein OS=Myxococcus xanthus (strain DK 1622) GN=MXAN_3698 PE=4 SV=1 - [Q1D638_MYXXD]	8.7261	25	1	4	4	4	248	27.3193	8.68994
Q1DFN6	Aminotransferase, class V OS=Myxococcus xanthus (strain DK 1622) GN=MXAN_0256 PE=3 SV=1 - [Q1DFN6_MYXXD]	27.9403	24.87	1	6	6	12	386	40.4273	7.66455
Q1DCB7	Protein TonB OS=Myxococcus xanthus (strain DK 1622) GN=MXAN_1449 PE=3 SV=1 - [Q1DCB7_MYXXD]	18.8762	24.8	1	5	5	10	250	26.484	6.11279
Q1CWM1	Putative lipoprotein OS=Myxococcus xanthus (strain DK 1622) GN=MXAN_7089 PE=4 SV=1 - [Q1CWM1_MYXXD]	8.30622	24.76	1	3	3	5	206	22.0148	5.32568
Q1D8L9	Homogentisate 1,2-dioxygenase OS=Myxococcus xanthus (strain DK 1622) GN=hmgA PE=3 SV=1 - [HGD_MYXXD]	26.6714	24.71	1	6	6	11	437	47.795	6.75635
Q1DCE1	UTP--glucose-1-phosphate uridylyltransferase OS=Myxococcus xanthus (strain DK 1622) GN=galU PE=3 SV=1 - [Q1DCE1_MYXXD]	4.68098	24.67	1	6	6	6	300	32.5984	6.81494
Q1D8C0	WGR domain protein OS=Myxococcus xanthus (strain DK 1622) GN=MXAN_2892 PE=4 SV=1 - [Q1D8C0_MYXXD]	16.1644	24.61	1	7	7	8	451	49.2369	4.80518
Q1D8P7	Molybdenum cofactor biosynthesis protein B OS=Myxococcus xanthus (strain DK 1622) GN=moaB PE=3 SV=1 - [Q1D8P7_MYXXD]	10.0243	24.52	1	3	3	4	155	16.4605	6.78564
Q1D218	OmpA family protein OS=Myxococcus xanthus (strain DK 1622) GN=MXAN_5152 PE=3 SV=1 - [Q1D218_MYXXD]	21.9782	24.5	1	7	7	12	249	26.3178	4.83057
Q1D3C3	Aspartyl-tRNA synthetase OS=Myxococcus xanthus (strain DK 1622) GN=aspS PE=3 SV=1 - [Q1D3C3_MYXXD]	24.4581	24.42	1	12	12	14	606	67.3006	6.91748
Q1CXU5	Putative branched-chain amino acid ABC transporter, ATP-binding protein OS=Myxococcus xanthus (strain DK 1622) GN=MXAN_6661 PE=4 SV=1 - [Q1CXU5_MYXXD]	1.61733	24.39	1	4	4	4	246	26.1609	9.14404
Q1CVW7	Uncharacterized protein OS=Myxococcus xanthus (strain DK 1622) GN=MXAN_7348 PE=4 SV=1 - [Q1CVW7_MYXXD]	7.43305	24.38	1	3	3	4	160	18.7114	9.17334
Q1CZF6	Cytochrome c family protein OS=Myxococcus xanthus (strain DK 1622) GN=MXAN_6082 PE=4 SV=1 - [Q1CZF6_MYXXD]	19.2673	24.37	1	4	4	10	197	21.9441	6.91748
Q1CXQ8	Uncharacterized protein OS=Myxococcus xanthus (strain DK 1622) GN=MXAN_6698 PE=4 SV=1 - [Q1CXQ8_MYXXD]	14.5047	24.36	1	10	10	10	509	57.5498	5.46533
Q1DAT0	ATP-dependent Clp protease proteolytic subunit 1 OS=Myxococcus xanthus (strain DK 1622) GN=clpP1 PE=3 SV=1 - [CLPP1_MYXXD]	19.7987	24.27	1	6	6	11	206	22.7718	6.3667
Q1DEC5	Response regulator OS=Myxococcus xanthus (strain DK 1622) GN=MXAN_0732 PE=4 SV=1 - [Q1DEC5_MYXXD]	7.57108	24.26	1	2	2	4	136	14.8289	6.56592
Q1D5Z9	Uncharacterized protein OS=Myxococcus xanthus (strain DK 1622) GN=MXAN_3740 PE=4 SV=1 - [Q1D5Z9_MYXXD]	3.98519	24.18	1	3	3	3	153	16.947	8.99756
Q1D6M6	Cupin domain protein OS=Myxococcus xanthus (strain DK 1622) GN=MXAN_3503 PE=4 SV=1 - [Q1D6M6_MYXXD]	5.01848	24.17	1	2	2	2	120	13.7721	6.88818
Q1CVT9	Acetylornithine aminotransferase OS=Myxococcus xanthus (strain DK 1622) GN=rocD PE=3 SV=1 - [Q1CVT9_MYXXD]	19.4383	24.14	1	7	7	11	406	44.8551	6.97607
Q1D5E7	Putative acyl carier protein OS=Myxococcus xanthus (strain DK 1622) GN=MXAN_3946 PE=4 SV=1 - [Q1D5E7_MYXXD]	4.33584	24.1	1	2	2	2	83	9.05395	6.53662
Q1DBP5	Oxidase, FAD binding OS=Myxococcus xanthus (strain DK 1622) GN=MXAN_1676 PE=4 SV=1 - [Q1DBP5_MYXXD]	26.7567	24.09	1	11	11	15	631	69.2595	7.00537
Q1CYQ8	Cupin domain protein OS=Myxococcus xanthus (strain DK 1622) GN=MXAN_6340 PE=4 SV=1 - [Q1CYQ8_MYXXD]	4.92295	24.07	1	2	2	4	108	11.8099	6.87354
Q1DDG4	UDP-glucose 6-dehydrogenase OS=Myxococcus xanthus (strain DK 1622) GN=MXAN_1048 PE=3 SV=1 - [Q1DDG4_MYXXD]	16.9979	24.07	1	9	9	11	432	47.8768	6.62451
Q1D9D6	PmbA/tldD protein OS=Myxococcus xanthus (strain DK 1622) GN=MXAN_2518 PE=4 SV=1 - [Q1D9D6_MYXXD]	13.8555	23.88	1	9	9	10	448	47.8878	6.7417
Q1DBU8	Peptidase, M16 (Pitrilysin) family OS=Myxococcus xanthus (strain DK 1622) GN=MXAN_1623 PE=3 SV=1 - [Q1DBU8_MYXXD]	47.6358	23.85	1	7	7	23	478	53.1511	5.80811
Q1CVZ9	Putative acyl-CoA dehydrogenase OS=Myxococcus xanthus (strain DK 1622) GN=MXAN_7311 PE=3 SV=1 - [Q1CVZ9_MYXXD]	15.267	23.84	1	8	8	12	558	60.7095	7.02002
Q1D161	Male sterility protein-like protein OS=Myxococcus xanthus (strain DK 1622) GN=MXAN_5469 PE=4 SV=1 - [Q1D161_MYXXD]	16.0788	23.83	1	4	4	6	298	31.9297	7.25439
Q1DAC0	NADP oxidoreductase, coenzyme F420-dependent OS=Myxococcus xanthus (strain DK 1622) GN=MXAN_2180 PE=4 SV=1 - [Q1DAC0_MYXXD]	9.36289	23.81	1	4	4	4	231	24.1146	5.89697
Q1D0H4	Lipoprotein, BMP family OS=Myxococcus xanthus (strain DK 1622) GN=MXAN_5711 PE=4 SV=1 - [Q1D0H4_MYXXD]	13.8534	23.74	1	6	6	7	396	41.5567	7.47412
Q1DG08	Uncharacterized protein OS=Myxococcus xanthus (strain DK 1622) GN=MXAN_0133 PE=4 SV=1 - [Q1DG08_MYXXD]	17.6357	23.71	1	8	8	10	350	38.3222	7.66455
Q1D097	Riboflavin biosynthesis protein OS=Myxococcus xanthus (strain DK 1622) GN=ribF PE=3 SV=1 - [Q1D097_MYXXD]	7.08295	23.7	1	4	4	5	308	32.9234	8.93896
Q1D1J5	GDP-4-dehydro-6-deoxy-D-mannose reductase OS=Myxococcus xanthus (strain DK 1622) GN=rmd PE=4 SV=1 - [Q1D1J5_MYXXD]	11.0849	23.7	1	5	5	7	308	32.3151	7.07861
Q1D5U4	Acyl-CoA dehydrogenase OS=Myxococcus xanthus (strain DK 1622) GN=MXAN_3797 PE=3 SV=1 - [Q1D5U4_MYXXD]	21.0783	23.68	1	8	8	10	380	41.6859	6.88818
O30612	ATP-dependent Clp protease proteolytic subunit 2 OS=Myxococcus xanthus (strain DK 1622) GN=clpP2 PE=3 SV=1 - [CLPP2_MYXXD]	16.1098	23.65	1	4	4	7	203	22.3126	6.55127
Q1D8R6	OsmC/Ohr family protein OS=Myxococcus xanthus (strain DK 1622) GN=MXAN_2740 PE=4 SV=1 - [Q1D8R6_MYXXD]	7.52299	23.61	1	2	2	3	144	15.2507	7.45947
Q1DBS7	Putative epoxide hydrolase OS=Myxococcus xanthus (strain DK 1622) GN=MXAN_1644 PE=4 SV=1 - [Q1DBS7_MYXXD]	10.9228	23.58	1	4	4	5	318	34.7119	6.40479
Q1D3F9	FHA domain protein OS=Myxococcus xanthus (strain DK 1622) GN=MXAN_4648 PE=4 SV=1 - [Q1D3F9_MYXXD]	16.0388	23.58	1	8	8	9	581	61.9803	9.40771
Q1D1H8	Protein translocase subunit SecA OS=Myxococcus xanthus (strain DK 1622) GN=secA PE=3 SV=1 - [SECA_MYXXD]	51.0022	23.51	1	16	16	23	940	106.239	6.31592
Q1CXG6	Uncharacterized protein OS=Myxococcus xanthus (strain DK 1622) GN=MXAN_6790 PE=4 SV=1 - [Q1CXG6_MYXXD]	8.66079	23.44	1	3	3	3	256	28.6021	9.68604
Q1DAD6	Uncharacterized protein OS=Myxococcus xanthus (strain DK 1622) GN=MXAN_2164 PE=4 SV=1 - [Q1DAD6_MYXXD]	4.67385	23.43	1	3	3	3	175	19.5817	6.16357
Q1D4R1	Uncharacterized protein OS=Myxococcus xanthus (strain DK 1622) GN=MXAN_4187 PE=4 SV=1 - [Q1D4R1_MYXXD]	19.8853	23.4	1	6	6	7	406	44.4762	5.38916
Q1D349	6,7-dimethyl-8-ribityllumazine synthase OS=Myxococcus xanthus (strain DK 1622) GN=ribH PE=3 SV=1 - [RISB_MYXXD]	4.61366	23.35	1	3	3	3	167	17.652	7.21045
Q1DAD5	Uncharacterized protein OS=Myxococcus xanthus (strain DK 1622) GN=MXAN_2165 PE=4 SV=1 - [Q1DAD5_MYXXD]	9.95384	23.28	1	4	4	5	116	13.2035	5.69385
Q1D0K0	Uncharacterized protein OS=Myxococcus xanthus (strain DK 1622) GN=MXAN_5685 PE=4 SV=1 - [Q1D0K0_MYXXD]	16.8679	23.27	1	6	6	8	275	30.7459	8.45557
Q1DD72	Peptidase, M16 (Pitrilysin) family OS=Myxococcus xanthus (strain DK 1622) GN=MXAN_1141 PE=3 SV=1 - [Q1DD72_MYXXD]	22.76	23.23	1	16	16	17	934	101.991	6.69775
Q1DG91	Uncharacterized protein OS=Myxococcus xanthus (strain DK 1622) GN=MXAN_0049 PE=4 SV=1 - [Q1DG91_MYXXD]	2.7706	23.2	1	2	2	4	194	21.8429	4.89404
Q1DAM6	Translation initiation factor IF-2 OS=Myxococcus xanthus (strain DK 1622) GN=infB PE=3 SV=1 - [IF2_MYXXD]	51.8002	23.13	1	16	16	23	1072	111.832	9.20264
Q1D952	Uncharacterized protein OS=Myxococcus xanthus (strain DK 1622) GN=MXAN_2602 PE=4 SV=1 - [Q1D952_MYXXD]	7.52638	23.12	1	2	2	5	199	22.0315	6.91748
Q1D9S1	M18 family aminopeptidase OS=Myxococcus xanthus (strain DK 1622) GN=MXAN_2382 PE=3 SV=1 - [Q1D9S1_MYXXD]	17.7785	23.11	1	8	8	12	450	48.4006	6.82959
Q1DC52	Adenosine deaminase OS=Myxococcus xanthus (strain DK 1622) GN=add PE=3 SV=1 - [Q1DC52_MYXXD]	23.9997	23.1	1	7	7	11	355	39.1964	6.52197
Q1D9Z7	Purine nucleoside phosphorylase DeoD-type OS=Myxococcus xanthus (strain DK 1622) GN=deoD PE=3 SV=1 - [DEOD_MYXXD]	15.1006	23.01	1	3	3	5	239	25.6871	6.53662
Q1CY37	Nucleotide-binding protein MXAN_6564 OS=Myxococcus xanthus (strain DK 1622) GN=MXAN_6564 PE=3 SV=1 - [Y6564_MYXXD]	11.7765	23	1	5	5	6	287	31.9548	7.45947
Q1DCI1	Bifunctional protein GlmU OS=Myxococcus xanthus (strain DK 1622) GN=glmU PE=3 SV=1 - [GLMU_MYXXD]	16.217	22.96	1	6	6	8	466	48.9987	8.30908
Q1CZH3	Tryptophan synthase beta chain OS=Myxococcus xanthus (strain DK 1622) GN=trpB PE=3 SV=1 - [Q1CZH3_MYXXD]	21.706	22.94	1	6	6	11	401	42.2618	7.00537
Q1D5V2	3-oxoacid CoA-transferase family, subunit B OS=Myxococcus xanthus (strain DK 1622) GN=MXAN_3789 PE=4 SV=1 - [Q1D5V2_MYXXD]	13.5672	22.94	1	5	5	8	218	23.3901	5.24951
Q1DCB8	Transporter, MotA/TolQ/ExbB proton channel family OS=Myxococcus xanthus (strain DK 1622) GN=MXAN_1448 PE=3 SV=1 - [Q1DCB8_MYXXD]	49.7974	22.91	1	5	5	19	227	23.8275	9.5249
Q1CX94	MotA/TolQ/ExbB proton channel family protein OS=Myxococcus xanthus (strain DK 1622) GN=MXAN_6862 PE=3 SV=1 - [Q1CX94_MYXXD]	16.936	22.86	1	6	6	8	245	25.9216	5.68115
Q1DFH8	Uncharacterized protein OS=Myxococcus xanthus (strain DK 1622) GN=MXAN_0315 PE=4 SV=1 - [Q1DFH8_MYXXD]	10.6373	22.81	1	3	3	6	228	25.3542	4.55127
Q1D2D7	Efflux transporter, HAE1 family, MFP subunit OS=Myxococcus xanthus (strain DK 1622) GN=MXAN_5031 PE=3 SV=1 - [Q1D2D7_MYXXD]	7.72248	22.81	1	7	7	7	377	39.648	9.29053
Q1CVX7	Putative lipoprotein OS=Myxococcus xanthus (strain DK 1622) GN=MXAN_7333 PE=4 SV=1 - [Q1CVX7_MYXXD]	16.8246	22.73	1	4	4	8	286	30.6308	4.75439
Q1D9M3	ABC transporter, ATP-binding protein OS=Myxococcus xanthus (strain DK 1622) GN=MXAN_2430 PE=4 SV=1 - [Q1D9M3_MYXXD]	7.20855	22.67	1	5	5	7	247	26.6762	9.53955
Q1DB34	DNA-binding protein OS=Myxococcus xanthus (strain DK 1622) GN=MXAN_1894 PE=4 SV=1 - [Q1DB34_MYXXD]	4.51223	22.61	1	2	2	2	115	12.6528	8.19189
Q1DFY2	Hydrolase, alpha/beta fold family OS=Myxococcus xanthus (strain DK 1622) GN=MXAN_0158 PE=4 SV=1 - [Q1DFY2_MYXXD]	9.2122	22.61	1	4	4	6	261	27.2853	6.30322
Q1CZR1	Uncharacterized protein OS=Myxococcus xanthus (strain DK 1622) GN=MXAN_5977 PE=4 SV=1 - [Q1CZR1_MYXXD]	9.41711	22.56	1	2	2	4	133	14.5321	7.23975
Q1D045	Enoyl-CoA hydratase/isomerase family protein OS=Myxococcus xanthus (strain DK 1622) GN=MXAN_5841 PE=4 SV=1 - [Q1D045_MYXXD]	5.18328	22.55	1	3	3	3	275	29.9433	5.92236
Q1D8S8	Putative NADH dehydrogenase I, G subunit OS=Myxococcus xanthus (strain DK 1622) GN=MXAN_2728 PE=4 SV=1 - [Q1D8S8_MYXXD]	22.687	22.55	1	10	10	16	541	59.2682	8.67529
Q1DBN2	Uncharacterized protein OS=Myxococcus xanthus (strain DK 1622) GN=MXAN_1689 PE=4 SV=1 - [Q1DBN2_MYXXD]	20.2316	22.51	1	5	5	10	422	44.5325	4.99561
Q1D6P0	Putative antibiotic biosynthesis protein OS=Myxococcus xanthus (strain DK 1622) GN=MXAN_3488 PE=4 SV=1 - [Q1D6P0_MYXXD]	24.9793	22.5	1	9	9	13	529	59.7895	6.7417
Q1D4E8	Polyketide synthase type I OS=Myxococcus xanthus (strain DK 1622) GN=MXAN_4300 PE=4 SV=1 - [Q1D4E8_MYXXD]	69.8213	22.5	1	20	20	31	1422	150.073	6.43018
Q1D481	Uncharacterized protein OS=Myxococcus xanthus (strain DK 1622) GN=MXAN_4369 PE=4 SV=1 - [Q1D481_MYXXD]	16.4205	22.43	1	4	4	6	263	29.0387	5.03369
Q1D8G1	Uncharacterized protein OS=Myxococcus xanthus (strain DK 1622) GN=MXAN_2851 PE=4 SV=1 - [Q1D8G1_MYXXD]	30.9198	22.41	1	5	5	14	464	48.7596	6.02393
Q1CWZ3	Putative chemotaxis protein CheY OS=Myxococcus xanthus (strain DK 1622) GN=MXAN_6965 PE=4 SV=1 - [Q1CWZ3_MYXXD]	5.13293	22.4	1	2	2	3	125	13.6722	5.2876
Q1DAT1	Trigger factor OS=Myxococcus xanthus (strain DK 1622) GN=tig PE=3 SV=1 - [TIG_MYXXD]	17.0846	22.35	1	8	8	10	425	48.062	5.2749
Q1D7V2	RNA methyltransferase, TrmH family, group 3 OS=Myxococcus xanthus (strain DK 1622) GN=MXAN_3063 PE=3 SV=1 - [Q1D7V2_MYXXD]	6.87225	22.34	1	4	4	4	282	29.7489	9.0708
Q1DA26	Uncharacterized protein OS=Myxococcus xanthus (strain DK 1622) GN=MXAN_2276 PE=4 SV=1 - [Q1DA26_MYXXD]	4.99955	22.29	1	3	3	3	166	16.8314	4.97021
Q1D0B3	Putative lipoprotein OS=Myxococcus xanthus (strain DK 1622) GN=MXAN_5773 PE=4 SV=1 - [Q1D0B3_MYXXD]	14.8745	22	1	2	2	4	200	21.2589	9.42236
Q1D060	PrkA protein OS=Myxococcus xanthus (strain DK 1622) GN=prkA PE=4 SV=1 - [Q1D060_MYXXD]	32.6715	21.98	1	12	12	15	687	78.8404	6.65381
Q1D7R9	Glycine--tRNA ligase beta subunit OS=Myxococcus xanthus (strain DK 1622) GN=glyS PE=3 SV=1 - [SYGB_MYXXD]	24.5779	21.91	1	12	12	16	703	76.7408	7.13721
Q1D6E9	Peptidyl-prolyl cis-trans isomerase OS=Myxococcus xanthus (strain DK 1622) GN=MXAN_3584 PE=4 SV=1 - [Q1D6E9_MYXXD]	9.18727	21.91	1	4	4	4	251	26.1176	9.14404
Q1CXD4	Peptidase, M1 (Aminopeptidase N) family OS=Myxococcus xanthus (strain DK 1622) GN=MXAN_6822 PE=4 SV=1 - [Q1CXD4_MYXXD]	40.4227	21.88	1	14	14	18	850	93.7617	6.20166
Q1D5R3	Acyl-CoA thioesterase II OS=Myxococcus xanthus (strain DK 1622) GN=tesB PE=4 SV=1 - [Q1D5R3_MYXXD]	13.9883	21.8	1	4	4	5	289	31.8456	6.87354
Q1DDZ7	Oxidoreductase, short chain dehydrogenase/reductase family OS=Myxococcus xanthus (strain DK 1622) GN=MXAN_0865 PE=3 SV=1 - [Q1DDZ7_MYXXD]	15.8882	21.79	1	5	5	7	280	29.9988	9.67139
Q1D070	Uncharacterized protein OS=Myxococcus xanthus (strain DK 1622) GN=MXAN_5816 PE=4 SV=1 - [Q1D070_MYXXD]	4.73338	21.79	1	2	2	3	156	17.2124	10.7407
Q1D304	Uncharacterized protein OS=Myxococcus xanthus (strain DK 1622) GN=MXAN_4808 PE=4 SV=1 - [Q1D304_MYXXD]	24.2396	21.66	1	9	9	15	494	56.0794	6.16357
Q1D2E0	Putative membrane protein OS=Myxococcus xanthus (strain DK 1622) GN=MXAN_5028 PE=4 SV=1 - [Q1D2E0_MYXXD]	29.4907	21.64	1	7	7	15	342	38.094	8.17725
Q1D6M4	Uncharacterized protein OS=Myxococcus xanthus (strain DK 1622) GN=MXAN_3505 PE=4 SV=1 - [Q1D6M4_MYXXD]	1.8095	21.62	1	1	1	1	74	8.48953	9.08545
Q1DE68	Peptidase, M16 (Pitrilysin) family OS=Myxococcus xanthus (strain DK 1622) GN=MXAN_0792 PE=3 SV=1 - [Q1DE68_MYXXD]	21.8242	21.6	1	7	7	9	486	51.1069	9.33447
Q1CXB9	Putative lipoprotein OS=Myxococcus xanthus (strain DK 1622) GN=MXAN_6837 PE=4 SV=1 - [Q1CXB9_MYXXD]	32.4994	21.59	1	3	3	14	227	24.6491	4.86865
Q1DES4	Translation initiation factor IF-3 OS=Myxococcus xanthus (strain DK 1622) GN=infC PE=3 SV=1 - [IF3_MYXXD]	10.5352	21.46	1	4	4	4	247	27.1282	9.67139
Q1D419	Peptidase, S1C (Protease Do) subfamily OS=Myxococcus xanthus (strain DK 1622) GN=MXAN_4433 PE=4 SV=1 - [Q1D419_MYXXD]	11.028	21.43	1	8	8	9	448	47.7143	9.12939
Q1D7Q3	FruA protein OS=Myxococcus xanthus (strain DK 1622) GN=fruA PE=4 SV=1 - [Q1D7Q3_MYXXD]	6.4079	21.4	1	3	3	4	229	24.658	6.93213
Q1D758	30S ribosomal protein S5 OS=Myxococcus xanthus (strain DK 1622) GN=rpsE PE=3 SV=1 - [RS5_MYXXD]	5.50629	21.39	1	6	6	6	173	18.037	10.77
Q1D5X8	Peptidyl-prolyl cis-trans isomerase OS=Myxococcus xanthus (strain DK 1622) GN=MXAN_3763 PE=3 SV=1 - [Q1D5X8_MYXXD]	39.1515	21.27	1	2	3	19	268	28.2989	10.3306
Q1DG00	RNA-directed DNA polymerase domain protein OS=Myxococcus xanthus (strain DK 1622) GN=MXAN_0140 PE=4 SV=1 - [Q1DG00_MYXXD]	19.608	21.24	1	6	6	9	485	52.9265	10.2134
Q1D294	Ribose-phosphate pyrophosphokinase OS=Myxococcus xanthus (strain DK 1622) GN=prs PE=3 SV=1 - [Q1D294_MYXXD]	13.2081	21.2	1	8	8	10	316	34.2559	8.17725
Q1DEX3	Aminotransferase, class I OS=Myxococcus xanthus (strain DK 1622) GN=MXAN_0531 PE=4 SV=1 - [Q1DEX3_MYXXD]	20.4571	21.2	1	6	6	9	434	47.0637	7.51807
Q1D3B5	Preprotein translocase, YajC subunit OS=Myxococcus xanthus (strain DK 1622) GN=yajC PE=4 SV=1 - [Q1D3B5_MYXXD]	2.96365	21.19	1	2	2	2	118	12.3428	9.56885
Q1D0D0	Protein TolB OS=Myxococcus xanthus (strain DK 1622) GN=tolB PE=3 SV=1 - [TOLB_MYXXD]	18.1042	21.11	1	7	7	8	431	46.0066	8.20654
Q1DDC8	NADH dehydrogenase I, F subunit OS=Myxococcus xanthus (strain DK 1622) GN=MXAN_1085 PE=4 SV=1 - [Q1DDC8_MYXXD]	18.1695	21.08	1	6	6	9	446	48.4694	6.96143
Q1DD56	SUF system FeS assembly protein, NifU family OS=Myxococcus xanthus (strain DK 1622) GN=MXAN_1157 PE=4 SV=1 - [Q1DD56_MYXXD]	0	21.05	1	1	1	1	152	16.1513	5.57959
Q1D459	Uncharacterized protein OS=Myxococcus xanthus (strain DK 1622) GN=MXAN_4391 PE=4 SV=1 - [Q1D459_MYXXD]	19.6682	20.99	1	5	5	9	343	35.9471	6.43018
Q1D7R4	Protein transporter, outer bacterial membrane secretin (Secretin) family OS=Myxococcus xanthus (strain DK 1622) GN=MXAN_3106 PE=3 SV=1 - [Q1D7R4_MYXXD]	23.8497	20.95	1	8	8	11	482	51.8497	9.1001
Q1CWX3	Aldehyde dehydrogenase OS=Myxococcus xanthus (strain DK 1622) GN=MXAN_6986 PE=3 SV=1 - [Q1CWX3_MYXXD]	18.2183	20.94	1	7	7	9	468	50.8638	8.42627
Q306N5	PilN OS=Myxococcus xanthus (strain DK 1622) GN=pilN PE=1 SV=1 - [Q306N5_MYXXD]	8.51018	20.89	1	5	5	6	225	24.8392	9.62744
Q1D866	Isochorismatase family protein OS=Myxococcus xanthus (strain DK 1622) GN=MXAN_2947 PE=4 SV=1 - [Q1D866_MYXXD]	5.27774	20.77	1	2	2	3	183	19.8316	6.78564
Q1DDA2	Propionyl-CoA carboxylase, alpha subunit OS=Myxococcus xanthus (strain DK 1622) GN=pccA PE=4 SV=1 - [Q1DDA2_MYXXD]	29.0781	20.59	1	7	7	12	505	55.2255	8.73389
Q1D7V3	Uncharacterized protein OS=Myxococcus xanthus (strain DK 1622) GN=MXAN_3062 PE=4 SV=1 - [Q1D7V3_MYXXD]	7.28831	20.47	1	4	4	6	171	18.1758	9.39307
Q1DFU2	Rhodanese domain protein OS=Myxococcus xanthus (strain DK 1622) GN=MXAN_0199 PE=4 SV=1 - [Q1DFU2_MYXXD]	1.93398	20.43	1	3	3	3	93	10.1373	6.02393
Q1CXK1	Uncharacterized protein OS=Myxococcus xanthus (strain DK 1622) GN=MXAN_6755 PE=4 SV=1 - [Q1CXK1_MYXXD]	3.65357	20.42	1	4	4	5	191	21.3	8.93896
Q1CYB4	Outer membrane efflux protein domain protein OS=Myxococcus xanthus (strain DK 1622) GN=MXAN_6487 PE=4 SV=1 - [Q1CYB4_MYXXD]	18.6042	20.34	1	8	8	11	467	50.2137	5.46533
Q1D0B7	Translation elongation factor P OS=Myxococcus xanthus (strain DK 1622) GN=efp PE=3 SV=1 - [Q1D0B7_MYXXD]	5.94874	20.31	1	4	4	4	192	21.3241	5.49072
Q1DC35	Protein ApaG OS=Myxococcus xanthus (strain DK 1622) GN=apaG PE=3 SV=1 - [Q1DC35_MYXXD]	2.683	20.31	1	2	2	2	128	14.218	6.16357
Q1D5T1	Hydrolase, CocE/NonD family OS=Myxococcus xanthus (strain DK 1622) GN=MXAN_3810 PE=4 SV=1 - [Q1D5T1_MYXXD]	17.2053	20.31	1	7	7	12	645	72.9555	8.32373
Q1DDF6	N-succinylarginine dihydrolase OS=Myxococcus xanthus (strain DK 1622) GN=astB PE=3 SV=1 - [ASTB_MYXXD]	18.281	20.23	1	5	5	7	440	48.0286	6.90283
Q1D2Y6	Superoxide dismutase OS=Myxococcus xanthus (strain DK 1622) GN=sodB PE=3 SV=1 - [Q1D2Y6_MYXXD]	4.6555	20.21	1	3	3	3	193	21.6318	6.80029
Q1D5U6	Acyl-CoA dehydrogenase OS=Myxococcus xanthus (strain DK 1622) GN=acdA PE=3 SV=1 - [Q1D5U6_MYXXD]	16.6031	20.21	1	6	6	7	381	40.9647	6.1001
Q1D261	Argininosuccinate synthase OS=Myxococcus xanthus (strain DK 1622) GN=argG PE=3 SV=1 - [Q1D261_MYXXD]	16.4215	20.2	1	7	7	8	396	42.7473	7.10791
Q1D7G4	ABC transporter, ATP-binding protein OS=Myxococcus xanthus (strain DK 1622) GN=MXAN_3208 PE=4 SV=1 - [Q1D7G4_MYXXD]	9.55137	20.2	1	4	4	6	302	32.3528	6.15088
Q1D1K2	Uncharacterized protein OS=Myxococcus xanthus (strain DK 1622) GN=MXAN_5321 PE=4 SV=1 - [Q1D1K2_MYXXD]	6.00039	20.19	1	2	2	3	208	22.6547	6.53662
Q1DAT7	FHA domain protein OS=Myxococcus xanthus (strain DK 1622) GN=MXAN_2001 PE=4 SV=1 - [Q1DAT7_MYXXD]	7.34407	20.19	1	4	4	6	312	34.3649	5.37646
Q1D4T7	Acetyltransferase, GNAT family OS=Myxococcus xanthus (strain DK 1622) GN=MXAN_4161 PE=4 SV=1 - [Q1D4T7_MYXXD]	11.0496	20.14	1	4	4	5	283	30.9082	6.60986
Q1D9N0	Putative lipoprotein OS=Myxococcus xanthus (strain DK 1622) GN=MXAN_2423 PE=4 SV=1 - [Q1D9N0_MYXXD]	11.8116	20.12	1	6	6	7	487	51.3425	5.49072
Q1DA41	B12 binding domain/ArgK/methylmalonyl-CoA mutase family protein OS=Myxococcus xanthus (strain DK 1622) GN=MXAN_2261 PE=4 SV=1 - [Q1DA41_MYXXD]	35.2075	20.09	1	15	15	21	1155	128.469	6.43018
Q1D9M0	Uncharacterized protein OS=Myxococcus xanthus (strain DK 1622) GN=MXAN_2433 PE=4 SV=1 - [Q1D9M0_MYXXD]	6.49846	20	1	2	2	3	100	10.6856	6.78564
Q1D3B6	Protein translocase subunit SecD OS=Myxococcus xanthus (strain DK 1622) GN=secD PE=3 SV=1 - [Q1D3B6_MYXXD]	34.0585	20	1	11	11	15	590	64.4039	5.78271
Q1D4T9	Uridine kinase OS=Myxococcus xanthus (strain DK 1622) GN=udk PE=3 SV=1 - [Q1D4T9_MYXXD]	0	19.91	1	2	2	2	211	23.7054	7.25439
Q1DD43	Uncharacterized protein OS=Myxococcus xanthus (strain DK 1622) GN=MXAN_1170 PE=4 SV=1 - [Q1DD43_MYXXD]	5.65308	19.86	1	2	2	2	141	16.0584	9.93506
Q1D9L4	Type III secretion apparatus lipoprotein, YscJ/HrcJ family OS=Myxococcus xanthus (strain DK 1622) GN=MXAN_2439 PE=4 SV=1 - [Q1D9L4_MYXXD]	1.75225	19.85	1	3	3	4	272	28.9291	8.1333
Q1D764	50S ribosomal protein L24 OS=Myxococcus xanthus (strain DK 1622) GN=rplX PE=3 SV=1 - [RL24_MYXXD]	0	19.82	1	1	1	1	111	12.1485	9.56885
Q1DDU4	2-amino-3-carboxylmuconate-6-semialdehyde decarboxylase OS=Myxococcus xanthus (strain DK 1622) GN=MXAN_0918 PE=4 SV=1 - [Q1DDU4_MYXXD]	8.46001	19.82	1	3	3	4	338	38.0174	6.43018
Q1D8S3	NADH-quinone oxidoreductase subunit B OS=Myxococcus xanthus (strain DK 1622) GN=nuoB PE=3 SV=1 - [NUOB_MYXXD]	7.65393	19.79	1	4	4	4	187	20.8575	7.79639
Q1CY76	CobW/P47K family protein OS=Myxococcus xanthus (strain DK 1622) GN=MXAN_6524 PE=4 SV=1 - [Q1CY76_MYXXD]	18.8981	19.76	2	8	8	11	415	46.3355	4.90674
Q1D7Q7	Uncharacterized protein OS=Myxococcus xanthus (strain DK 1622) GN=MXAN_3113 PE=4 SV=1 - [Q1D7Q7_MYXXD]	0	19.72	1	2	2	2	142	15.2953	8.98291
Q1CZV3	Peptidase, M48 (Ste24 endopeptidase) family OS=Myxococcus xanthus (strain DK 1622) GN=MXAN_5933 PE=3 SV=1 - [Q1CZV3_MYXXD]	7.4296	19.71	1	6	6	6	274	29.1824	9.15869
Q1DE35	Uncharacterized protein OS=Myxococcus xanthus (strain DK 1622) GN=MXAN_0825 PE=4 SV=1 - [Q1DE35_MYXXD]	2.8918	19.71	1	2	2	2	208	22.8468	9.14404
Q1D810	Uncharacterized protein OS=Myxococcus xanthus (strain DK 1622) GN=MXAN_3004 PE=3 SV=1 - [Q1D810_MYXXD]	4.52665	19.65	1	2	2	2	173	18.7839	5.36377
Q1CVU5	Putative serine/threonine protein kinase OS=Myxococcus xanthus (strain DK 1622) GN=MXAN_7371 PE=4 SV=1 - [Q1CVU5_MYXXD]	15.793	19.65	1	8	8	9	458	49.9189	5.71924
Q1D2S8	Phosphoglucomutase OS=Myxococcus xanthus (strain DK 1622) GN=pgm PE=3 SV=1 - [Q1D2S8_MYXXD]	19.6205	19.63	1	6	6	10	545	58.616	6.49365
Q1D7U7	50S ribosomal protein L11 OS=Myxococcus xanthus (strain DK 1622) GN=rplK PE=3 SV=1 - [RL11_MYXXD]	4.50194	19.59	1	3	3	3	148	15.5716	9.87646
Q1D854	Sec-independent protein translocase protein TatA OS=Myxococcus xanthus (strain DK 1622) GN=tatA PE=3 SV=1 - [Q1D854_MYXXD]	11.8984	19.57	1	2	2	4	92	9.45499	10.5063
Q1D6L8	Dihydroorotase OS=Myxococcus xanthus (strain DK 1622) GN=pyrC PE=3 SV=1 - [Q1D6L8_MYXXD]	10.7519	19.45	1	5	5	6	437	46.5231	6.65381
Q1DDA0	Propionyl-CoA carboxylase, beta subunit OS=Myxococcus xanthus (strain DK 1622) GN=pccB PE=4 SV=1 - [Q1DDA0_MYXXD]	28.0253	19.42	1	7	7	13	520	56.5251	6.03662
Q1DDR0	6-phosphogluconolactonase OS=Myxococcus xanthus (strain DK 1622) GN=pgl PE=4 SV=1 - [Q1DDR0_MYXXD]	5.87882	19.28	1	4	4	4	223	24.3076	7.07861
Q1CY02	Thioredoxin domain protein OS=Myxococcus xanthus (strain DK 1622) GN=MXAN_6602 PE=4 SV=1 - [Q1CY02_MYXXD]	5.08825	19.27	1	3	3	3	218	25.0927	6.81494
Q1D280	Uncharacterized protein OS=Myxococcus xanthus (strain DK 1622) GN=MXAN_5089 PE=4 SV=1 - [Q1D280_MYXXD]	5.11231	19.23	1	2	2	2	104	11.3749	5.5415
Q1D6E1	50S ribosomal protein L20 OS=Myxococcus xanthus (strain DK 1622) GN=rplT PE=3 SV=1 - [RL20_MYXXD]	13.0106	19.13	1	2	2	4	115	13.0364	11.6636
Q1D3Q8	Putative molybdenum cofactor carrier protein OS=Myxococcus xanthus (strain DK 1622) GN=MXAN_4547 PE=4 SV=1 - [Q1D3Q8_MYXXD]	4.21339	19.13	1	2	2	3	183	19.8715	9.17334
Q1DBV4	Cold-shock protein CspA OS=Myxococcus xanthus (strain DK 1622) GN=cspA PE=4 SV=1 - [Q1DBV4_MYXXD]	5.76133	19.12	1	1	1	3	68	7.35263	6.52197
Q1D442	Cephalosporin hydroxylase family protein OS=Myxococcus xanthus (strain DK 1622) GN=MXAN_4410 PE=4 SV=1 - [Q1D442_MYXXD]	9.40619	19.06	1	5	5	6	320	36.4602	6.41748
Q1DCX4	Ribosomal silencing factor RsfS OS=Myxococcus xanthus (strain DK 1622) GN=rsfS PE=3 SV=1 - [Q1DCX4_MYXXD]	7.33936	19.01	1	2	2	3	121	13.2947	4.84326
Q1DB36	Putative serine/threonine protein kinase OS=Myxococcus xanthus (strain DK 1622) GN=MXAN_1892 PE=4 SV=1 - [Q1DB36_MYXXD]	15.7966	18.97	2	7	7	11	390	42.7361	5.30029
Q1D465	Beta-alanyl-CoA:ammonia lyase OS=Myxococcus xanthus (strain DK 1622) GN=MXAN_4385 PE=4 SV=1 - [Q1D465_MYXXD]	0	18.94	1	1	1	1	132	14.2412	5.98584
Q1DDQ0	Putative lipoprotein OS=Myxococcus xanthus (strain DK 1622) GN=MXAN_0962 PE=4 SV=1 - [Q1DDQ0_MYXXD]	53.7842	18.94	1	16	16	25	1130	116.963	4.37354
Q1D614	Phosphatidylserine decarboxylase proenzyme OS=Myxococcus xanthus (strain DK 1622) GN=psd PE=3 SV=1 - [PSD_MYXXD]	10.4025	18.93	1	5	5	6	280	30.7056	8.1333
Q1D7L0	Peptidase, M13 (Neprilysin) family OS=Myxococcus xanthus (strain DK 1622) GN=MXAN_3160 PE=4 SV=1 - [Q1D7L0_MYXXD]	24.1794	18.92	1	11	11	13	703	78.3599	7.04932
Q1DF41	Response regulator OS=Myxococcus xanthus (strain DK 1622) GN=MXAN_0462 PE=4 SV=1 - [Q1DF41_MYXXD]	4.15926	18.9	1	1	1	2	127	13.8361	6.15088
Q1D819	Peptidase, S1C (Protease Do) subfamily OS=Myxococcus xanthus (strain DK 1622) GN=MXAN_2995 PE=4 SV=1 - [Q1D819_MYXXD]	13.2676	18.86	1	6	6	6	493	51.1473	9.46631
Q1D641	Uncharacterized protein OS=Myxococcus xanthus (strain DK 1622) GN=MXAN_3695 PE=4 SV=1 - [Q1D641_MYXXD]	4.62072	18.84	1	2	2	2	69	7.87889	6.52197
Q1DD53	Asparaginase family protein OS=Myxococcus xanthus (strain DK 1622) GN=MXAN_1160 PE=4 SV=1 - [Q1DD53_MYXXD]	4.07726	18.8	1	3	3	3	351	36.5783	5.70654
Q1D862	ABC transporter, periplasmic substrate binding protein OS=Myxococcus xanthus (strain DK 1622) GN=MXAN_2951 PE=3 SV=1 - [Q1D862_MYXXD]	6.50784	18.77	1	4	4	5	309	33.6789	9.18799
Q1CZK5	Putative chemotaxis protein CheY OS=Myxococcus xanthus (strain DK 1622) GN=MXAN_6033 PE=4 SV=1 - [Q1CZK5_MYXXD]	0	18.75	1	3	3	3	128	14.0686	8.55811
Q1D6Y8	Carbamoyl-phosphate synthase large chain OS=Myxococcus xanthus (strain DK 1622) GN=carB PE=3 SV=1 - [CARB_MYXXD]	42.1835	18.74	1	13	13	19	1083	118.683	5.64307
Q1CYQ1	Maleylacetoacetate isomerase OS=Myxococcus xanthus (strain DK 1622) GN=maiA PE=3 SV=1 - [Q1CYQ1_MYXXD]	4.81324	18.72	1	3	3	4	219	24.3155	7.34229
Q1DA93	Uncharacterized protein OS=Myxococcus xanthus (strain DK 1622) GN=MXAN_2208 PE=4 SV=1 - [Q1DA93_MYXXD]	4.17928	18.71	1	3	3	3	155	17.1889	8.51416
Q1D6K8	Putative 3-dehydroquinate synthase OS=Myxococcus xanthus (strain DK 1622) GN=MXAN_3521 PE=3 SV=1 - [Q1D6K8_MYXXD]	8.42872	18.71	1	3	3	4	326	34.8778	9.72998
Q1D143	Tat (Twin-arginine translocation) pathway signal sequence domain protein OS=Myxococcus xanthus (strain DK 1622) GN=MXAN_5487 PE=4 SV=1 - [Q1D143_MYXXD]	6.53075	18.62	1	5	5	7	478	51.5093	7.7085
Q1DG19	Methylmalonate-semialdehyde dehydrogenase OS=Myxococcus xanthus (strain DK 1622) GN=mmsA PE=4 SV=1 - [Q1DG19_MYXXD]	16.62	18.62	1	6	6	7	494	51.9968	7.91357
Q1D3L9	ABC transporter, ATP-binding protein OS=Myxococcus xanthus (strain DK 1622) GN=MXAN_4586 PE=4 SV=1 - [Q1D3L9_MYXXD]	33.3061	18.61	1	7	7	15	532	59.2135	6.18896
Q1D1L5	Uncharacterized protein OS=Myxococcus xanthus (strain DK 1622) GN=MXAN_5307 PE=4 SV=1 - [Q1D1L5_MYXXD]	2.03495	18.6	1	1	1	1	86	9.7721	10.5796
Q1D6J0	Succinate dehydrogenase, iron-sulfur protein OS=Myxococcus xanthus (strain DK 1622) GN=sdhB PE=4 SV=1 - [Q1D6J0_MYXXD]	7.82739	18.59	1	4	4	4	269	29.3217	7.72314
Q1DFN7	Peptidase homolog, M20 family OS=Myxococcus xanthus (strain DK 1622) GN=MXAN_0255 PE=4 SV=1 - [Q1DFN7_MYXXD]	15.6379	18.56	1	7	7	8	431	46.8662	5.37646
Q1DAZ4	Serine--tRNA ligase OS=Myxococcus xanthus (strain DK 1622) GN=serS PE=3 SV=1 - [SYS_MYXXD]	21.0746	18.54	1	6	6	10	426	47.8077	6.7124
Q306N4	PilO OS=Myxococcus xanthus (strain DK 1622) GN=pilO PE=1 SV=1 - [Q306N4_MYXXD]	5.13211	18.54	1	2	2	3	205	22.8689	5.52881
Q1CY77	50S ribosomal protein L33 2 OS=Myxococcus xanthus (strain DK 1622) GN=rpmG2 PE=3 SV=1 - [RL332_MYXXD]	4.79165	18.52	1	1	1	2	54	6.25247	10.6089
Q1CXM5	Dihydrodipicolinate synthase family protein OS=Myxococcus xanthus (strain DK 1622) GN=MXAN_6731 PE=3 SV=1 - [Q1CXM5_MYXXD]	12.7245	18.52	1	4	4	5	297	31.9222	8.04541
Q1D811	MotA/TolQ/ExbB proton channel family protein OS=Myxococcus xanthus (strain DK 1622) GN=MXAN_3003 PE=3 SV=1 - [Q1D811_MYXXD]	6.49984	18.46	1	3	3	4	260	27.7319	8.27979
Q1DFL0	Putative lipoprotein OS=Myxococcus xanthus (strain DK 1622) GN=MXAN_0283 PE=4 SV=1 - [Q1DFL0_MYXXD]	7.66194	18.44	1	4	4	4	320	32.5102	6.17627
Q1D0H5	Pyrimidine-nucleoside phosphorylase OS=Myxococcus xanthus (strain DK 1622) GN=pdp PE=3 SV=1 - [Q1D0H5_MYXXD]	15.9481	18.43	1	7	7	8	434	46.3132	6.16357
Q1D7K0	Oxidoreductase, zinc-binding dehydrogenase family OS=Myxococcus xanthus (strain DK 1622) GN=MXAN_3170 PE=4 SV=1 - [Q1D7K0_MYXXD]	9.81224	18.39	1	4	4	6	348	37.6765	7.40088
Q1D3G6	Uncharacterized protein OS=Myxococcus xanthus (strain DK 1622) GN=MXAN_4641 PE=4 SV=1 - [Q1D3G6_MYXXD]	15.6088	18.39	1	6	6	8	533	56.5883	6.27783
Q1DEV0	ABC transporter, ATP-binding protein OS=Myxococcus xanthus (strain DK 1622) GN=MXAN_0554 PE=4 SV=1 - [Q1DEV0_MYXXD]	14.3704	18.39	1	5	5	7	310	34.3552	6.96143
Q1D0H8	Uncharacterized protein OS=Myxococcus xanthus (strain DK 1622) GN=MXAN_5707 PE=4 SV=1 - [Q1D0H8_MYXXD]	4.66054	18.38	1	2	2	2	136	14.6682	5.21143
Q1DE87	Iron ABC transporter, periplasmic iron-binding protein OS=Myxococcus xanthus (strain DK 1622) GN=MXAN_0770 PE=4 SV=1 - [Q1DE87_MYXXD]	8.19546	18.35	1	4	4	5	327	34.8128	9.34912
Q1DDQ9	Glucose-6-phosphate 1-dehydrogenase OS=Myxococcus xanthus (strain DK 1622) GN=zwf PE=3 SV=1 - [Q1DDQ9_MYXXD]	24.6018	18.29	1	10	10	15	514	57.5557	6.81494
Q1D227	Tol-pal system protein YbgF OS=Myxococcus xanthus (strain DK 1622) GN=ygbF PE=4 SV=1 - [Q1D227_MYXXD]	13.031	18.27	1	5	5	6	323	35.713	9.40771
Q1D0L9	ATPase, AAA family OS=Myxococcus xanthus (strain DK 1622) GN=MXAN_5666 PE=4 SV=1 - [Q1D0L9_MYXXD]	14.9471	18.24	1	5	5	7	329	36.9174	6.66846
Q1DG27	Uncharacterized protein OS=Myxococcus xanthus (strain DK 1622) GN=MXAN_0113 PE=4 SV=1 - [Q1DG27_MYXXD]	21.9194	18.21	1	7	7	13	560	58.9828	5.51611
Q1D348	Riboflavin synthase, alpha subunit OS=Myxococcus xanthus (strain DK 1622) GN=ribE PE=4 SV=1 - [Q1D348_MYXXD]	10.3877	18.18	1	4	4	5	220	23.1711	5.64307
Q1D8Y1	Glutamate--tRNA ligase OS=Myxococcus xanthus (strain DK 1622) GN=gltX PE=3 SV=1 - [SYE_MYXXD]	19.2523	18.16	1	6	6	8	479	53.1752	6.41748
Q1D621	Uncharacterized protein OS=Myxococcus xanthus (strain DK 1622) GN=MXAN_3716 PE=4 SV=1 - [Q1D621_MYXXD]	10.8744	18.14	1	3	3	6	237	24.6533	8.33838
Q1D1F0	Uroporphyrinogen decarboxylase OS=Myxococcus xanthus (strain DK 1622) GN=hemE PE=3 SV=1 - [DCUP_MYXXD]	2.00231	18.1	1	3	3	4	348	37.925	6.81494
Q1D298	Uncharacterized protein OS=Myxococcus xanthus (strain DK 1622) GN=MXAN_5071 PE=4 SV=1 - [Q1D298_MYXXD]	6.25744	18.08	1	3	3	4	271	29.7024	6.06201
Q1CYZ5	Cyclic nucleotide-binding domain protein OS=Myxococcus xanthus (strain DK 1622) GN=MXAN_6249 PE=4 SV=1 - [Q1CYZ5_MYXXD]	3.84946	18.06	1	6	6	6	465	51.406	7.02002
Q1D6Z7	GTP-binding protein TypA OS=Myxococcus xanthus (strain DK 1622) GN=typA PE=4 SV=1 - [Q1D6Z7_MYXXD]	15.2602	18.05	1	8	8	11	615	67.9854	5.79541
Q1D762	30S ribosomal protein S14 type Z OS=Myxococcus xanthus (strain DK 1622) GN=rpsZ PE=3 SV=1 - [RS14Z_MYXXD]	5.27428	18.03	1	1	1	2	61	7.13792	11.6636
Q1D439	Uncharacterized protein OS=Myxococcus xanthus (strain DK 1622) GN=MXAN_4413 PE=4 SV=1 - [Q1D439_MYXXD]	12.4992	18.03	1	6	7	8	466	51.4056	6.354
Q1D7V5	Adventurous gliding motility protein CglB OS=Myxococcus xanthus (strain DK 1622) GN=cglB PE=4 SV=1 - [Q1D7V5_MYXXD]	10.326	18.03	1	5	5	6	416	44.178	4.75439
Q1DFR3	DNA-binding protein OS=Myxococcus xanthus (strain DK 1622) GN=MXAN_0228 PE=4 SV=1 - [Q1DFR3_MYXXD]	2.31648	18.03	1	2	2	2	122	13.2223	9.979
Q1D208	Uncharacterized protein OS=Myxococcus xanthus (strain DK 1622) GN=MXAN_5162 PE=4 SV=1 - [Q1D208_MYXXD]	5.23505	18.02	1	3	3	3	283	28.8072	5.09717
Q1DAN0	Hydrolase, carbon-nitrogen family OS=Myxococcus xanthus (strain DK 1622) GN=MXAN_2064 PE=4 SV=1 - [Q1DAN0_MYXXD]	7.76167	17.98	1	3	3	3	267	28.717	6.88818
Q1D7W5	Aspartate-semialdehyde dehydrogenase OS=Myxococcus xanthus (strain DK 1622) GN=asd PE=3 SV=1 - [Q1D7W5_MYXXD]	8.46174	17.96	1	4	4	6	362	38.6905	7.53271
Q1D9I8	Tetratricopeptide repeat protein OS=Myxococcus xanthus (strain DK 1622) GN=MXAN_2465 PE=4 SV=1 - [Q1D9I8_MYXXD]	8.72824	17.95	1	3	3	5	312	35.3615	6.53662
Q1D4V4	Response regulator FrzZ OS=Myxococcus xanthus (strain DK 1622) GN=frzZ PE=4 SV=1 - [Q1D4V4_MYXXD]	13.3648	17.93	1	5	5	6	290	30.466	5.30029
Q1D462	D-lysine 5,6-aminomutase, alpha subunit OS=Myxococcus xanthus (strain DK 1622) GN=kamD PE=4 SV=1 - [Q1D462_MYXXD]	17.6379	17.83	1	6	6	6	516	57.7774	6.12549
Q1D230	50S ribosomal protein L31 OS=Myxococcus xanthus (strain DK 1622) GN=rpmE PE=3 SV=1 - [RL31_MYXXD]	3.65961	17.81	1	1	1	4	73	8.10807	9.62744
Q1D4B4	Hydrolase, NUDIX family OS=Myxococcus xanthus (strain DK 1622) GN=MXAN_4335 PE=3 SV=1 - [Q1D4B4_MYXXD]	3.3742	17.78	1	2	2	3	135	15.7118	5.21143
Q1D3D6	Acyl-CoA dehydrogenase OS=Myxococcus xanthus (strain DK 1622) GN=MXAN_4671 PE=3 SV=1 - [Q1D3D6_MYXXD]	21.3871	17.75	1	8	8	12	614	66.2759	6.04932
Q1CZG0	Putative cytochrome c OS=Myxococcus xanthus (strain DK 1622) GN=MXAN_6078 PE=4 SV=1 - [Q1CZG0_MYXXD]	8.78165	17.73	1	4	4	7	220	24.5749	6.96143
Q1D0R1	Uncharacterized protein OS=Myxococcus xanthus (strain DK 1622) GN=MXAN_5623 PE=4 SV=1 - [Q1D0R1_MYXXD]	5.19973	17.65	1	2	2	4	170	19.1069	8.17725
Q1D4Z5	Delta-aminolevulinic acid dehydratase OS=Myxococcus xanthus (strain DK 1622) GN=hemB PE=3 SV=1 - [Q1D4Z5_MYXXD]	9.23781	17.61	1	4	4	4	335	36.9851	7.21045
Q1D8V4	Cyclic nucleotide-binding domain protein OS=Myxococcus xanthus (strain DK 1622) GN=MXAN_2702 PE=4 SV=1 - [Q1D8V4_MYXXD]	2.52937	17.59	1	3	3	4	216	24.2306	5.75732
Q1D2U6	Adventurous gliding motility protein AglT OS=Myxococcus xanthus (strain DK 1622) GN=aglT PE=4 SV=1 - [Q1D2U6_MYXXD]	19.6112	17.57	1	4	4	6	478	51.5295	6.40479
Q1DCE0	Uncharacterized protein OS=Myxococcus xanthus (strain DK 1622) GN=MXAN_1426 PE=4 SV=1 - [Q1DCE0_MYXXD]	6.01034	17.53	1	3	3	3	251	26.964	9.81787
Q1D7R1	DNA polymerase I OS=Myxococcus xanthus (strain DK 1622) GN=polA PE=3 SV=1 - [Q1D7R1_MYXXD]	22.4044	17.51	1	10	10	13	908	99.4961	6.59521
Q1CWP8	Probable transcriptional regulatory protein MXAN_7062 OS=Myxococcus xanthus (strain DK 1622) GN=MXAN_7062 PE=3 SV=1 - [Y7062_MYXXD]	6.97393	17.5	1	3	3	4	240	26.2364	5.50342
Q1D342	Acyl carrier protein OS=Myxococcus xanthus (strain DK 1622) GN=acpP PE=3 SV=1 - [Q1D342_MYXXD]	8.157	17.5	1	2	2	7	80	8.82431	4.11963
Q1DEA6	Conserved domain protein OS=Myxococcus xanthus (strain DK 1622) GN=MXAN_0751 PE=4 SV=1 - [Q1DEA6_MYXXD]	28.6965	17.49	1	9	9	13	726	79.0407	8.11865
Q1D488	Uncharacterized protein OS=Myxococcus xanthus (strain DK 1622) GN=MXAN_4362 PE=4 SV=1 - [Q1D488_MYXXD]	4.99171	17.44	1	1	1	3	86	9.5529	7.25439
Q1D570	Uncharacterized protein OS=Myxococcus xanthus (strain DK 1622) GN=MXAN_4024 PE=4 SV=1 - [Q1D570_MYXXD]	16.4844	17.38	1	4	4	5	328	36.5908	9.17334
Q1D796	Hydrolase, alpha/beta fold family OS=Myxococcus xanthus (strain DK 1622) GN=MXAN_3278 PE=4 SV=1 - [Q1D796_MYXXD]	6.56453	17.36	1	3	3	3	265	27.5924	5.35107
Q1D3B7	Protein-export membrane protein SecF OS=Myxococcus xanthus (strain DK 1622) GN=secF PE=3 SV=1 - [Q1D3B7_MYXXD]	7.99082	17.35	1	4	4	5	392	42.3792	5.8335
Q1DCB3	Uncharacterized protein OS=Myxococcus xanthus (strain DK 1622) GN=MXAN_1453 PE=4 SV=1 - [Q1DCB3_MYXXD]	16.88	17.35	1	4	4	7	317	35.0761	6.53662
Q1D9T0	M38 (Beta-aspartyl dipeptidase) family protein OS=Myxococcus xanthus (strain DK 1622) GN=MXAN_2373 PE=4 SV=1 - [Q1D9T0_MYXXD]	9.40168	17.34	1	5	5	6	467	50.3673	6.49365
Q1DA06	O-methyltransferase family protein OS=Myxococcus xanthus (strain DK 1622) GN=MXAN_2296 PE=4 SV=1 - [Q1DA06_MYXXD]	11.4732	17.3	1	4	4	5	341	36.826	5.89697
Q1D967	Uncharacterized protein OS=Myxococcus xanthus (strain DK 1622) GN=MXAN_2587 PE=4 SV=1 - [Q1D967_MYXXD]	2.1486	17.27	1	1	1	1	110	11.9743	4.7417
Q1DCX3	Tetratricopeptide repeat protein OS=Myxococcus xanthus (strain DK 1622) GN=MXAN_1241 PE=4 SV=1 - [Q1DCX3_MYXXD]	0	17.22	1	1	1	2	151	16.5363	5.31299
Q1CZU5	Putative ATP:cob(I)alamin adenosyltransferase OS=Myxococcus xanthus (strain DK 1622) GN=MXAN_5941 PE=4 SV=1 - [Q1CZU5_MYXXD]	5.37141	17.2	1	2	2	3	186	20.2647	6.69775
Q1CVW3	Uncharacterized protein OS=Myxococcus xanthus (strain DK 1622) GN=MXAN_7352 PE=4 SV=1 - [Q1CVW3_MYXXD]	8.91674	17.17	1	3	3	4	198	21.3147	8.1626
Q1D2L9	Phosphoserine aminotransferase OS=Myxococcus xanthus (strain DK 1622) GN=serC PE=3 SV=1 - [SERC_MYXXD]	16.9305	17.13	1	5	5	8	362	40.1285	8.71924
Q1D2E3	Uncharacterized protein OS=Myxococcus xanthus (strain DK 1622) GN=MXAN_5025 PE=4 SV=1 - [Q1D2E3_MYXXD]	21.1987	17.12	1	6	6	11	438	46.7245	5.021
Q1CZI2	Putative esterase OS=Myxococcus xanthus (strain DK 1622) GN=MXAN_6056 PE=4 SV=1 - [Q1CZI2_MYXXD]	8.69173	17.12	1	3	3	5	292	32.3159	7.04932
Q1D521	ABC transporter, ATP-binding protein OS=Myxococcus xanthus (strain DK 1622) GN=MXAN_4074 PE=4 SV=1 - [Q1D521_MYXXD]	7.81897	17.06	1	4	4	5	293	32.4731	8.19189
Q1DBP3	Deoxyhypusine synthase family protein OS=Myxococcus xanthus (strain DK 1622) GN=MXAN_1678 PE=4 SV=1 - [Q1DBP3_MYXXD]	18.4033	17.06	1	3	3	8	340	37.9389	5.33838
Q1DAR8	Xaa-Pro aminopeptidase OS=Myxococcus xanthus (strain DK 1622) GN=pepP PE=4 SV=1 - [Q1DAR8_MYXXD]	9.67438	17.05	1	5	5	7	516	56.9815	8.104
Q1D9E0	General secretion pathway protein D OS=Myxococcus xanthus (strain DK 1622) GN=gspD PE=3 SV=1 - [Q1D9E0_MYXXD]	40.5544	17.03	1	11	11	17	863	91.7875	5.73193
Q1DEE3	Histidine kinase OS=Myxococcus xanthus (strain DK 1622) GN=MXAN_0712 PE=4 SV=1 - [Q1DEE3_MYXXD]	24.5463	17.03	1	6	10	11	1967	212.619	5.64307
Q1CZL7	NifU family protein OS=Myxococcus xanthus (strain DK 1622) GN=MXAN_6021 PE=4 SV=1 - [Q1CZL7_MYXXD]	5.89443	17.02	1	2	2	2	188	20.041	4.57666
Q1D5P9	Tryptophanyl-tRNA synthetase OS=Myxococcus xanthus (strain DK 1622) GN=trpS PE=3 SV=1 - [Q1D5P9_MYXXD]	6.86114	17	1	3	3	4	347	38.3039	7.6792
Q1D2W0	Signal recognition particle protein OS=Myxococcus xanthus (strain DK 1622) GN=ffh PE=3 SV=1 - [Q1D2W0_MYXXD]	12.0198	16.97	1	6	6	7	548	60.3797	9.34912
Q1CYI2	7-cyano-7-deazaguanine synthase OS=Myxococcus xanthus (strain DK 1622) GN=queC PE=3 SV=1 - [QUEC_MYXXD]	11.5842	16.96	1	3	3	5	230	24.3973	6.12549
Q1CWX4	Uncharacterized protein OS=Myxococcus xanthus (strain DK 1622) GN=MXAN_6985 PE=4 SV=1 - [Q1CWX4_MYXXD]	13.5422	16.93	1	4	4	6	502	52.7383	6.7124
Q1DDB8	2-dehydro-3-deoxyphosphooctonate aldolase OS=Myxococcus xanthus (strain DK 1622) GN=kdsA PE=3 SV=1 - [Q1DDB8_MYXXD]	9.67359	16.91	1	3	3	4	278	30.0054	7.44482
Q1CZQ5	O-methyltransferase family protein OS=Myxococcus xanthus (strain DK 1622) GN=MXAN_5983 PE=4 SV=1 - [Q1CZQ5_MYXXD]	11.408	16.9	1	3	3	5	213	23.25	5.2876
Q1D0I9	Serine/threonine protein kinase OS=Myxococcus xanthus (strain DK 1622) GN=MXAN_5696 PE=4 SV=1 - [Q1D0I9_MYXXD]	14.5909	16.9	8	9	10	11	840	89.3536	6.45557
Q1DCC0	Biopolymer transport protein, ExbD/TolR family OS=Myxococcus xanthus (strain DK 1622) GN=MXAN_1446 PE=3 SV=1 - [Q1DCC0_MYXXD]	5.15546	16.87	1	3	3	3	166	18.0015	5.03369
Q1D1I7	Uncharacterized protein OS=Myxococcus xanthus (strain DK 1622) GN=MXAN_5336 PE=4 SV=1 - [Q1D1I7_MYXXD]	31.9178	16.84	1	14	14	18	1259	138.834	6.90283
Q1D2X1	Putative serine/threonine protein kinase OS=Myxococcus xanthus (strain DK 1622) GN=MXAN_4841 PE=4 SV=1 - [Q1D2X1_MYXXD]	13.1019	16.83	1	3	4	5	404	43.5288	9.59814
Q1DG51	Glutathione S-transferase domain protein OS=Myxococcus xanthus (strain DK 1622) GN=MXAN_0089 PE=4 SV=1 - [Q1DG51_MYXXD]	8.40401	16.82	1	4	4	4	214	23.9746	5.68115
Q1CXU8	Putative lipoprotein OS=Myxococcus xanthus (strain DK 1622) GN=MXAN_6658 PE=4 SV=1 - [Q1CXU8_MYXXD]	26.7313	16.74	2	7	7	12	687	71.2164	4.56396
Q1DBZ9	Putative serine O-acetyltransferase OS=Myxococcus xanthus (strain DK 1622) GN=MXAN_1572 PE=4 SV=1 - [Q1DBZ9_MYXXD]	6.49941	16.73	1	4	4	4	281	30.7802	6.37939
Q1DAU2	Uncharacterized protein OS=Myxococcus xanthus (strain DK 1622) GN=MXAN_1996 PE=4 SV=1 - [Q1DAU2_MYXXD]	7.8737	16.73	1	4	4	4	251	26.6397	4.57666
Q1DCL2	Glycerol-3-phosphate dehydrogenase [NAD(P)+] OS=Myxococcus xanthus (strain DK 1622) GN=gpsA PE=3 SV=1 - [GPDA_MYXXD]	9.35846	16.72	1	4	4	5	335	35.8358	7.84033
[truncated: 1,096 more rows]

## Sheet: DK1622-ΔMXAN_0049-R3
Accession	Description	Score	Coverage	# Proteins	# Unique Peptides	# Peptides	# PSMs	# AAs	MW [kDa]	calc. pI
[truncated: 1,547 more rows]

[truncated: 12 more sheets: DK1622-DK1622, DK1622-DK1622-R2, DK1622-DK1622-R3, ΔMXAN_0049-ΔMXAN_0049, ΔMXAN_0049-ΔMXAN_0049-R2, ΔMXAN_0049-ΔMXAN_0049-R3, 1238-boundary common proteins, 934-common protein in DK-DK, 856- common in MXAN_0049-0049, 373-unique protein in Boundary, 45-unique pro. MXAN_0049-004, 72 unique proteins in DK-DK]
