# Supplementary material for: Omics Studies Revealed the Factors Involved in the Formation of Colony Boundary in Myxococcus xanthus
Source: Cells. 2019 Jun 3;8(6):530. doi: 10.3390/cells8060530 (PMC6627406; doi:10.3390/cells8060530)
Supplement: Supplementary file 1 [file cells-08-00530-s001.zip › Supplementary Dataset S1-S3/Dataset S2-Supplementary dataset-GO slim.xlsx]

## Sheet: GO-DK1622- ΔMXAN_0049 
DK1622- ΔMXAN_0049 (boundary)
GO Slim Statistics (Molecular function)					GO Slim Statistics (Cellular component)					GO Slim Statistics (Biological process)
ID	Term	Frequency (p-value)	Hyperlink		ID	Term	Frequency (p-value)	Hyperlink		ID	Term	Frequency (p-value)	Hyperlink
GO:0043167	ion binding	310 (0.01)	https://proteininformationresource.org/cgi-bin/pt_seq_go_cat.pl?random_num=865447&db=&full_str=~JOB:656447&type=GOFUNC&datatype=&md=&jw=1&ipr=1&iprox=&org=&job=JOB:656447		GO:0005737	cytoplasm	131 (0.03)	https://proteininformationresource.org/cgi-bin/pt_seq_go_cat.pl?random_num=400273&db=&full_str=~JOB:656447&type=GOCOMP&datatype=&md=&jw=1&ipr=1&iprox=&org=&job=JOB:656447		GO:0006520	cellular amino acid metabolic process	88 (0.04)	https://proteininformationresource.org/cgi-bin/pt_seq_go_cat.pl?random_num=571653&db=&full_str=~JOB:656447&type=GOPROC&datatype=&md=&jw=1&ipr=1&iprox=&org=&job=JOB:656447	.
GO:0000166	nucleotide binding	205 (0.01)			GO:0016020	membrane	124 (0.05)			GO:0006412	translation	74 (0.02)
GO:0016740	transferase activity	193 (0.04)			GO:0005840	ribosome	37 (0.02)			GO:0009117	nucleotide metabolic process	67 (0.02)
GO:0008144	drug binding	165 (0.07)			GO:0030313	cell envelope	14 (0.00)			GO:0050789	regulation of biological process	58 (0.87)
GO:0016787	hydrolase activity	135 (0.00)			GO:0005575	cellular_component	12 (0.23)			GO:0017144	drug metabolic process	55 (0.02)
GO:0048037	cofactor binding	127 (0.07)			GO:0030312	external encapsulating structure	12 (0.00)			GO:0051186	cofactor metabolic process	55 (0.01)
GO:0016491	oxidoreductase activity	121 (0.07)			GO:0015935	small ribosomal subunit	8 (0.00)			GO:0006082	organic acid metabolic process	44 (0.00)
GO:0003676	nucleic acid binding	119 (0.32)			GO:0032991	protein-containing complex	7 (0.11)			GO:0050896	response to stimulus	34 (0.81)
GO:0016874	ligase activity	57 (0.05)			GO:0016469	proton-transporting two-sector ATPase complex	6 (0.11)			GO:0006725	cellular aromatic compound metabolic process	33 (0.00)
GO:0008233	peptidase activity	56 (0.05)			GO:0042597	periplasmic space	5 (0.29)			GO:0046483	heterocycle metabolic process	32 (0.00)
GO:0016853	isomerase activity	47 (0.06)			GO:0005694	chromosome	4 (0.39)			GO:0005975	carbohydrate metabolic process	30 (0.23)
GO:0005198	structural molecule activity	44 (0.00)			GO:0005576	extracellular region	3 (0.33)			GO:0007154	cell communication	27 (0.29)
GO:0016829	lyase activity	43 (0.00)			GO:0045239	tricarboxylic acid cycle enzyme complex	1 (0.07)			GO:0006807	nitrogen compound metabolic process	27 (0.04)
GO:0019842	vitamin binding	40 (0.01)			GO:0045252	oxoglutarate dehydrogenase complex	1 (0.01)			GO:0016070	RNA metabolic process	26 (0.00)
GO:0005215	transporter activity	39 (0.00)			GO:0043190	ATP-binding cassette (ABC) transporter complex	1 (0.06)			GO:0015031	protein transport	22 (0.00)
GO:0051540	metal cluster binding	24 (0.01)			GO:0042579	microbody	1 (0.33)			GO:0044255	cellular lipid metabolic process	21 (0.03)
GO:0003824	catalytic activity	22 (0.29)			GO:0045254	pyruvate dehydrogenase complex	1 (0.01)			GO:0006790	sulfur compound metabolic process	21 (0.00)
GO:0001882	nucleoside binding	16 (0.13)			GO:0009289	pilus	1 (0.40)			GO:0009116	nucleoside metabolic process	21 (0.00)
GO:0009055	electron transfer activity	15 (0.06)			GO:0032153	cell division site	1 (0.82)			GO:0006793	phosphorus metabolic process	20 (0.18)
GO:0005515	protein binding	15 (0.41)			GO:0043231	intracellular membrane-bounded organelle	1 (0.22)			GO:0006351	transcription, DNA-templated	19 (0.02)
GO:0033218	amide binding	12 (0.02)			GO:0000502	proteasome complex	1 (0.99)			GO:0008152	metabolic process	18 (0.00)
GO:0046906	tetrapyrrole binding	12 (0.06)			GO:0042575	DNA polymerase complex	1 (0.83)			GO:0043603	cellular amide metabolic process	18 (0.00)
GO:0016209	antioxidant activity	8 (0.06)			GO:0005960	glycine cleavage complex	1 (0.10)			GO:0065008	regulation of biological quality	18 (0.11)
GO:0003674	molecular_function	8 (0.00)			GO:0005739	mitochondrion	1 (0.00)			GO:0045333	cellular respiration	17 (0.42)
GO:0051213	dioxygenase activity	6 (0.09)			GO:0048476	Holliday junction resolvase complex	1 (0.10)			GO:0006766	vitamin metabolic process	14 (0.02)
GO:0004497	monooxygenase activity	6 (0.91)			GO:0032993	protein-DNA complex	1 (0.00)			GO:0009059	macromolecule biosynthetic process	14 (0.44)
GO:0004386	helicase activity	5 (0.37)			GO:0033202	DNA helicase complex	1 (0.27)			GO:0044238	primary metabolic process	11 (0.00)
GO:0030234	enzyme regulator activity	3 (0.86)			GO:0000786	nucleosome	1 (0.64)			GO:0006457	protein folding	11 (0.00)
GO:0038023	signaling receptor activity	3 (0.32)			GO:0009986	cell surface	1 (0.51)			GO:0006396	RNA processing	11 (0.44)
GO:0019239	deaminase activity	3 (0.21)				unclassified	907 (0.00)			GO:0006811	ion transport	10 (0.73)
GO:0016597	amino acid binding	2 (0.09)			Total UniProtKB ACCs in this JOB = 1238					GO:0006259	DNA metabolic process	10 (0.52)
GO:0043021	ribonucleoprotein complex binding	2 (0.56)								GO:0006139	nucleobase-containing compound metabolic process	9 (0.00)
GO:0030246	carbohydrate binding	2 (0.35)								GO:0006081	cellular aldehyde metabolic process	9 (0.00)
GO:0005488	binding	1 (0.27)								GO:0042254	ribosome biogenesis	9 (0.19)
GO:0004133	glycogen debranching enzyme activity	1 (0.20)								GO:0005976	polysaccharide metabolic process	9 (0.06)
GO:0031992	energy transducer activity	1 (0.00)								GO:0006281	DNA repair	9 (0.38)
GO:0031406	carboxylic acid binding	1 (0.56)								GO:0042440	pigment metabolic process	8 (0.00)
GO:0019213	deacetylase activity	1 (0.82)								GO:0006629	lipid metabolic process	7 (0.11)
	unclassified	444 (0.01)								GO:0006091	generation of precursor metabolites and energy	7 (0.02)
Total UniProtKB ACCs in this JOB = 1238										GO:0006260	DNA replication	7 (0.63)
										GO:0051301	cell division	7 (0.79)
										GO:0051641	cellular localization	6 (0.54)
										GO:0006730	one-carbon metabolic process	6 (0.00)
										GO:0009225	nucleotide-sugar metabolic process	6 (0.00)
										GO:0006464	cellular protein modification process	6 (0.22)
										GO:0007049	cell cycle	6 (0.50)
										GO:0009057	macromolecule catabolic process	6 (0.43)
										GO:0044085	cellular component biogenesis	5 (0.67)
										GO:0006810	transport	5 (0.00)
										GO:0022411	cellular component disassembly	5 (0.00)
										GO:0042133	neurotransmitter metabolic process	5 (0.01)
										GO:0046903	secretion	5 (0.62)
										GO:0045229	external encapsulating structure organization	5 (0.85)
										GO:0022900	electron transport chain	5 (0.45)
										GO:0006119	oxidative phosphorylation	5 (0.01)
										GO:0006066	alcohol metabolic process	5 (0.07)
										GO:0055114	oxidation-reduction process	4 (0.77)
										GO:0051276	chromosome organization	4 (0.82)
										GO:0009308	amine metabolic process	4 (0.37)
										GO:0042180	cellular ketone metabolic process	4 (0.35)
										GO:0032989	cellular component morphogenesis	4 (0.66)
										GO:0040011	locomotion	4 (0.25)
										GO:0007155	cell adhesion	3 (0.71)
										GO:0006508	proteolysis	3 (0.80)
										GO:0065003	protein-containing complex assembly	3 (0.28)
										GO:0043412	macromolecule modification	3 (0.18)
										GO:0043101	purine-containing compound salvage	3 (0.02)
										GO:0006112	energy reserve metabolic process	3 (0.00)
										GO:0022607	cellular component assembly	3 (0.27)
										GO:0061024	membrane organization	2 (0.17)
										GO:0006518	peptide metabolic process	2 (0.39)
										GO:0051604	protein maturation	2 (0.98)
										GO:0006354	DNA-templated transcription, elongation	2 (0.24)
										GO:0000003	reproduction	2 (0.84)
										GO:0019538	protein metabolic process	2 (0.74)
										GO:0006996	organelle organization	2 (0.17)
										GO:0006865	amino acid transport	2 (0.91)
										GO:0006323	DNA packaging	1 (0.90)
										GO:0009292	genetic transfer	1 (0.54)
										GO:0051179	localization	1 (0.23)
										GO:0008655	pyrimidine-containing compound salvage	1 (0.15)
										GO:0015833	peptide transport	1 (0.60)
										GO:0015893	drug transport	1 (0.94)
										GO:0043163	cell envelope organization	1 (0.62)
										GO:0051234	establishment of localization	1 (0.42)
										GO:0046490	isopentenyl diphosphate metabolic process	1 (0.91)
										GO:0006662	glycerol ether metabolic process	1 (0.68)
										GO:0051704	multi-organism process	1 (0.60)
										GO:0006304	DNA modification	1 (0.58)
										GO:0006113	fermentation	1 (0.02)
										GO:0051189	prosthetic group metabolic process	1 (0.73)
											unclassified	766 (0.01)
										Total UniProtKB ACCs in this JOB = 1238

## Sheet: GO DK1622-DK1622
DK1622-DK1622 (non-boundary)
GO Slim Statistics (Molecular function)					GO Slim Statistics (Cellular component)					GO Slim Statistics (Biological process)
ID	Term	Frequency (p-value)	Hyperlink		ID	Term	Frequency (p-value)	Hyperlink		ID	Term	Frequency (p-value)	Hyperlink
GO:0043167	ion binding	206 (0.00)	https://proteininformationresource.org/cgi-bin/pt_seq_go_cat.pl?random_num=166391&db=&full_str=~JOB:761978&type=GOFUNC&datatype=&md=&jw=1&ipr=1&iprox=&org=&job=JOB:761978		GO:0016020	membrane	126 (0.02)	https://proteininformationresource.org/cgi-bin/pt_seq_go_cat.pl?random_num=896692&db=&full_str=~JOB:761978&type=GOCOMP&datatype=&md=&jw=1&ipr=1&iprox=&org=&job=JOB:761978		GO:0006520	cellular amino acid metabolic process	65 (0.01)	https://proteininformationresource.org/cgi-bin/pt_seq_go_cat.pl?random_num=667906&db=&full_str=~JOB:761978&type=GOPROC&datatype=&md=&jw=1&ipr=1&iprox=&org=&job=JOB:761978		.
GO:0000166	nucleotide binding	131 (0.00)			GO:0005737	cytoplasm	94 (0.04)			GO:0006412	translation	60 (0.02)
GO:0016740	transferase activity	108 (0.43)			GO:0005840	ribosome	33 (0.03)			GO:0009117	nucleotide metabolic process	50 (0.02)
GO:0008144	drug binding	102 (0.00)			GO:0030313	cell envelope	21 (0.08)			GO:0017144	drug metabolic process	45 (0.02)
GO:0016491	oxidoreductase activity	99 (0.01)			GO:0030312	external encapsulating structure	19 (0.03)			GO:0051186	cofactor metabolic process	40 (0.01)
GO:0016787	hydrolase activity	91 (0.18)			GO:0005575	cellular_component	9 (0.30)			GO:0050789	regulation of biological process	37 (0.35)
GO:0003676	nucleic acid binding	80 (0.05)			GO:0016469	proton-transporting two-sector ATPase complex	7 (0.00)			GO:0006082	organic acid metabolic process	36 (0.09)
GO:0048037	cofactor binding	78 (0.00)			GO:0032991	protein-containing complex	6 (0.25)			GO:0050896	response to stimulus	26 (0.78)
GO:0008233	peptidase activity	48 (0.02)			GO:0042597	periplasmic space	5 (0.08)			GO:0015031	protein transport	25 (0.03)
GO:0016874	ligase activity	44 (0.05)			GO:0015935	small ribosomal subunit	5 (0.01)			GO:0005975	carbohydrate metabolic process	21 (0.52)
GO:0005215	transporter activity	41 (0.29)			GO:0005576	extracellular region	2 (0.33)			GO:0006725	cellular aromatic compound metabolic process	21 (0.04)
GO:0005198	structural molecule activity	38 (0.05)			GO:0005694	chromosome	2 (0.99)			GO:0016070	RNA metabolic process	21 (0.00)
GO:0016829	lyase activity	31 (0.00)			GO:0045239	tricarboxylic acid cycle enzyme complex	1 (0.02)			GO:0046483	heterocycle metabolic process	20 (0.10)
GO:0016853	isomerase activity	27 (0.00)			GO:0045252	oxoglutarate dehydrogenase complex	1 (0.00)			GO:0006790	sulfur compound metabolic process	18 (0.00)
GO:0019842	vitamin binding	19 (0.00)			GO:0043190	ATP-binding cassette (ABC) transporter complex	1 (0.13)			GO:0009116	nucleoside metabolic process	17 (0.00)
GO:0051540	metal cluster binding	18 (0.03)			GO:0042579	microbody	1 (0.19)			GO:0007154	cell communication	16 (0.86)
GO:0009055	electron transfer activity	13 (0.22)			GO:0045254	pyruvate dehydrogenase complex	1 (0.00)			GO:0006807	nitrogen compound metabolic process	16 (0.56)
GO:0001882	nucleoside binding	11 (0.36)			GO:0009289	pilus	1 (0.24)			GO:0045333	cellular respiration	16 (0.90)
GO:0016209	antioxidant activity	10 (0.00)			GO:0043231	intracellular membrane-bounded organelle	1 (0.11)			GO:0044255	cellular lipid metabolic process	14 (0.22)
GO:0005515	protein binding	10 (0.28)			GO:0009317	acetyl-CoA carboxylase complex	1 (0.42)			GO:0044238	primary metabolic process	13 (0.06)
GO:0046906	tetrapyrrole binding	9 (0.10)			GO:0000502	proteasome complex	1 (0.78)			GO:0043603	cellular amide metabolic process	13 (0.00)
GO:0003824	catalytic activity	8 (0.14)			GO:0042575	DNA polymerase complex	1 (0.61)			GO:0006793	phosphorus metabolic process	12 (0.82)
GO:0051213	dioxygenase activity	5 (0.07)			GO:0005960	glycine cleavage complex	1 (0.04)			GO:0065008	regulation of biological quality	12 (0.39)
GO:0004386	helicase activity	4 (0.49)			GO:0005739	mitochondrion	1 (0.00)			GO:0006351	transcription, DNA-templated	10 (0.00)
GO:0003674	molecular_function	4 (0.00)			GO:0048476	Holliday junction resolvase complex	1 (0.04)			GO:0006766	vitamin metabolic process	9 (0.21)
GO:0030234	enzyme regulator activity	3 (0.74)			GO:0033202	DNA helicase complex	1 (0.15)			GO:0006810	transport	8 (0.03)
GO:0019239	deaminase activity	3 (0.07)			GO:0000786	nucleosome	1 (0.44)			GO:0006811	ion transport	8 (0.89)
GO:0004497	monooxygenase activity	3 (0.42)			GO:0009986	cell surface	1 (0.34)			GO:0006081	cellular aldehyde metabolic process	8 (0.00)
GO:0038023	signaling receptor activity	2 (0.32)				unclassified	650 (0.26)			GO:0006457	protein folding	8 (0.00)
GO:0008289	lipid binding	1 (0.72)			Total UniProtKB ACCs in this JOB = 934					GO:0006259	DNA metabolic process	8 (0.68)
GO:0016597	amino acid binding	1 (0.46)								GO:0008152	metabolic process	7 (0.84)
GO:0033218	amide binding	1 (0.57)								GO:0006281	DNA repair	7 (0.49)
GO:0031992	energy transducer activity	1 (0.00)								GO:0006139	nucleobase-containing compound metabolic process	6 (0.04)
GO:0019213	deacetylase activity	1 (0.61)								GO:0009059	macromolecule biosynthetic process	6 (0.36)
GO:0030246	carbohydrate binding	1 (0.26)								GO:0046903	secretion	6 (0.08)
	unclassified	379 (0.08)								GO:0006629	lipid metabolic process	6 (0.07)
Total UniProtKB ACCs in this JOB = 934										GO:0042254	ribosome biogenesis	6 (0.45)
										GO:0051641	cellular localization	5 (0.74)
										GO:0022900	electron transport chain	5 (0.91)
										GO:0009057	macromolecule catabolic process	5 (0.62)
										GO:0006091	generation of precursor metabolites and energy	5 (0.07)
										GO:0006260	DNA replication	5 (0.60)
										GO:0006396	RNA processing	5 (0.09)
										GO:0042133	neurotransmitter metabolic process	4 (0.01)
										GO:0006730	one-carbon metabolic process	4 (0.02)
										GO:0042440	pigment metabolic process	4 (0.29)
										GO:0006119	oxidative phosphorylation	4 (0.03)
										GO:0007049	cell cycle	4 (0.42)
										GO:0051301	cell division	4 (0.45)
										GO:0022411	cellular component disassembly	3 (0.04)
										GO:0007155	cell adhesion	3 (0.39)
										GO:0051604	protein maturation	3 (0.21)
										GO:0006354	DNA-templated transcription, elongation	3 (0.00)
										GO:0065003	protein-containing complex assembly	3 (0.57)
										GO:0006464	cellular protein modification process	3 (0.10)
										GO:0042180	cellular ketone metabolic process	3 (0.43)
										GO:0005976	polysaccharide metabolic process	3 (0.70)
										GO:0022607	cellular component assembly	3 (0.55)
										GO:0055114	oxidation-reduction process	2 (0.70)
										GO:0051276	chromosome organization	2 (0.45)
										GO:0006518	peptide metabolic process	2 (0.20)
										GO:0006508	proteolysis	2 (0.70)
										GO:0009225	nucleotide-sugar metabolic process	2 (0.74)
										GO:0006996	organelle organization	2 (0.35)
										GO:0040011	locomotion	2 (0.15)
										GO:0006865	amino acid transport	2 (0.76)
										GO:0006112	energy reserve metabolic process	2 (0.05)
										GO:0006323	DNA packaging	1 (0.68)
										GO:0044085	cellular component biogenesis	1 (0.22)
										GO:0051179	localization	1 (0.38)
										GO:0061024	membrane organization	1 (0.15)
										GO:0015833	peptide transport	1 (0.81)
										GO:0015893	drug transport	1 (0.72)
										GO:0000003	reproduction	1 (0.57)
										GO:0008150	biological_process	1 (0.88)
										GO:0045229	external encapsulating structure organization	1 (0.18)
										GO:0009308	amine metabolic process	1 (0.49)
										GO:0032989	cellular component morphogenesis	1 (0.15)
										GO:0006662	glycerol ether metabolic process	1 (0.48)
										GO:0043101	purine-containing compound salvage	1 (0.70)
										GO:0006066	alcohol metabolic process	1 (0.57)
										GO:0051704	multi-organism process	1 (0.82)
										GO:0006304	DNA modification	1 (0.79)
										GO:0051189	prosthetic group metabolic process	1 (0.95)
											unclassified	581 (0.05)
										Total UniProtKB ACCs in this JOB = 934

## Sheet: GO-ΔMXAN_0049-ΔMXAN_0049
ΔMXAN_0049- ΔMXAN_0049 (non-boundary)
GO Slim Statistics (Molecular function)					GO Slim Statistics (Cellular component)					GO Slim Statistics (Biological process)
ID	Term	Frequency (p-value)	Hyperlink		ID	Term	Frequency (p-value)	Hyperlink		ID	Term	Frequency (p-value)	Hyperlink
GO:0043167	ion binding	203 (0.02)	https://proteininformationresource.org/cgi-bin/pt_seq_go_cat.pl?random_num=764567&db=&full_str=~JOB:562170&type=GOFUNC&datatype=&md=&jw=1&ipr=1&iprox=&org=&job=JOB:562170		GO:0005737	cytoplasm	91 (0.02)	https://proteininformationresource.org/cgi-bin/pt_seq_go_cat.pl?random_num=386534&db=&full_str=~JOB:562170&type=GOCOMP&datatype=&md=&jw=1&ipr=1&iprox=&org=&job=JOB:562170		GO:0006412	translation	62 (0.04)	https://proteininformationresource.org/cgi-bin/pt_seq_go_cat.pl?random_num=813059&db=&full_str=~JOB:562170&type=GOPROC&datatype=&md=&jw=1&ipr=1&iprox=&org=&job=JOB:562170
GO:0000166	nucleotide binding	120 (0.00)			GO:0016020	membrane	84 (0.08)			GO:0006520	cellular amino acid metabolic process	61 (0.02)
GO:0016740	transferase activity	114 (0.01)			GO:0005840	ribosome	37 (0.02)			GO:0009117	nucleotide metabolic process	48 (0.05)
GO:0016491	oxidoreductase activity	90 (0.02)			GO:0030313	cell envelope	17 (0.01)			GO:0017144	drug metabolic process	45 (0.04)
GO:0008144	drug binding	89 (0.00)			GO:0030312	external encapsulating structure	15 (0.03)			GO:0050789	regulation of biological process	39 (0.96)
GO:0016787	hydrolase activity	85 (0.14)			GO:0005575	cellular_component	10 (0.63)			GO:0051186	cofactor metabolic process	38 (0.08)
GO:0003676	nucleic acid binding	80 (0.28)			GO:0016469	proton-transporting two-sector ATPase complex	6 (0.00)			GO:0006082	organic acid metabolic process	29 (0.00)
GO:0048037	cofactor binding	75 (0.00)			GO:0015935	small ribosomal subunit	6 (0.00)			GO:0005975	carbohydrate metabolic process	26 (0.02)
GO:0008233	peptidase activity	46 (0.06)			GO:0032991	protein-containing complex	6 (0.35)			GO:0050896	response to stimulus	20 (0.57)
GO:0005198	structural molecule activity	42 (0.06)			GO:0042597	periplasmic space	5 (0.05)			GO:0015031	protein transport	19 (0.00)
GO:0016874	ligase activity	41 (0.01)			GO:0005576	extracellular region	3 (0.75)			GO:0016070	RNA metabolic process	19 (0.00)
GO:0016829	lyase activity	30 (0.00)			GO:0000502	proteasome complex	2 (0.11)			GO:0006725	cellular aromatic compound metabolic process	18 (0.11)
GO:0005215	transporter activity	29 (0.02)			GO:0045252	oxoglutarate dehydrogenase complex	1 (0.00)			GO:0046483	heterocycle metabolic process	17 (0.24)
GO:0016853	isomerase activity	28 (0.00)			GO:0043190	ATP-binding cassette (ABC) transporter complex	1 (0.16)			GO:0009116	nucleoside metabolic process	17 (0.00)
GO:0019842	vitamin binding	19 (0.00)			GO:0042579	microbody	1 (0.16)			GO:0006790	sulfur compound metabolic process	16 (0.00)
GO:0051540	metal cluster binding	15 (0.13)			GO:0045254	pyruvate dehydrogenase complex	1 (0.00)			GO:0006807	nitrogen compound metabolic process	15 (0.51)
GO:0009055	electron transfer activity	13 (0.37)			GO:0009289	pilus	1 (0.20)			GO:0006793	phosphorus metabolic process	15 (0.14)
GO:0001882	nucleoside binding	10 (0.39)			GO:0043231	intracellular membrane-bounded organelle	1 (0.09)			GO:0065008	regulation of biological quality	15 (0.02)
GO:0005515	protein binding	10 (0.43)			GO:0031012	extracellular matrix	1 (0.12)			GO:0045333	cellular respiration	14 (0.94)
GO:0016209	antioxidant activity	9 (0.00)			GO:0042575	DNA polymerase complex	1 (0.55)			GO:0044255	cellular lipid metabolic process	13 (0.22)
GO:0046906	tetrapyrrole binding	7 (0.06)			GO:0005960	glycine cleavage complex	1 (0.03)			GO:0007154	cell communication	12 (0.39)
GO:0003824	catalytic activity	7 (0.13)			GO:0005739	mitochondrion	1 (0.00)			GO:0006351	transcription, DNA-templated	12 (0.03)
GO:0051213	dioxygenase activity	4 (0.19)			GO:0005694	chromosome	1 (0.54)			GO:0008152	metabolic process	12 (0.01)
GO:0033218	amide binding	4 (0.05)			GO:0009986	cell surface	1 (0.29)			GO:0043603	cellular amide metabolic process	11 (0.00)
GO:0019239	deaminase activity	4 (0.00)				unclassified	615 (0.01)			GO:0044238	primary metabolic process	9 (0.00)
GO:0004497	monooxygenase activity	3 (0.52)			Total UniProtKB ACCs in this JOB = 856					GO:0006457	protein folding	9 (0.00)
GO:0003674	molecular_function	3 (0.00)								GO:0006766	vitamin metabolic process	8 (0.27)
GO:0004386	helicase activity	2 (0.16)								GO:0006811	ion transport	8 (0.90)
GO:0030234	enzyme regulator activity	2 (0.85)								GO:0006081	cellular aldehyde metabolic process	7 (0.00)
GO:0030246	carbohydrate binding	2 (0.69)								GO:0009059	macromolecule biosynthetic process	6 (0.49)
GO:0043021	ribonucleoprotein complex binding	1 (0.93)								GO:0006629	lipid metabolic process	6 (0.04)
GO:0031992	energy transducer activity	1 (0.00)								GO:0009057	macromolecule catabolic process	6 (0.89)
GO:0019213	deacetylase activity	1 (0.55)								GO:0006139	nucleobase-containing compound metabolic process	5 (0.10)
	unclassified	323 (0.01)								GO:0022900	electron transport chain	5 (0.93)
Total UniProtKB ACCs in this JOB = 856										GO:0009225	nucleotide-sugar metabolic process	5 (0.00)
										GO:0006091	generation of precursor metabolites and energy	5 (0.04)
										GO:0051641	cellular localization	4 (0.57)
										GO:0042133	neurotransmitter metabolic process	4 (0.01)
										GO:0046903	secretion	4 (0.46)
										GO:0042440	pigment metabolic process	4 (0.22)
										GO:0006119	oxidative phosphorylation	4 (0.05)
										GO:0006464	cellular protein modification process	4 (0.28)
										GO:0042254	ribosome biogenesis	4 (0.97)
										GO:0007049	cell cycle	4 (0.53)
										GO:0051301	cell division	4 (0.56)
										GO:0006396	RNA processing	4 (0.07)
										GO:0006810	transport	3 (0.00)
										GO:0022411	cellular component disassembly	3 (0.02)
										GO:0007155	cell adhesion	3 (0.31)
										GO:0006354	DNA-templated transcription, elongation	3 (0.00)
										GO:0006508	proteolysis	3 (0.69)
										GO:0006730	one-carbon metabolic process	3 (0.12)
										GO:0042180	cellular ketone metabolic process	3 (0.34)
										GO:0005976	polysaccharide metabolic process	3 (0.82)
										GO:0006066	alcohol metabolic process	3 (0.26)
										GO:0043101	purine-containing compound salvage	3 (0.00)
										GO:0006259	DNA metabolic process	3 (0.05)
										GO:0022607	cellular component assembly	3 (0.65)
										GO:0006260	DNA replication	3 (0.24)
										GO:0044085	cellular component biogenesis	2 (0.60)
										GO:0055114	oxidation-reduction process	2 (0.79)
										GO:0006518	peptide metabolic process	2 (0.15)
										GO:0045229	external encapsulating structure organization	2 (0.50)
										GO:0065003	protein-containing complex assembly	2 (0.35)
										GO:0032989	cellular component morphogenesis	2 (0.43)
										GO:0006865	amino acid transport	2 (0.67)
										GO:0006281	DNA repair	2 (0.02)
										GO:0051179	localization	1 (0.44)
										GO:0051276	chromosome organization	1 (0.23)
										GO:0061024	membrane organization	1 (0.18)
										GO:0015833	peptide transport	1 (0.88)
										GO:0051604	protein maturation	1 (0.75)
										GO:0000003	reproduction	1 (0.64)
										GO:0008150	biological_process	1 (0.94)
										GO:0009308	amine metabolic process	1 (0.55)
										GO:0006996	organelle organization	1 (0.18)
										GO:0046490	isopentenyl diphosphate metabolic process	1 (0.79)
										GO:0006662	glycerol ether metabolic process	1 (0.42)
										GO:0043094	cellular metabolic compound salvage	1 (0.87)
										GO:0006112	energy reserve metabolic process	1 (0.49)
										GO:0051704	multi-organism process	1 (0.89)
										GO:0006304	DNA modification	1 (0.86)
										GO:0006113	fermentation	1 (0.00)
										GO:0051189	prosthetic group metabolic process	1 (0.97)
											unclassified	525 (0.08)
										Total UniProtKB ACCs in this JOB = 856

## Sheet: Sheet5
GO Slim Statistics (Molecular function)
	GO term	DK1622- ΔMXAN_0049	DK1622-DK1622	ΔMXAN_0049- ΔMXAN_0049
	ion binding	310	206	203
	nucleotide binding	205	131	120
	transferase activity	193	108	114
	drug binding	165	102	89
	hydrolase activity	135	91	85
	cofactor binding	127	78	75
	oxidoreductase activity	121	99	90
	nucleic acid binding	119	80	80
GO Slim Statistics (Cellular component)
	cytoplasm	131	94	91
	membrane	124	126	84
	ribosome	37	33	37
	cell envelope	14	21	17
	cellular_component	12	9	10
	external encapsulating structure	12	19	15
	small ribosomal subunit	8	5	6
	protein-containing complex	7	6	6
GO Slim Statistics (Biological process)
	cellular amino acid metabolic process	88	65	61	translation	62 (0.04)
	translation	74	60	62	cellular amino acid metabolic process	61 (0.02)
	nucleotide metabolic process	67	50	48	nucleotide metabolic process	48 (0.05)
	regulation of biological process	58	37	39	drug metabolic process	45 (0.04)
	drug metabolic process	55	45	45	regulation of biological process	39 (0.96)
	cofactor metabolic process	55	40	38	cofactor metabolic process	38 (0.08)
	organic acid metabolic process	44	36	29	organic acid metabolic process	29 (0.00)
	response to stimulus	34	26	20	carbohydrate metabolic process	26 (0.02)
					response to stimulus	20 (0.57)
					carbohydrate metabolic process	21 (0.52)
