# Supplementary material for: Omics Studies Revealed the Factors Involved in the Formation of Colony Boundary in Myxococcus xanthus
Source: Cells. 2019 Jun 3;8(6):530. doi: 10.3390/cells8060530 (PMC6627406; doi:10.3390/cells8060530)
Supplement: Supplementary file 1 [file cells-08-00530-s001.zip › Supplementary Dataset S1-S3/Dataset S3- List of TPR, PKS-NRPS and KEGG pathways.xlsx]

## Sheet: TPR in boundary & non-boundary
41-Tetratricopeptide repeat protein (TPR) within boundary (DK1622-MXAN_0049)							31-Tetratricopeptide repeat protein (TPR) within non-boundary (DK1622-DK1622)							21-Tetratricopeptide repeat protein (TPR) within non-boundary (ΔMXAN_0049- ΔMXAN_0049 )
Protein AC	Protein Name	Length	Gene Name	GO ID	GO Term		Protein AC	Protein Name	Gene Name	Length	GO ID	GO Term		Protein AC	Protein Name	Gene Name	Length	GO ID	GO Term
Q1CX67	Tetratricopeptide repeat protein	451	MXAN_6891	0045454; 0005623	cell redox homeostasis; IEA:InterPro; cell; IEA:GOC		Q1CX67	Tetratricopeptide repeat protein	MXAN_6891	451	0045454; 0005623	cell redox homeostasis; IEA:InterPro; cell; IEA:GOC		Q1CX67	Tetratricopeptide repeat protein	MXAN_6891	451	0045454; 0005623	cell redox homeostasis; IEA:InterPro; cell; IEA:GOC
Q1CXK9	Tetratricopeptide repeat protein	389	MXAN_6747				Q1CZ46	Uncharacterized protein	MXAN_6196	285				Q1CZ46	Uncharacterized protein	MXAN_6196	285
Q1CZ46	Uncharacterized protein	285	MXAN_6196				Q1CZI6	TPR domain protein	MXAN_6052	485				Q1D1K3	Tetratricopeptide repeat protein	MXAN_5319	841
Q1CZI6	TPR domain protein	485	MXAN_6052				Q1CZW2	TPR domain protein	MXAN_5924	446				Q1D2U5	Tetratricopeptide repeat protein	MXAN_4870	1218
Q1D0M4	Putative batC protein	336	MXAN_5661				Q1D0U3	FHA domain/tetratricopeptide repeat protein	MXAN_5591	574				Q1D2U6	Adventurous gliding motility protein AglT	Name: aglT; MXAN_4869	478
Q1D131	Tetratricopeptide repeat protein	390	MXAN_5499				Q1D1K3	Tetratricopeptide repeat protein	MXAN_5319	841				Q1D2V0	Uncharacterized protein	MXAN_4864	626
Q1D1K3	Tetratricopeptide repeat protein	841	MXAN_5319				Q1D2C3	Serine/threonine kinase family protein; ( EC=2.7.1.-)	MXAN_5045	1223	0005524; 0004672; 0016021	ATP binding; IEA:InterPro; protein kinase activity; IEA:InterPro; integral component of membrane; IEA:UniProtKB-KW		Q1D2V1	Adventurous gliding motility protein AgmK	Name: agmK; MXAN_4863	3822
Q1D2C3	Serine/threonine kinase family protein; ( EC=2.7.1.-)	1223	MXAN_5045	0005524; 0004672; 0016021	ATP binding; IEA:InterPro; protein kinase activity; IEA:InterPro; integral component of membrane; IEA:UniProtKB-KW		Q1D2D2	Conserved domain protein	MXAN_5036	441				Q1D3F9	FHA domain protein	MXAN_4648	581
Q1D2D2	Conserved domain protein	441	MXAN_5036				Q1D2U5	Tetratricopeptide repeat protein	MXAN_4870	1218				Q1D4P0	Tetratricopeptide repeat protein	MXAN_4208	261
Q1D2U5	Tetratricopeptide repeat protein	1218	MXAN_4870				Q1D2U6	Adventurous gliding motility protein AglT	Name: aglT; MXAN_4869	478				Q1D570	Uncharacterized protein	MXAN_4024	328	16021	integral component of membrane; IEA:UniProtKB-KW
Q1D2U6	Adventurous gliding motility protein AglT	478	Name: aglT; MXAN_4869				Q1D2V0	Uncharacterized protein	MXAN_4864	626				Q1D5X4	Uncharacterized protein	MXAN_3767	267	16021	integral component of membrane; IEA:UniProtKB-KW
Q1D2V0	Uncharacterized protein	626	MXAN_4864				Q1D2V1	Adventurous gliding motility protein AgmK	Name: agmK; MXAN_4863	3822				Q1D7R2	FHA domain/tetratricopeptide repeat protein	MXAN_3108	743
Q1D2V1	Adventurous gliding motility protein AgmK	3822	Name: agmK; MXAN_4863				Q1D4P0	Tetratricopeptide repeat protein	MXAN_4208	261				Q1D7T6	Social gliding motility protein Tgl	Name: tgl; MXAN_3084	253
Q1D3F9	FHA domain protein	581	MXAN_4648				Q1D4Q4	Conserved domain protein	MXAN_4194	178				Q1D897	Putative adventurous gliding motility protein	MXAN_2915	946	16021	integral component of membrane; IEA:UniProtKB-KW
Q1D3P4	Tetratricopeptide repeat protein	838	MXAN_4561				Q1D560	Transglycosylase SLT domain protein	MXAN_4034	711	0004553; 0008933; 0000270; 0016020; 0042597	hydrolase activity, hydrolyzing O-glycosyl compounds; IEA:InterPro; lytic transglycosylase activity; IEA:InterPro; peptidoglycan metabolic process; IEA:InterPro; membrane; IEA:InterPro; periplasmic space; IEA:InterPro		Q1D9B3	Tetratricopeptide repeat protein	MXAN_2541	673
Q1D405	Tetratricopeptide repeat protein	380	MXAN_4447				Q1D570	Uncharacterized protein	MXAN_4024	328	16021	integral component of membrane; IEA:UniProtKB-KW		Q1D9D4	FHA domain/tetratricopeptide repeat protein	MXAN_2520	704
Q1D4P0	Tetratricopeptide repeat protein	261	MXAN_4208				Q1D5X4	Uncharacterized protein	MXAN_3767	267	16021	integral component of membrane; IEA:UniProtKB-KW		Q1D9I8	Tetratricopeptide repeat protein	MXAN_2465	312
Q1D4Q4	Conserved domain protein	178	MXAN_4194				Q1D7E0	Uncharacterized protein	MXAN_3234	322				Q1D9J4	Tetratricopeptide repeat protein	MXAN_2459	179
Q1D560	Transglycosylase SLT domain protein	711	MXAN_4034	0004553; 0008933; 0000270; 0016020; 0042597	hydrolase activity, hydrolyzing O-glycosyl compounds; IEA:InterPro; lytic transglycosylase activity; IEA:InterPro; peptidoglycan metabolic process; IEA:InterPro; membrane; IEA:InterPro; periplasmic space; IEA:InterPro		Q1D7R2	FHA domain/tetratricopeptide repeat protein	MXAN_3108	743				Q1DAZ3	MJ0042 family finger-like domain/tetratricopeptide repeat protein	MXAN_1942	1628
Q1D570	Uncharacterized protein	328	MXAN_4024	16021	integral component of membrane; IEA:UniProtKB-KW		Q1D7T6	Social gliding motility protein Tgl	Name: tgl; MXAN_3084	253				Q1DCV3	Uncharacterized protein	MXAN_1263	272	16021	integral component of membrane; IEA:UniProtKB-KW
Q1D5X4	Uncharacterized protein	267	MXAN_3767	16021	integral component of membrane; IEA:UniProtKB-KW		Q1D9B3	Tetratricopeptide repeat protein	MXAN_2541	673				Q1DDR7	Tetratricopeptide repeat protein	MXAN_0945	914
Q1D6T8	Tetratricopeptide repeat protein	1692	MXAN_3438				Q1D9D3	Cyclic nucleotide-binding domain protein	MXAN_2521	449				Q1DEA6	Conserved domain protein	MXAN_0751	726
Q1D7E0	Uncharacterized protein	322	MXAN_3234				Q1D9H1	Uncharacterized protein	MXAN_2482	500	16021	integral component of membrane; IEA:UniProtKB-KW
Q1D7F6	Tetratricopeptide repeat protein	188	MXAN_3218				Q1D9I8	Tetratricopeptide repeat protein	MXAN_2465	312
Q1D7R2	FHA domain/tetratricopeptide repeat protein	743	MXAN_3108				Q1D9J4	Tetratricopeptide repeat protein	MXAN_2459	179
Q1D7T6	Social gliding motility protein Tgl	253	Name: tgl; MXAN_3084				Q1DAZ3	MJ0042 family finger-like domain/tetratricopeptide repeat protein	MXAN_1942	1628
Q1D897	Putative adventurous gliding motility protein	946	MXAN_2915	16021	integral component of membrane; IEA:UniProtKB-KW		Q1DCV3	Uncharacterized protein	MXAN_1263	272	16021	integral component of membrane; IEA:UniProtKB-KW
Q1D925	Pkn9 associate protein 1	492	Name: k9ap1; MXAN_2629				Q1DD21	Conserved domain protein	MXAN_1193	1219
Q1D9B3	Tetratricopeptide repeat protein	673	MXAN_2541				Q1DDR7	Tetratricopeptide repeat protein	MXAN_0945	914
Q1D9C7	Putative membrane protein	795	MXAN_2527	16021	integral component of membrane; IEA:UniProtKB-KW		Q1DE92	Tetratricopeptide repeat protein	MXAN_0765	259
Q1D9D3	Cyclic nucleotide-binding domain protein	449	MXAN_2521				Q1DEA6	Conserved domain protein	MXAN_0751	726
Q1D9I8	Tetratricopeptide repeat protein	312	MXAN_2465
Q1D9J2	Tetratricopeptide repeat protein	230	MXAN_2461
Q1DAU0	Outer membrane protein assembly factor BamD precursor	261	Name: bamD; MXAN_1998	0043165; 0051205; 0009279	Gram-negative-bacterium-type cell outer membrane assembly; IEA:UniProtKB-UniRule; protein insertion into membrane; IEA:UniProtKB-UniRule; cell outer membrane; IEA:UniProtKB-SubCell
Q1DAY7	TPR domain protein	1426	MXAN_1948
Q1DAZ3	MJ0042 family finger-like domain/tetratricopeptide repeat protein	1628	MXAN_1942
Q1DD21	Conserved domain protein	1219	MXAN_1193
Q1DDR7	Tetratricopeptide repeat protein	914	MXAN_0945
Q1DE56	Uncharacterized protein	630	MXAN_0804
Q1DEA6	Conserved domain protein	726	MXAN_0751
Q1DG23	Serine/threonine kinase family protein; ( EC=2.7.1.-)	924	MXAN_0117	0005524; 0004672	ATP binding; IEA:InterPro; protein kinase activity; IEA:InterPro

## Sheet: List of PKS-NRPS genes.
List of PKS/NRPS genes
14-PKS/NRPS- Boundary (DK1622-ΔMXAN_0049)
Protein AC	Protein Name	Gene Name	Length	GO ID	GO Term
Q1D4E7	Polyketide synthase type I	MXAN_4301	761	0003824; 0031177	catalytic activity; IEA:InterPro; phosphopantetheine binding; IEA:InterPro
Q1D4E8	Polyketide synthase type I	MXAN_4300	1422	0031177; 0016740	phosphopantetheine binding; IEA:InterPro; transferase activity; IEA:InterPro
Q1D4E9	Non-ribosomal peptide synthase/polyketide synthase	MXAN_4299	2973	0016874; 0031177; 0016740	ligase activity; IEA:UniProtKB-KW; phosphopantetheine binding; IEA:InterPro; transferase activity; IEA:InterPro
Q1D4F0	Polyketide synthase type I	MXAN_4298	1853	0031177; 0016740	phosphopantetheine binding; IEA:InterPro; transferase activity; IEA:InterPro
Q1D4F1	Polyketide synthase	MXAN_4297	1829	0031177; 0016740	phosphopantetheine binding; IEA:InterPro; transferase activity; IEA:InterPro
Q1D4F2	Non-ribosomal peptide synthetase	MXAN_4296	1435	0016788; 0031177; 0009058	hydrolase activity, acting on ester bonds; IEA:InterPro; phosphopantetheine binding; IEA:InterPro; biosynthetic process; IEA:InterPro
Q1D4F6	Polyketide synthase	MXAN_4292	1843	0031177; 0016740	phosphopantetheine binding; IEA:InterPro; transferase activity; IEA:InterPro
Q1D5E5	Polyketide TA biosynthesis protein TaC	Name: taC; MXAN_3948	420	0004421; 0008299	hydroxymethylglutaryl-CoA synthase activity; IEA:InterPro; isoprenoid biosynthetic process; IEA:InterPro
Q1D5E8	Polyketide TA biosynthesis protein TaF	Name: taF; MXAN_3945	416	0004421; 0008299	hydroxymethylglutaryl-CoA synthase activity; IEA:InterPro; isoprenoid biosynthetic process; IEA:InterPro
Q1D5F5	Polyketide synthase	MXAN_3938	2088	0003824; 0031177	catalytic activity; IEA:InterPro; phosphopantetheine binding; IEA:InterPro
Q1D5G1	Polyketide synthase	MXAN_3932	3037	0016788; 0016491; 0031177; 0009058	hydrolase activity, acting on ester bonds; IEA:InterPro; oxidoreductase activity; IEA:InterPro; phosphopantetheine binding; IEA:InterPro; biosynthetic process; IEA:InterPro
Q1D5W2	Non-ribosomal peptide synthetase/polyketide synthase	MXAN_3779	14274	0016788; 0016705; 0031177; 0016740; 0008610	hydrolase activity, acting on ester bonds; IEA:InterPro; oxidoreductase activity, acting on paired donors, with incorporation or reduction of molecular oxygen; IEA:InterPro; phosphopantetheine binding; IEA:InterPro; transferase activity; IEA:InterPro; lipid biosynthetic process; IEA:InterPro
Q1D8L0	Non-ribosomal peptide synthetase	MXAN_2796	1555	0016742; 0016705; 0031177; 0009058	hydroxymethyl-, formyl- and related transferase activity; IEA:InterPro; oxidoreductase activity, acting on paired donors, with incorporation or reduction of molecular oxygen; IEA:InterPro; phosphopantetheine binding; IEA:InterPro; biosynthetic process; IEA:InterPro
Q1DCS5	Non-ribosomal peptide synthetase	MXAN_1291	2108	0016874; 0031177	ligase activity; IEA:UniProtKB-KW; phosphopantetheine binding; IEA:InterPro
6-PKS/NRPS-No boundary (DK1622-DK1622)
Protein AC	Protein Name	Gene Name	Length	GO ID	GO Term
Q1D4E9	Non-ribosomal peptide synthase/polyketide synthase	MXAN_4299	2973	0016874; 0031177; 0016740	ligase activity; IEA:UniProtKB-KW; phosphopantetheine binding; IEA:InterPro; transferase activity; IEA:InterPro
Q1D4F0	Polyketide synthase type I	MXAN_4298	1853	0031177; 0016740	phosphopantetheine binding; IEA:InterPro; transferase activity; IEA:InterPro
Q1D4F2	Non-ribosomal peptide synthetase	MXAN_4296	1435	0016788; 0031177; 0009058	hydrolase activity, acting on ester bonds; IEA:InterPro; phosphopantetheine binding; IEA:InterPro; biosynthetic process; IEA:InterPro
Q1D5F8	Non-ribosomal peptide synthase/polyketide synthase Ta1	MXAN_3935	8982	0016874; 0031177	ligase activity; IEA:UniProtKB-KW; phosphopantetheine binding; IEA:InterPro
Q1D5W2	Non-ribosomal peptide synthetase/polyketide synthase	MXAN_3779	14274	0016788; 0016705; 0031177; 0016740; 0008610	hydrolase activity, acting on ester bonds; IEA:InterPro; oxidoreductase activity, acting on paired donors, with incorporation or reduction of molecular oxygen; IEA:InterPro; phosphopantetheine binding; IEA:InterPro; transferase activity; IEA:InterPro; lipid biosynthetic process; IEA:InterPro
Q1D6A0	Non-ribosomal peptide synthetase	MXAN_3636	11939	0016788; 0031177; 0009058	hydrolase activity, acting on ester bonds; IEA:InterPro; phosphopantetheine binding; IEA:InterPro; biosynthetic process; IEA:InterPro
7-PKS/NRPS-No boundary (ΔMXAN_0049-ΔMXAN_0049)
Protein AC	Protein Name	Gene Name	Length	GO ID	GO Term
Q1D4E8	Polyketide synthase type I	MXAN_4300	1422	0031177; 0016740	phosphopantetheine binding; IEA:InterPro; transferase activity; IEA:InterPro
Q1D4E9	Non-ribosomal peptide synthase/polyketide synthase	MXAN_4299	2973	0016874; 0031177; 0016740	ligase activity; IEA:UniProtKB-KW; phosphopantetheine binding; IEA:InterPro; transferase activity; IEA:InterPro
Q1D4F0	Polyketide synthase type I	MXAN_4298	1853	0031177; 0016740	phosphopantetheine binding; IEA:InterPro; transferase activity; IEA:InterPro
Q1D4F1	Polyketide synthase	MXAN_4297	1829	0031177; 0016740	phosphopantetheine binding; IEA:InterPro; transferase activity; IEA:InterPro
Q1D4F2	Non-ribosomal peptide synthetase	MXAN_4296	1435	0016788; 0031177; 0009058	hydrolase activity, acting on ester bonds; IEA:InterPro; phosphopantetheine binding; IEA:InterPro; biosynthetic process; IEA:InterPro
Q1D4F6	Polyketide synthase	MXAN_4292	1843	0031177; 0016740	phosphopantetheine binding; IEA:InterPro; transferase activity; IEA:InterPro
Q1D5W2	Non-ribosomal peptide synthetase/polyketide synthase	MXAN_3779	14274	0016788; 0016705; 0031177; 0016740; 0008610	hydrolase activity, acting on ester bonds; IEA:InterPro; oxidoreductase activity, acting on paired donors, with incorporation or reduction of molecular oxygen; IEA:InterPro; phosphopantetheine binding; IEA:InterPro; transferase activity; IEA:InterPro; lipid biosynthetic process; IEA:InterPro

## Sheet: S3-KEGG pathways
##Databases: KEGG PATHWAY:KOBAS 3.0
##Statistical test method: hypergeometric test / Fisher's exact test
##FDR correction method: Benjamini and Hochberg
#Term	Database	ID	Protein in sample	Proteins in pathway	P-Value	Corrected P-Value	Protein ID (uniprot ID)	Hyperlink
Boundary (DK1622-MXAN_0049)
RNA degradation	KEGG PATHWAY	mxa03018	12	20	0.033824	0.0808475	Q1D401|Q1D5I0|Q1D015|Q1D9A9|Q1D9H4|P95334|Q1DGB6|Q1DC87|Q1D2S1|Q1D577|Q1D514|Q1DAM1	http://www.genome.jp/kegg-bin/show_pathway?mxa03018/mxa:MXAN_4451%09red/mxa:MXAN_4081%09red/mxa:MXAN_2479%09red/mxa:MXAN_1479%09red/mxa:MXAN_2545%09red/mxa:MXAN_3913%09red/mxa:MXAN_5871%09red/mxa:MXAN_4016%09red/mxa:MXAN_0024%09red/mxa:MXAN_6671%09red/mxa:MXAN_2073%09red/mxa:MXAN_4895%09red
Protein export	KEGG PATHWAY	mxa03060	10	19	0.0855249	0.161182	Q1D6M0|Q1D3B5|Q1D3B7|Q1D3B6|Q1CVG1|Q1D755|Q1D2W0|Q1D1H8|Q1D0F1|Q1D854	http://www.genome.jp/kegg-bin/show_pathway?mxa03060/mxa:MXAN_7509%09red/mxa:MXAN_3319%09red/mxa:MXAN_5345%09green/mxa:MXAN_5735%09green/mxa:MXAN_4692%09red/mxa:MXAN_4854%09green/mxa:MXAN_4691%09green/mxa:MXAN_4690%09green/mxa:MXAN_2960%09red/mxa:MXAN_3509%09red/mxa:MXAN_2818%09red/mxa:MXAN_3071%09red/mxa:MXAN_5904%09red/mxa:MXAN_5905%09yellow/mxa:MXAN_3930%09yellow
Bacterial secretion system	KEGG PATHWAY	mxa03070	21	46	0.0485663	0.105767	Q1D755|Q1D0F1|Q1D3B5|Q1D9F1|Q1D3B7|Q1D3B6|Q1D9F0|Q1D2Z9|Q1D8Z6|Q1D9L4|Q1D309|Q1CVG1|Q1D312|Q1D2W0|Q1D303|Q1D1H8|Q1D854|Q1D9E2|Q1D9L2|Q1D9E0|Q1D9E1	http://www.genome.jp/kegg-bin/show_pathway?mxa03070/mxa:MXAN_2512%09red/mxa:MXAN_2513%09red/mxa:MXAN_2503%09red/mxa:MXAN_4809%09red/mxa:MXAN_2504%09red/mxa:MXAN_2514%09red/mxa:MXAN_2439%09red/mxa:MXAN_7509%09red/mxa:MXAN_4800%09red/mxa:MXAN_3319%09red/mxa:MXAN_2441%09red/mxa:MXAN_4803%09red/mxa:MXAN_4813%09red/mxa:MXAN_5345%09red/mxa:MXAN_5735%09red/mxa:MXAN_4692%09red/mxa:MXAN_4854%09red/mxa:MXA…
Phenylalanine, tyrosine and tryptophan biosynthesis	KEGG PATHWAY	mxa00400	17	25	0.00534981	0.0201647	Q1D6K7|Q1D6K5|Q1DEX3|Q1D6Z0|Q1D242|Q1D7F3|Q1D7F5|Q1D7F4|Q1D6K9|Q1D6K8|Q1CZH3|Q1CZH2|Q1D046|Q1CZH7|Q1CZH5|Q1CZG6|Q1D556	http://www.genome.jp/kegg-bin/show_pathway?mxa00400/mxa:MXAN_6066%09red/mxa:MXAN_0531%09red/mxa:MXAN_3219%09red/mxa:MXAN_6063%09red/mxa:MXAN_3221%09red/mxa:MXAN_3220%09red/mxa:MXAN_3524%09red/mxa:MXAN_6061%09red/mxa:MXAN_3520%09red/mxa:MXAN_3521%09red/mxa:MXAN_3522%09red/mxa:MXAN_4038%09red/mxa:MXAN_6065%09red/mxa:MXAN_5840%09red/mxa:MXAN_5127%09red/mxa:MXAN_3386%09red/mxa:MXAN_6072%09red
Non-boundary (DK1622-DK1622)
RNA degradation	KEGG PATHWAY	mxa03018	12	20	0.0145468	0.0413665	Q1DG84|Q1D401|Q1D5I0|Q1D015|Q1D9A9|Q1D9H4|Q1DGB6|Q1D4N8|Q1DAY5|Q1D2S1|Q1D577|Q1DAM1	http://www.genome.jp/kegg-bin/show_pathway?mxa03018/mxa:MXAN_4451%09red/mxa:MXAN_2479%09red/mxa:MXAN_2545%09red/mxa:MXAN_3913%09red/mxa:MXAN_5871%09red/mxa:MXAN_0056%09red/mxa:MXAN_0024%09red/mxa:MXAN_1950%09red/mxa:MXAN_2073%09red/mxa:MXAN_4016%09red/mxa:MXAN_4895%09red/mxa:MXAN_4210%09red
Protein export	KEGG PATHWAY	mxa03060	13	19	0.00514665	0.0172146	Q1D6M0|Q1D3B5|Q1CZY2|Q1D3B7|Q1D3B6|Q1D8I8|Q1D7U9|Q1CVG1|Q1D755|Q1D2W0|Q1D1H8|Q1D0F1|Q1D854	http://www.genome.jp/kegg-bin/show_pathway?mxa03060/mxa:MXAN_2818%09red/mxa:MXAN_5904%09red/mxa:MXAN_7509%09red/mxa:MXAN_3319%09red/mxa:MXAN_3509%09red/mxa:MXAN_3071%09red/mxa:MXAN_5735%09red/mxa:MXAN_4692%09red/mxa:MXAN_4854%09red/mxa:MXAN_4691%09red/mxa:MXAN_4690%09red/mxa:MXAN_5345%09red/mxa:MXAN_2960%09red
Bacterial secretion system	KEGG PATHWAY	mxa03070	21	46	0.0153525	0.0413665	Q1D9F0|Q1D755|Q1D3B5|Q1D9F1|Q1D3B7|Q1D3B6|Q1CVG1|Q1D8I8|Q1D7U9|Q1D2Z9|Q1D9L4|Q1D9J0|Q1D9D9|Q1D312|Q1CZY2|Q1D2W0|Q1D303|Q1D1H8|Q1D0F1|Q1D9E0|Q1D854	http://www.genome.jp/kegg-bin/show_pathway?mxa03070/mxa:MXAN_2818%09red/mxa:MXAN_4800%09red/mxa:MXAN_2503%09red/mxa:MXAN_4690%09red/mxa:MXAN_5904%09red/mxa:MXAN_2504%09red/mxa:MXAN_2514%09red/mxa:MXAN_2515%09red/mxa:MXAN_2439%09red/mxa:MXAN_7509%09red/mxa:MXAN_2463%09red/mxa:MXAN_3319%09red/mxa:MXAN_4813%09red/mxa:MXAN_3071%09red/mxa:MXAN_5735%09red/mxa:MXAN_4692%09red/mxa:MXAN_4854%09red/mxa:MXA…
Phenylalanine, tyrosine and tryptophan biosynthesis	KEGG PATHWAY	mxa00400	11	25	0.0803034	0.155789	Q1D6K7|Q1D6K6|Q1DEX3|Q1D6Z0|Q1D242|Q1D7F5|Q1CZH3|Q1CZH2|Q1CZH7|Q1CZH6|Q1CZG6	http://www.genome.jp/kegg-bin/show_pathway?mxa00400/mxa:MXAN_6066%09red/mxa:MXAN_3219%09red/mxa:MXAN_6062%09red/mxa:MXAN_5127%09red/mxa:MXAN_6061%09red/mxa:MXAN_6072%09red/mxa:MXAN_3522%09red/mxa:MXAN_3523%09red/mxa:MXAN_6065%09red/mxa:MXAN_3386%09red/mxa:MXAN_0531%09red
Non-boundary (ΔMXAN_0049- ΔMXAN_0049 )
RNA degradation	KEGG PATHWAY	mxa03018	9	20	0.114454	0.201854	Q1DG84|Q1D401|Q1D015|Q1D9A9|Q1D9H4|Q1D2S1|Q1D577|P95334|Q1DAM1	http://www.genome.jp/kegg-bin/show_pathway?mxa03018/mxa:MXAN_4451%09red/mxa:MXAN_2479%09red/mxa:MXAN_2545%09red/mxa:MXAN_5871%09red/mxa:MXAN_4016%09red/mxa:MXAN_6671%09red/mxa:MXAN_2073%09red/mxa:MXAN_0056%09red/mxa:MXAN_4895%09red
Protein export	KEGG PATHWAY	mxa03060	12	19	0.0138039	0.0431929	Q1D6M0|Q1D3B5|Q1D3B7|Q1D8I8|Q1D3B6|Q1D7U9|Q1CVG1|Q1D755|Q1D2W0|Q1D1H8|Q1D0F1|Q1D854	http://www.genome.jp/kegg-bin/show_pathway?mxa03060/mxa:MXAN_2818%09red/mxa:MXAN_7509%09red/mxa:MXAN_3319%09red/mxa:MXAN_3509%09red/mxa:MXAN_5345%09red/mxa:MXAN_5735%09red/mxa:MXAN_3071%09red/mxa:MXAN_4692%09red/mxa:MXAN_4854%09red/mxa:MXAN_4691%09red/mxa:MXAN_4690%09red/mxa:MXAN_2960%09red
Bacterial secretion system	KEGG PATHWAY	mxa03070	19	46	0.053282	0.112262	Q1D9F0|Q1D9L4|Q1D3B5|Q1D9F1|Q1D3B7|Q1D8I8|Q1D3B6|Q1D2Z9|Q1D7U9|Q1CVG1|Q1D9D9|Q1D755|Q1D2W0|Q1D303|Q1D1H8|Q1D0F1|Q1D9E2|Q1D9E0|Q1D854	http://www.genome.jp/kegg-bin/show_pathway?mxa03070/mxa:MXAN_2512%09red/mxa:MXAN_2503%09red/mxa:MXAN_2818%09red/mxa:MXAN_2504%09red/mxa:MXAN_2514%09red/mxa:MXAN_2515%09red/mxa:MXAN_2439%09red/mxa:MXAN_7509%09red/mxa:MXAN_3319%09red/mxa:MXAN_4809%09red/mxa:MXAN_4813%09red/mxa:MXAN_5345%09red/mxa:MXAN_5735%09red/mxa:MXAN_3071%09red/mxa:MXAN_4692%09red/mxa:MXAN_4854%09red/mxa:MXAN_4691%09red/mxa:MXA…
Phenylalanine metabolism	KEGG PATHWAY	mxa00360	11	22	0.0544297	0.112262	Q1D8G0|Q1DEX3|Q1D6Z0|Q1D242|Q1D5U1|Q1D045|Q1D8M0|Q1D556|Q1D272|Q1CZQ5|Q1DAC1	http://www.genome.jp/kegg-bin/show_pathway?mxa00360/mxa:MXAN_4038%09red/mxa:MXAN_5127%09red/mxa:MXAN_2786%09red/mxa:MXAN_5097%09red/mxa:MXAN_3800%09red/mxa:MXAN_5841%09red/mxa:MXAN_2179%09red/mxa:MXAN_5983%09red/mxa:MXAN_2852%09red/mxa:MXAN_3386%09red/mxa:MXAN_0531%09red
